# Supplementary material for: Integrating Single‐Cell and Spatial Transcriptomics Reveals Heterogeneity of Early Pig Skin Development and a Subpopulation with Hair Placode Formation
Source: Adv Sci (Weinh). 2024 Apr 1;11(20):2306703. doi: 10.1002/advs.202306703 (PMC11132071; doi:10.1002/advs.202306703)
Supplement: Supplementary file 2 — Supporting Information [file ADVS-11-2306703-s002.xlsx]

## Sheet: Legend
Supplementary Data 1: Expressed genes in 25 clusters in pig fetus skin

## Sheet: Supplementary Data 1
p_val	avg_log2FC	pct.1	pct.2	p_val_adj	cluster	gene
0	1.47546	0.985	0.716	0	0	ENSSSCG00000035293
0	1.4127	0.477	0.141	0	0	LPL
0	1.30394	0.859	0.372	0	0	MFAP5
0	1.29256	0.86	0.553	0	0	APOE
0	1.2729	0.324	0.039	0	0	C4A
0	1.2358	0.894	0.575	0	0	ENSSSCG00000003839
0	1.18839	0.3	0.086	0	0	CFD
0	1.12861	0.341	0.096	0	0	SEMA3G
0	0.999024	0.608	0.135	0	0	EBF2
0	0.992095	0.588	0.2	0	0	THBS4
0	0.909032	0.889	0.469	0	0	SERPINF1
0	0.894633	0.8	0.459	0	0	TGFB2
0	0.893557	0.899	0.675	0	0	VCAN
0	0.88224	0.651	0.278	0	0	DKK2
0	0.864137	0.959	0.633	0	0	PCOLCE
0	0.860167	0.555	0.258	0	0	SPARCL1
0	0.829416	0.799	0.378	0	0	MEST
0	0.73526	0.98	0.673	0	0	OGN
0	0.719808	0.649	0.395	0	0	AKAP12
0	0.709902	0.387	0.073	0	0	ALDH1A3
0	0.708576	0.599	0.277	0	0	GALK2
0	0.696442	0.584	0.312	0	0	CXCL12
0	0.686783	0.472	0.165	0	0	COL6A6
0	0.678422	0.775	0.44	0	0	SPON2
0	0.671788	0.782	0.557	0	0	COL21A1
0	0.664416	0.443	0.188	0	0	KAZALD1
0	0.642694	0.74	0.418	0	0	TCF7L2
0	0.635677	0.33	0.103	0	0	PPARG
0	0.626949	0.882	0.61	0	0	CRABP2
0	0.618518	0.784	0.493	0	0	PLAC9
0	0.616198	0.815	0.566	0	0	TGFBR3
0	0.603546	0.773	0.536	0	0	SFRP2
0	0.584479	0.759	0.4	0	0	NID2
0	0.580284	0.562	0.208	0	0	EBF3
0	0.572847	0.856	0.555	0	0	ENSSSCG00000010968
0	0.565672	0.314	0.126	0	0	SOD3
0	0.548732	0.345	0.108	0	0	ADAM12
0	0.547943	0.969	0.768	0	0	POSTN
0	0.532226	0.326	0.101	0	0	CITED1
0	0.522451	0.308	0.074	0	0	TMEM100
0	0.512252	0.986	0.951	0	0	ENSSSCG00000012427
0	0.511068	0.728	0.454	0	0	EMILIN2
0	0.51075	0.316	0.077	0	0	ENSSSCG00000032591
0	-0.828266	0.826	0.846	0	0	LMNA
2.37e-298	0.531556	0.487	0.278	4.31e-294	0	ACER3
6.94e-295	0.52371	0.645	0.415	1.26e-290	0	SOCS1
3.76e-288	0.826491	0.734	0.529	6.83e-284	0	IGFBP5
7.78e-287	-1.22117	0.054	0.262	1.41e-282	0	CD9
1.68e-284	0.640701	0.92	0.742	3.06e-280	0	ID1
1.56e-280	0.574317	0.882	0.672	2.83e-276	0	PTN
1.91e-274	-1.04312	0.736	0.747	3.47e-270	0	EMP1
1.17e-266	-0.636642	0.189	0.405	2.13e-262	0	CSRP1
6.44e-258	-0.915088	0.127	0.337	1.17e-253	0	ENSSSCG00000037142
4.62e-253	0.711119	0.309	0.144	8.39e-249	0	CCN3
4.29e-249	-1.19629	0.273	0.451	7.79e-245	0	APCDD1
1.12e-248	-0.810697	0.121	0.324	2.03e-244	0	MEGF6
1.48e-248	-1.49885	0.474	0.593	2.68e-244	0	CRABP1
5e-245	-0.716055	0.097	0.298	9.09e-241	0	AOPEP
1.54e-237	-0.60472	0.075	0.264	2.79e-233	0	RUNX1
1.48e-235	-0.542891	0.081	0.271	2.68e-231	0	ITGA4
7.35e-233	-0.733405	0.761	0.811	1.34e-228	0	ATF3
3.28e-229	-0.675549	0.128	0.318	5.95e-225	0	ENSSSCG00000032242
4.87e-223	-0.873072	0.353	0.533	8.85e-219	0	NR4A1
3.86e-220	0.723214	0.739	0.588	7.02e-216	0	SRPX
5.09e-219	-0.657856	0.102	0.287	9.24e-215	0	SPOCK1
8.32e-217	-0.814836	0.495	0.603	1.51e-212	0	DSTN
3.96e-206	-0.747183	0.318	0.485	7.2e-202	0	BAZ1A
1.52e-198	-0.739659	0.11	0.286	2.76e-194	0	TENT5C
1.99e-192	-0.714305	0.656	0.729	3.62e-188	0	SLC38A2
1.55e-187	-0.798358	0.149	0.318	2.83e-183	0	GREM1
4.39e-185	-0.719613	0.116	0.286	7.99e-181	0	GAL
3.61e-184	-0.74639	0.254	0.413	6.55e-180	0	COL26A1
2.03e-180	-0.878036	0.126	0.289	3.69e-176	0	MEF2C
8.3e-178	-0.674468	0.211	0.377	1.51e-173	0	WFDC1
1.23e-177	-0.728049	0.323	0.495	2.23e-173	0	CTSC
4.3e-169	-0.620726	0.104	0.26	7.81e-165	0	KLF5
4.14e-166	-0.680163	0.718	0.754	7.52e-162	0	TUBB2B
9.35e-166	-0.713755	0.3	0.466	1.7e-161	0	RRAD
2.61e-164	-0.780028	0.399	0.516	4.74e-160	0	C1orf198
3.39e-162	-0.580717	0.249	0.402	6.16e-158	0	IRX1
1.02e-160	-0.596229	0.641	0.707	1.85e-156	0	ENSSSCG00000006928
3.01e-160	-1.31391	0.22	0.37	5.47e-156	0	TPM2
4.02e-159	0.517244	0.77	0.604	7.31e-155	0	TXNIP
1.73e-154	-0.649603	0.327	0.478	3.15e-150	0	REL
1.67e-152	-0.566919	0.27	0.421	3.04e-148	0	ETS2
3.18e-152	-0.731027	0.862	0.858	5.78e-148	0	HSPB1
4.03e-148	0.659733	0.431	0.287	7.32e-144	0	ENSSSCG00000000261
6.27e-146	-0.507129	0.27	0.414	1.14e-141	0	APBB2
1.36e-145	-0.504848	0.937	0.875	2.48e-141	0	TPM4
5.57e-144	-0.612275	0.248	0.389	1.01e-139	0	OXR1
2.73e-140	-0.824501	0.369	0.476	4.96e-136	0	PALM2AKAP2
2.61e-137	-1.01397	0.95	0.903	4.75e-133	0	CST3
1.97e-129	-1.01901	0.245	0.392	3.58e-125	0	CXCL2
1.14e-127	-1.43742	0.612	0.671	2.08e-123	0	ENSSSCG00000029160
1.57e-127	-0.545827	0.716	0.745	2.86e-123	0	DDX3X
3.26e-124	-0.511163	0.149	0.284	5.92e-120	0	NR4A3
2.71e-122	-0.526912	0.255	0.399	4.93e-118	0	CCND1
6e-120	-1.18139	0.283	0.404	1.09e-115	0	STMN2
1.34e-119	-0.669282	0.354	0.462	2.43e-115	0	LGALS3
1.95e-115	-0.525105	0.183	0.316	3.55e-111	0	UCHL1
4.17e-114	-0.567984	0.34	0.459	7.58e-110	0	TRIB1
1.26e-113	-0.520041	0.133	0.261	2.29e-109	0	NR4A2
3.1e-111	-0.614936	0.683	0.713	5.63e-107	0	SEPTIN11
1.76e-110	-0.528693	0.449	0.545	3.21e-106	0	IRS2
3.32e-109	-0.786249	0.539	0.59	6.03e-105	0	MFAP2
2.25e-108	-0.555173	0.349	0.456	4.1e-104	0	SLIT3
1.09e-93	-0.640763	0.834	0.81	1.99e-89	0	H2AFZ
4.3e-92	-0.658779	0.443	0.512	7.82e-88	0	RASSF8
1.51e-83	-0.69603	0.51	0.572	2.74e-79	0	CKS2
5.95e-83	-0.547784	0.508	0.56	1.08e-78	0	ENSSSCG00000039926
1.89e-79	-0.967922	0.271	0.375	3.44e-75	0	PHLDA2
1.59e-78	-0.504872	0.384	0.471	2.89e-74	0	THOC6
3.6e-77	-0.699817	0.358	0.441	6.53e-73	0	TENT5A
1.48e-74	-0.507466	0.42	0.494	2.7e-70	0	PTK7
8.99e-74	-0.600599	0.256	0.355	1.63e-69	0	HBEGF
1.67e-73	-0.532991	0.421	0.496	3.04e-69	0	EZR
2.86e-73	-1.95066	0.711	0.701	5.2e-69	0	CXCL14
4.56e-68	-0.555772	0.997	0.965	8.28e-64	0	VIM
1.09e-67	-0.785241	0.175	0.267	1.99e-63	0	EGFL7
3.22e-57	-0.527249	0.801	0.765	5.85e-53	0	TIMP1
3.89e-52	-0.846119	0.227	0.297	7.07e-48	0	ENSSSCG00000035544
3.45e-45	-0.631521	0.524	0.544	6.27e-41	0	DUT
3.96e-43	-0.510137	0.404	0.44	7.19e-39	0	DCLK1
6.26e-42	-0.57338	0.232	0.298	1.14e-37	0	MYL9
2.35e-41	-0.500258	0.673	0.668	4.27e-37	0	FLNA
3.21e-41	-0.53541	0.53	0.541	5.83e-37	0	ZEB2
8.65e-41	-0.760539	0.347	0.4	1.57e-36	0	KRT10
5.78e-39	-0.590767	0.863	0.809	1.05e-34	0	HES1
3.35e-38	-0.603313	0.459	0.497	6.09e-34	0	CCN2
2.48e-37	-0.970977	0.652	0.637	4.5e-33	0	HMGB2
3.4e-37	-0.510052	0.244	0.301	6.19e-33	0	SMC4
1.11e-36	-0.554383	0.564	0.548	2.02e-32	0	LOXL1
1.18e-34	-1.02199	0.353	0.412	2.14e-30	0	FABP5
1.04e-21	-0.627826	0.501	0.485	1.89e-17	0	ENSSSCG00000033734
2.21e-19	-1.023	0.439	0.43	4.01e-15	0	THBS2
4e-13	-0.89732	0.484	0.468	7.27e-09	0	ENSSSCG00000001229
2e-12	-1.77686	0.588	0.505	3.64e-08	0	ENSSSCG00000007978
3e-08	-1.73232	0.579	0.591	0.00054558	0	HBB
0	1.92133	0.812	0.338	0	1	STMN2
0	1.86542	0.928	0.37	0	1	APCDD1
0	1.50195	0.983	0.53	0	1	CRABP1
0	1.39306	0.903	0.454	0	1	RASSF8
0	1.32785	0.834	0.384	0	1	LSAMP
0	1.31355	0.756	0.243	0	1	GREM1
0	1.30927	0.487	0.071	0	1	ISM1
0	1.29453	1	0.965	0	1	VIM
0	1.25503	0.71	0.168	0	1	TMEM132C
0	1.18069	0.753	0.31	0	1	WFDC1
0	1.08252	0.858	0.338	0	1	COL26A1
0	1.05522	0.964	0.678	0	1	SEPTIN11
0	1.04727	0.771	0.324	0	1	OXR1
0	1.02499	0.914	0.54	0	1	TCF4
0	1.01442	0.618	0.178	0	1	MOXD1
0	1.01315	0.452	0.055	0	1	F13A1
0	1.00947	0.624	0.138	0	1	HS3ST6
0	0.999055	0.611	0.158	0	1	CNTN1
0	0.978722	0.847	0.486	0	1	SDC2
0	0.978642	0.902	0.678	0	1	ID3
0	0.967576	0.785	0.335	0	1	IRX1
0	0.924169	0.903	0.511	0	1	ENSSSCG00000039926
0	0.918338	0.945	0.721	0	1	EMP1
0	0.913592	0.302	0.054	0	1	CXCL8
0	0.895422	0.932	0.628	0	1	ADAMTS1
0	0.891914	0.748	0.302	0	1	PTH1R
0	0.884925	0.986	0.742	0	1	TIMP1
0	0.874509	0.821	0.444	0	1	PTK7
0	0.871006	0.641	0.219	0	1	SPOCK1
0	0.866732	0.566	0.129	0	1	NKD1
0	0.850565	0.771	0.429	0	1	BAZ1A
0	0.844019	0.61	0.216	0	1	ADAM22
0	0.837458	0.999	0.941	0	1	LGALS1
0	0.83695	0.595	0.164	0	1	SP5
0	0.811961	0.776	0.362	0	1	ROBO1
0	0.810772	0.571	0.229	0	1	GAL
0	0.805811	0.597	0.199	0	1	RUNX1
0	0.80228	0.761	0.47	0	1	C1orf198
0	0.799592	0.579	0.16	0	1	ROBO2
0	0.793893	0.925	0.681	0	1	GADD45A
0	0.782291	0.7	0.419	0	1	PTX3
0	0.778343	0.51	0.194	0	1	SLC1A4
0	0.777058	0.585	0.267	0	1	RARRES1
0	0.768684	0.864	0.499	0	1	ZEB2
0	0.767167	0.987	0.746	0	1	EMP3
0	0.741688	0.813	0.421	0	1	PALM2AKAP2
0	0.74002	0.846	0.524	0	1	TCF12
0	0.733128	0.502	0.146	0	1	ENSSSCG00000035909
0	0.718283	0.949	0.798	0	1	HES1
0	0.710551	0.898	0.529	0	1	MAP1B
0	0.700055	0.966	0.537	0	1	MFAP2
0	0.683459	0.77	0.389	0	1	ENSSSCG00000024669
0	0.66775	0.573	0.267	0	1	UCHL1
0	0.665727	0.84	0.514	0	1	LOXL1
0	0.661037	0.988	0.847	0	1	S100A10
0	0.659489	0.518	0.215	0	1	IRX3
0	0.636941	0.757	0.495	0	1	FILIP1L
0	0.636721	0.966	0.804	0	1	CCN1
0	0.634179	0.698	0.361	0	1	APBB2
0	0.63397	0.541	0.214	0	1	ITGA4
0	0.629344	0.524	0.211	0	1	B3GNT2
0	0.628942	0.344	0.055	0	1	MYO3B
0	0.619544	0.949	0.756	0	1	RND3
0	0.618716	0.716	0.37	0	1	PDGFRA
0	0.617115	0.789	0.447	0	1	RUNX1T1
0	0.614468	0.778	0.453	0	1	ARHGAP28
0	0.613623	0.686	0.361	0	1	PKDCC
0	0.610465	0.99	0.869	0	1	TPM4
0	0.609724	0.53	0.284	0	1	PLEKHA5
0	0.60664	0.438	0.145	0	1	EFNA5
0	0.604634	0.691	0.417	0	1	RRAD
0	0.598422	0.642	0.365	0	1	PCDH18
0	0.597463	0.452	0.185	0	1	ENSSSCG00000010440
0	0.596923	0.367	0.13	0	1	PAPPA2
0	0.596235	0.86	0.515	0	1	CDH11
0	0.593618	0.555	0.268	0	1	SHAS2
0	0.585967	0.756	0.397	0	1	FBN2
0	0.572047	0.383	0.083	0	1	SLAIN1
0	0.571641	0.847	0.487	0	1	PRRX1
0	0.570262	0.767	0.488	0	1	SASH1
0	0.570215	0.929	0.627	0	1	ENSSSCG00000039222
0	0.569151	0.5	0.171	0	1	AXIN2
0	0.566031	0.326	0.091	0	1	NELL2
0	0.565103	0.498	0.264	0	1	GJA1
0	0.559952	0.878	0.678	0	1	MAFF
0	0.556945	0.772	0.494	0	1	WLS
0	0.549853	0.394	0.114	0	1	TNFRSF19
0	0.547569	0.735	0.453	0	1	SGK1
0	0.546389	0.35	0.105	0	1	PRDM1
0	0.544043	0.643	0.41	0	1	DCLK1
0	0.534355	0.529	0.231	0	1	HOXD8
0	0.532322	0.739	0.462	0	1	CCN2
0	0.532154	0.531	0.214	0	1	ARHGAP31
0	0.529293	0.39	0.128	0	1	ENSSSCG00000007527
0	0.528451	0.505	0.218	0	1	LRIG1
0	0.527379	0.743	0.435	0	1	GXYLT2
0	0.526895	0.745	0.484	0	1	NR4A1
0	0.526535	0.937	0.764	0	1	DUSP1
0	0.519556	0.731	0.415	0	1	LGALS3
0	0.518428	0.771	0.503	0	1	EML4
0	0.515764	0.675	0.401	0	1	TENT5A
0	0.513909	0.637	0.41	0	1	STAT1
0	0.513007	0.798	0.565	0	1	ARL4A
0	0.512033	0.606	0.319	0	1	ANKRD28
0	0.508468	0.936	0.684	0	1	ANXA6
0	0.504618	0.959	0.786	0	1	ATF3
0	0.500677	0.992	0.885	0	1	ZFP36L1
0	-0.618323	0.998	0.974	0	1	ENSSSCG00000014540
0	-0.61854	0.044	0.273	0	1	EBF3
0	-0.813446	0.992	0.946	0	1	ENSSSCG00000012119
0	-0.875515	0.041	0.292	0	1	COL5A3
0	-0.892643	0.064	0.301	0	1	PRSS23
0	-1.00824	0.156	0.459	0	1	MEST
0	-1.07113	0.044	0.268	0	1	THBS4
0	-1.14686	0.341	0.55	0	1	LOX
0	-1.27476	0.272	0.547	0	1	SERPINF1
0	-1.29394	0.079	0.318	0	1	SPARCL1
0	-2.01562	0.208	0.454	0	1	MFAP5
0	-2.30341	0.599	0.764	0	1	ENSSSCG00000035293
1.67e-297	0.50422	0.414	0.212	3.03e-293	1	CDC42EP3
7.11e-294	0.531297	0.345	0.154	1.29e-289	1	ANPEP
1.5e-280	0.782975	0.574	0.35	2.73e-276	1	CXCL2
1.58e-272	-2.22151	0.337	0.533	2.88e-268	1	IGFBP7
2.52e-257	-1.06952	0.062	0.262	4.59e-253	1	SFRP4
3.22e-254	-0.830071	0.989	0.936	5.84e-250	1	FTL
2.36e-245	-0.805241	0.263	0.462	4.28e-241	1	NID2
1.56e-237	-0.694913	0.555	0.68	2.83e-233	1	NFIB
1.12e-231	-1.8595	0.457	0.605	2.04e-227	1	ENSSSCG00000044700
1.23e-229	-0.673441	0.063	0.25	2.24e-225	1	TPPP3
8.67e-227	-0.538381	0.09	0.288	1.57e-222	1	ZFHX4
2.56e-223	-1.20366	0.309	0.492	4.65e-219	1	COL18A1
4.05e-222	-0.674963	0.138	0.335	7.36e-218	1	GALK2
1.86e-209	-1.33417	0.322	0.488	3.37e-205	1	ENSSSCG00000044051
3.68e-205	-1.19089	0.661	0.671	6.69e-201	1	PCOLCE
7.34e-197	-1.37724	0.314	0.484	1.33e-192	1	IGFBP2
1.33e-192	-0.592505	0.17	0.353	2.42e-188	1	HSPB6
5.42e-187	-0.75768	0.155	0.331	9.85e-183	1	EBF1
2.59e-182	-0.802274	0.319	0.487	4.71e-178	1	YBX3
4.64e-173	-1.77879	0.508	0.598	8.43e-169	1	APOE
1.12e-158	-1.14269	0.109	0.255	2.03e-154	1	CD9
1.05e-155	-0.582203	0.125	0.281	1.91e-151	1	ECM2
9.12e-139	-0.680808	0.374	0.513	1.66e-134	1	TGFB2
2.57e-137	-0.542126	0.129	0.276	4.67e-133	1	ABLIM1
9.24e-129	-0.938799	0.21	0.351	1.68e-124	1	GPX1
2.4e-125	-0.671559	0.201	0.343	4.36e-121	1	ISYNA1
4.91e-125	-0.702616	0.346	0.487	8.93e-121	1	ANXA1
3.46e-114	-0.541861	0.123	0.253	6.29e-110	1	SEMA3C
2.6e-112	-0.547098	0.925	0.859	4.72e-108	1	ITM2B
2.99e-103	-0.651817	0.185	0.307	5.43e-99	1	SMC2
2.47e-97	-1.21336	0.672	0.688	4.49e-93	1	COL4A2
2.62e-86	-0.816909	0.228	0.332	4.76e-82	1	DKK2
2.63e-83	-0.597007	0.306	0.416	4.77e-79	1	SYNE2
9.28e-83	-0.817091	0.252	0.354	1.69e-78	1	CXCL12
1.36e-81	-0.69088	0.405	0.494	2.48e-77	1	ENSSSCG00000006395
5.37e-78	-0.652834	0.479	0.567	9.75e-74	1	KLF2
1.3e-76	-0.586817	0.348	0.46	2.36e-72	1	NPC2
1.71e-73	-0.535174	0.191	0.292	3.11e-69	1	NEXN
1.3e-63	-1.50877	0.333	0.415	2.36e-59	1	FABP5
9.92e-63	-0.637454	0.407	0.467	1.8e-58	1	CPE
1.28e-59	-0.621746	0.43	0.517	2.33e-55	1	PSAP
3.23e-54	-0.74631	0.702	0.659	5.88e-50	1	BGN
3.78e-51	-0.526433	0.497	0.554	6.86e-47	1	LAMC1
2.36e-49	-0.757925	0.205	0.283	4.29e-45	1	COL11A1
5.44e-48	-0.519043	0.354	0.433	9.89e-44	1	AKAP12
1.67e-46	-3.12264	0.455	0.522	3.04e-42	1	ENSSSCG00000007978
9.03e-44	-0.524415	0.466	0.531	1.64e-39	1	SQSTM1
3.77e-41	-0.551845	0.534	0.551	6.86e-37	1	LHFPL6
5.13e-41	-1.0112	0.308	0.37	9.32e-37	1	PHLDA2
1.16e-40	-0.555764	0.766	0.701	2.11e-36	1	OGN
1.84e-39	-1.19371	0.638	0.667	3.35e-35	1	ENSSSCG00000029160
1.38e-34	-0.827159	0.651	0.665	2.51e-30	1	SAT1
8.4e-33	-0.801134	0.713	0.708	1.53e-28	1	DNAJB1
1.58e-30	-3.13872	0.568	0.592	2.88e-26	1	HBB
2.52e-29	-0.548213	0.516	0.548	4.57e-25	1	CAVIN3
1.06e-25	-0.504558	0.32	0.249	1.93e-21	1	EGFL7
5.11e-24	-0.783008	0.247	0.294	9.29e-20	1	ENSSSCG00000035544
2.24e-21	-1.0075	0.667	0.635	4.07e-17	1	HMGB2
4.15e-18	-0.759005	0.433	0.343	7.54e-14	1	TPM2
6.67e-17	-0.547236	0.455	0.378	1.21e-12	1	RAMP2
2.04e-16	-0.556774	0.569	0.564	3.7e-12	1	CKS2
2.86e-16	-0.506929	0.61	0.601	5.2e-12	1	JPT1
3.56e-15	-0.663416	0.441	0.474	6.46e-11	1	ENSSSCG00000001229
8.94e-13	-0.810723	0.612	0.557	1.62e-08	1	SFRP2
1.1e-10	-0.511856	0.572	0.572	2e-06	1	ENSSSCG00000022925
2.8e-08	-0.720264	0.289	0.305	0.000509098	1	ENSSSCG00000000261
1.01e-07	-0.615549	0.858	0.782	0.00182876	1	POSTN
2.77e-07	-0.622924	0.519	0.509	0.00504182	1	TAGLN
0	1.65203	0.985	0.54	0	2	CRABP1
0	1.42699	0.772	0.397	0	2	THBS2
0	1.31457	1	0.979	0	2	COL3A1
0	1.14275	0.72	0.315	0	2	PENK
0	1.12428	1	0.966	0	2	VIM
0	1.11194	0.991	0.822	0	2	LUM
0	1.10066	0.923	0.513	0	2	LOXL1
0	1.08751	0.958	0.632	0	2	ADAMTS1
0	1.07297	0.968	0.7	0	2	GPC3
0	1.06326	0.305	0.068	0	2	ALKAL2
0	1.05418	0.519	0.141	0	2	ANPEP
0	1.0495	0.998	0.911	0	2	SPARC
0	1.04282	0.703	0.324	0	2	CLEC3B
0	1.03482	1	0.961	0	2	COL1A1
0	1.01021	0.997	0.825	0	2	COL5A2
0	0.992497	1	0.977	0	2	COL1A2
0	0.9807	0.955	0.547	0	2	MFAP2
0	0.960873	0.937	0.571	0	2	COL16A1
0	0.941252	0.961	0.681	0	2	COL6A3
0	0.908144	0.704	0.259	0	2	GREM1
0	0.904647	0.851	0.41	0	2	LGALS3
0	0.899214	0.997	0.858	0	2	DCN
0	0.890536	0.997	0.83	0	2	COL5A1
0	0.890255	0.665	0.429	0	2	PTX3
0	0.880861	0.891	0.55	0	2	AEBP1
0	0.877746	0.714	0.291	0	2	CPM
0	0.872924	0.989	0.747	0	2	TIMP1
0	0.871438	0.946	0.672	0	2	THBS1
0	0.866242	0.762	0.399	0	2	TENT5A
0	0.861646	0.679	0.226	0	2	GAL
0	0.844223	0.944	0.633	0	2	ENSSSCG00000039222
0	0.842729	0.73	0.259	0	2	MEGF6
0	0.8314	0.573	0.172	0	2	CNTN1
0	0.806932	0.85	0.468	0	2	C1orf198
0	0.806693	0.675	0.225	0	2	SPOCK1
0	0.801883	0.792	0.406	0	2	CREB3L1
0	0.796911	0.585	0.253	0	2	PTGS2
0	0.7931	0.658	0.341	0	2	OSR2
0	0.757806	0.825	0.397	0	2	DCLK1
0	0.747802	0.951	0.671	0	2	SERPING1
0	0.745962	0.733	0.315	0	2	AGBL4
0	0.743929	0.755	0.438	0	2	BAZ1A
0	0.738009	0.989	0.68	0	2	OGN
0	0.726579	0.895	0.629	0	2	ID2
0	0.714254	0.981	0.806	0	2	CCN1
0	0.704853	0.498	0.235	0	2	IFI30
0	0.687911	1	0.942	0	2	LGALS1
0	0.685926	0.946	0.692	0	2	ENSSSCG00000013318
0	0.683634	0.886	0.518	0	2	SELENOM
0	0.679477	0.432	0.207	0	2	ARL4D
0	0.679103	0.97	0.765	0	2	DUSP1
0	0.676458	0.599	0.174	0	2	SP5
0	0.669452	0.497	0.244	0	2	TENT5C
0	0.667477	0.974	0.668	0	2	PTN
0	0.656008	0.723	0.42	0	2	RRAD
0	0.653337	0.927	0.686	0	2	GADD45A
0	0.65201	0.636	0.296	0	2	PDGFRL
0	0.650409	0.892	0.521	0	2	ENSSSCG00000039926
0	0.643291	0.448	0.218	0	2	OLFML2B
0	0.642151	0.989	0.851	0	2	S100A10
0	0.639912	0.956	0.685	0	2	SEPTIN11
0	0.632137	0.799	0.446	0	2	ANGPTL1
0	0.627349	0.489	0.206	0	2	ENSSSCG00000032480
0	0.617307	0.866	0.515	0	2	PLPP1
0	0.61652	0.964	0.759	0	2	RND3
0	0.613759	0.908	0.663	0	2	GSN
0	0.597268	0.733	0.362	0	2	COL26A1
0	0.596169	0.792	0.454	0	2	SGK1
0	0.583737	0.948	0.726	0	2	EMP1
0	0.583378	0.992	0.846	0	2	SERPINH1
0	0.580115	0.853	0.565	0	2	ARL4A
0	0.57912	0.719	0.423	0	2	TMED3
0	0.575245	0.5	0.2	0	2	MOXD1
0	0.570868	0.836	0.405	0	2	SLIT3
0	0.565054	0.955	0.61	0	2	CRABP2
0	0.564192	0.891	0.649	0	2	ENSSSCG00000013361
0	0.560541	0.948	0.766	0	2	BRD2
0	0.556647	0.825	0.451	0	2	RUNX1T1
0	0.555366	0.506	0.207	0	2	CDC42EP3
0	0.553438	0.647	0.339	0	2	KIT
0	0.54821	0.989	0.751	0	2	EMP3
0	0.546279	0.734	0.376	0	2	ROBO1
0	0.545945	0.796	0.455	0	2	PTK7
0	0.54172	0.963	0.653	0	2	ENSSSCG00000021374
0	0.541365	0.816	0.489	0	2	SASH1
0	0.539651	0.92	0.639	0	2	GPX8
0	0.538822	0.967	0.79	0	2	ATF3
0	0.536236	0.54	0.21	0	2	CCN4
0	0.536197	0.995	0.871	0	2	TPM4
0	0.526775	0.864	0.553	0	2	TCF4
0	0.524937	0.49	0.156	0	2	TMEM150C
0	0.517145	0.972	0.805	0	2	ENSSSCG00000039894
0	0.512985	0.715	0.35	0	2	FBLN5
0	0.512291	0.989	0.818	0	2	RABAC1
0	0.511564	0.855	0.549	0	2	ADD3
0	0.51146	0.506	0.172	0	2	GALNT5
0	0.510273	0.988	0.731	0	2	FN1
0	0.509551	0.993	0.74	0	2	COL12A1
0	0.509026	0.57	0.315	0	2	ANGPTL2
0	0.507565	0.736	0.425	0	2	PRXL2A
0	0.505713	0.536	0.266	0	2	MMP23B
0	0.504894	0.791	0.405	0	2	RARRES2
0	0.500463	0.642	0.32	0	2	PID1
0	-0.66424	1	0.974	0	2	ENSSSCG00000014540
0	-1.51697	0.205	0.499	0	2	COL18A1
0	-1.8355	0.658	0.755	0	2	ENSSSCG00000035293
1.18e-297	0.500367	0.793	0.548	2.14e-293	2	CITED2
1.84e-279	0.776097	0.965	0.8	3.35e-275	2	HES1
2.24e-269	0.509672	0.987	0.868	4.06e-265	2	EGR1
2.03e-262	0.753543	0.607	0.369	3.68e-258	2	STMN2
1.05e-257	0.535018	0.907	0.71	1.91e-253	2	HERPUD1
1.37e-257	0.631833	0.925	0.751	2.48e-253	2	ENSSSCG00000017164
6.48e-249	0.534801	0.901	0.719	1.18e-244	2	KLF4
7.4e-222	-1.21081	0.099	0.31	1.34e-217	2	SPARCL1
3.33e-207	-1.40386	0.289	0.483	6.05e-203	2	IGFBP2
1.11e-205	-0.821213	0.245	0.444	2.01e-201	2	MEST
2.5e-205	-0.965558	0.064	0.261	4.53e-201	2	THBS4
1.49e-193	0.514442	0.698	0.507	2.71e-189	2	TSC22D1
2.29e-189	0.654195	0.83	0.69	4.16e-185	2	ID3
4.28e-170	-0.778901	0.108	0.292	7.78e-166	2	PRSS23
1.86e-165	0.679972	0.649	0.482	3.39e-161	2	HTRA1
1.56e-155	-0.582136	0.1	0.275	2.83e-151	2	ABLIM1
1.34e-144	-0.748733	0.121	0.279	2.43e-140	2	COL5A3
1.14e-135	-0.817917	0.351	0.497	2.07e-131	2	ENSSSCG00000006395
7.06e-116	0.563278	0.347	0.226	1.28e-111	2	HTRA3
1.53e-105	-0.68382	0.205	0.34	2.78e-101	2	ISYNA1
8.43e-94	-0.810492	0.128	0.251	1.53e-89	2	SFRP4
3.42e-90	-0.749023	0.387	0.477	6.22e-86	2	YBX3
1.38e-88	-0.734083	0.448	0.523	2.52e-84	2	SERPINF1
6.15e-83	-0.769407	0.212	0.331	1.12e-78	2	DKK2
2.43e-75	0.637522	0.447	0.336	4.42e-71	2	FNDC1
5.97e-70	-1.19355	0.277	0.372	1.09e-65	2	PHLDA2
1.82e-69	-0.601169	0.505	0.338	3.31e-65	2	TPM2
5.58e-64	-0.644423	0.209	0.302	1.01e-59	2	SMC2
2.45e-60	-0.750982	0.515	0.544	4.46e-56	2	DUT
1.19e-57	-0.553229	0.617	0.629	2.15e-53	2	SPTBN1
1.08e-51	-0.871468	0.267	0.342	1.96e-47	2	GPX1
2.38e-51	-0.50836	0.996	0.946	4.32e-47	2	ENSSSCG00000012119
8.77e-51	-1.82989	0.472	0.515	1.59e-46	2	IGFBP7
7.36e-50	-0.53093	0.994	0.936	1.34e-45	2	FTL
1.35e-47	-1.12829	0.447	0.472	2.45e-43	2	ENSSSCG00000044051
7.89e-42	-1.0843	0.66	0.636	1.43e-37	2	HMGB2
1.21e-39	-3.3622	0.579	0.591	2.19e-35	2	HBB
1.48e-39	-0.533779	0.215	0.291	2.68e-35	2	LXN
3.4e-32	-0.84209	0.236	0.294	6.18e-28	2	ENSSSCG00000035544
2.38e-28	-1.61478	0.64	0.584	4.32e-24	2	ENSSSCG00000044700
6.67e-27	-1.24026	0.435	0.426	1.21e-22	2	MFAP5
2.5e-26	0.894531	0.454	0.435	4.54e-22	2	CCDC80
3.98e-20	-0.733195	0.261	0.307	7.23e-16	2	ENSSSCG00000000261
6.72e-20	-3.34599	0.501	0.516	1.22e-15	2	ENSSSCG00000007978
1.52e-19	-0.567157	0.486	0.377	2.77e-15	2	RAMP2
3.81e-18	-0.56449	0.328	0.25	6.93e-14	2	EGFL7
1.15e-16	-0.506008	0.268	0.297	2.1e-12	2	SMC4
6.76e-16	-0.612602	0.601	0.561	1.23e-11	2	CKS2
1.65e-15	-0.551957	0.298	0.312	3e-11	2	EBF1
4.81e-11	-0.673884	0.74	0.656	8.73e-07	2	ENSSSCG00000029160
1.42e-10	-0.504532	0.589	0.559	2.57e-06	2	NFKBIA
1.63e-09	-0.544167	0.252	0.276	2.96e-05	2	COL11A1
1.88e-08	-1.32671	0.411	0.405	0.000342304	2	FABP5
6.32e-07	-0.513022	0.445	0.422	0.0114866	2	AKAP12
0	1.24825	0.912	0.438	0	3	MFAP4
0	1.18563	1	0.977	0	3	COL1A2
0	1.1856	0.922	0.551	0	3	MFAP2
0	1.14245	1	0.961	0	3	COL1A1
0	1.03899	1	0.979	0	3	COL3A1
0	1.02639	0.918	0.489	0	3	LOX
0	1.01428	0.86	0.534	0	3	SFRP2
0	1.01146	0.864	0.587	0	3	COL14A1
0	0.963643	0.963	0.774	0	3	POSTN
0	0.953735	0.787	0.429	0	3	CPE
0	0.946375	0.975	0.824	0	3	LUM
0	0.933989	0.998	0.911	0	3	SPARC
0	0.924161	0.637	0.323	0	3	PENK
0	0.876621	0.982	0.86	0	3	DCN
0	0.867594	0.979	0.682	0	3	OGN
0	0.825865	0.864	0.638	0	3	FBLN1
0	0.822143	0.959	0.701	0	3	GPC3
0	0.81422	0.896	0.549	0	3	CRABP1
0	0.809661	0.996	0.83	0	3	COL5A1
0	0.806552	0.96	0.642	0	3	PCOLCE
0	0.803678	0.942	0.611	0	3	CRABP2
0	0.799574	0.741	0.474	0	3	HTRA1
0	0.797532	0.989	0.826	0	3	COL5A2
0	0.788295	0.988	0.741	0	3	COL12A1
0	0.779109	0.919	0.676	0	3	THBS1
0	0.775001	0.91	0.574	0	3	COL16A1
0	0.769612	0.676	0.303	0	3	DPT
0	0.743786	0.972	0.733	0	3	FN1
0	0.728298	0.828	0.556	0	3	AEBP1
0	0.725592	0.654	0.294	0	3	PDGFRL
0	0.725151	0.947	0.684	0	3	MMP2
0	0.698316	0.976	0.842	0	3	NREP
0	0.697013	0.795	0.447	0	3	ANGPTL1
0	0.69586	0.709	0.404	0	3	THBS2
0	0.688183	0.381	0.16	0	3	PRSS35
0	0.670008	0.499	0.239	0	3	NUPR1
0	0.647504	0.355	0.108	0	3	PLXDC1
0	0.635172	0.89	0.698	0	3	ENSSSCG00000013318
0	0.624667	0.779	0.471	0	3	FMOD
0	0.600219	0.834	0.522	0	3	NFIX
0	0.596117	0.612	0.279	0	3	SVEP1
0	0.595948	0.827	0.525	0	3	SELENOM
0	0.581203	0.793	0.537	0	3	SMARCA2
0	0.573428	0.444	0.134	0	3	PRSS12
0	0.558559	0.837	0.522	0	3	LOXL1
0	0.556067	0.833	0.571	0	3	TGFBR3
0	0.552926	0.869	0.64	0	3	ENSSSCG00000039222
0	0.548811	0.442	0.194	0	3	MME
0	0.54671	0.564	0.29	0	3	CRISPLD1
0	0.540812	0.829	0.496	0	3	PLAC9
0	0.540474	0.617	0.337	0	3	ARMH4
0	0.534322	0.87	0.604	0	3	EFEMP2
0	0.527729	0.856	0.563	0	3	ENSSSCG00000010968
0	0.518598	0.948	0.671	0	3	PTN
0	0.515518	0.518	0.242	0	3	ZFHX4
0	0.515096	0.731	0.413	0	3	VASN
0	0.51163	0.963	0.82	0	3	RABAC1
0	0.508525	0.906	0.627	0	3	EMILIN1
0	0.507233	0.786	0.524	0	3	PLPP1
0	0.505687	0.688	0.403	0	3	MRC2
0	0.505644	0.964	0.779	0	3	FSTL1
0	0.504171	0.877	0.646	0	3	NFIB
0	-0.542287	0.975	0.926	0	3	ENSSSCG00000016737
2.09e-301	0.531983	0.611	0.346	3.8e-297	3	OSR2
5.8e-297	0.637034	0.586	0.324	1.05e-292	3	FIBIN
1.78e-292	0.700412	0.483	0.246	3.24e-288	3	GAL
1.81e-273	0.503016	0.697	0.436	3.3e-269	3	LRRC17
4.4e-273	0.572161	0.934	0.746	7.99e-269	3	ID1
2.12e-272	0.663153	0.843	0.635	3.86e-268	3	ID2
5.14e-268	0.510143	0.35	0.156	9.33e-264	3	KIF26B
3.34e-266	0.67225	0.931	0.75	6.06e-262	3	ENSSSCG00000017164
1.82e-264	0.616847	0.54	0.299	3.31e-260	3	DKK2
7.95e-244	0.625373	0.629	0.412	1.44e-239	3	LTBP1
1e-240	0.567456	0.845	0.682	1.82e-236	3	SERPING1
1.51e-236	-1.24871	0.28	0.491	2.74e-232	3	COL18A1
2.27e-231	0.822401	0.535	0.324	4.12e-227	3	CXCL12
1.64e-206	0.780702	0.78	0.569	2.99e-202	3	APOE
1.39e-202	0.589435	0.723	0.498	2.52e-198	3	ASPN
6.45e-196	0.575116	0.271	0.122	1.17e-191	3	NEFL
9.16e-191	0.628828	0.269	0.122	1.66e-186	3	CRLF1
9e-168	0.504198	0.586	0.383	1.64e-163	3	SFRP1
1.67e-167	0.522626	0.396	0.223	3.03e-163	3	OLFML2B
3.53e-161	0.622758	0.529	0.342	6.42e-157	3	CLEC3B
3.2e-156	-0.647011	0.808	0.802	5.81e-152	3	ENO1
5.19e-149	0.91111	0.373	0.218	9.43e-145	3	ENSSSCG00000032480
2.66e-136	-1.11411	0.1	0.252	4.83e-132	3	CD9
7.6e-121	-0.742867	0.345	0.498	1.38e-116	3	ENSSSCG00000006395
7.61e-116	-1.20754	0.23	0.376	1.38e-111	3	PHLDA2
2.37e-115	-0.718638	0.509	0.599	4.31e-111	3	DSTN
7.78e-109	-0.798589	0.143	0.283	1.41e-104	3	MEF2C
8.72e-103	0.555487	0.889	0.689	1.58e-98	3	COL6A3
2.63e-102	-0.522011	0.159	0.303	4.78e-98	3	GJA1
3.91e-94	-0.637144	0.243	0.379	7.1e-90	3	LITAF
1.48e-87	0.517604	0.531	0.389	2.69e-83	3	TGFBI
1.08e-84	-1.52526	0.299	0.416	1.97e-80	3	FABP5
2.84e-77	-0.503648	0.612	0.68	5.16e-73	3	DBI
2.69e-75	0.835947	0.54	0.427	4.88e-71	3	CCDC80
4.45e-71	-0.512349	0.196	0.306	8.08e-67	3	ENSSSCG00000032242
7.15e-71	-1.11201	0.377	0.474	1.3e-66	3	IGFBP2
1.81e-69	-0.73908	0.48	0.547	3.28e-65	3	DUT
3.54e-69	-1.74825	0.436	0.519	6.43e-65	3	IGFBP7
4.08e-64	-0.536424	0.178	0.284	7.41e-60	3	AOPEP
5.79e-63	0.519111	0.319	0.221	1.05e-58	3	TNC
1.05e-50	-0.577212	0.846	0.809	1.91e-46	3	H2AFZ
3.87e-45	-0.525529	0.205	0.292	7.03e-41	3	LXN
2.05e-44	-1.04868	0.626	0.64	3.72e-40	3	HMGB2
1.84e-40	-0.524067	0.257	0.335	3.34e-36	3	ISYNA1
1.16e-38	-1.45358	0.588	0.589	2.11e-34	3	ENSSSCG00000044700
4.46e-34	-0.987859	0.443	0.472	8.1e-30	3	ENSSSCG00000044051
7.29e-33	-0.760334	0.276	0.341	1.32e-28	3	GPX1
1.35e-32	-0.513708	0.234	0.3	2.46e-28	3	SMC2
1.41e-31	-0.515029	0.39	0.448	2.57e-27	3	ETS1
1.55e-26	-0.612779	0.447	0.482	2.81e-22	3	S100A6
1.61e-22	-0.624281	0.802	0.753	2.93e-18	3	B2M
1.96e-22	-3.42993	0.553	0.593	3.57e-18	3	HBB
2.79e-17	-0.724403	0.25	0.293	5.08e-13	3	ENSSSCG00000035544
7.83e-15	-0.637797	0.508	0.485	1.42e-10	3	ENSSSCG00000033734
1.25e-12	-1.0064	0.333	0.355	2.27e-08	3	TPM2
3.2e-11	-0.861033	0.363	0.382	5.81e-07	3	CCL2
0	2.48553	0.443	0.132	0	4	TNMD
0	2.11037	0.821	0.186	0	4	SFRP4
0	2.09628	0.915	0.381	0	4	MFAP5
0	1.94517	0.886	0.483	0	4	ASPN
0	1.91989	0.668	0.269	0	4	ENSSSCG00000000261
0	1.87647	0.738	0.23	0	4	COL11A1
0	1.79168	0.986	0.772	0	4	POSTN
0	1.62516	0.81	0.275	0	4	DKK2
0	1.62038	0.988	0.668	0	4	PTN
0	1.59719	0.868	0.298	0	4	FNDC1
0	1.56035	0.922	0.529	0	4	SFRP2
0	1.53638	0.667	0.198	0	4	CTHRC1
0	1.5097	0.648	0.157	0	4	COL6A6
0	1.50676	0.811	0.388	0	4	AKAP12
0	1.49598	0.994	0.681	0	4	OGN
0	1.47581	0.593	0.211	0	4	THBS4
0	1.43905	0.846	0.446	0	4	MFAP4
0	1.35466	0.992	0.64	0	4	PCOLCE
0	1.34389	0.778	0.306	0	4	FIBIN
0	1.3305	0.384	0.057	0	4	KERA
0	1.32336	0.961	0.486	0	4	LOX
0	1.30206	0.895	0.585	0	4	COL14A1
0	1.23353	0.991	0.723	0	4	ENSSSCG00000035293
0	1.22397	0.434	0.137	0	4	CCN3
0	1.17855	0.992	0.732	0	4	FN1
0	1.13759	0.635	0.201	0	4	SEMA3C
0	1.1211	1	0.977	0	4	COL1A2
0	1.1104	0.946	0.476	0	4	SERPINF1
0	1.07765	0.546	0.19	0	4	NIBAN1
0	1.03908	0.44	0.155	0	4	PRSS35
0	1.03497	0.989	0.742	0	4	COL12A1
0	1.01054	0.992	0.681	0	4	MMP2
0	1.0096	0.784	0.388	0	4	LIMCH1
0	0.998887	0.803	0.428	0	4	CPE
0	0.992878	0.622	0.175	0	4	ADGRD1
0	0.991653	0.863	0.385	0	4	MEST
0	0.967094	0.87	0.493	0	4	PLAC9
0	0.952395	0.494	0.138	0	4	ENSSSCG00000023611
0	0.946909	0.984	0.778	0	4	FSTL1
0	0.936615	1	0.961	0	4	COL1A1
0	0.921541	0.709	0.373	0	4	TGFBI
0	0.921429	0.74	0.294	0	4	HSPB6
0	0.91764	0.585	0.142	0	4	THBS3
0	0.915296	0.682	0.416	0	4	RARRES2
0	0.902649	0.739	0.311	0	4	GAS6
0	0.888484	0.995	0.859	0	4	DCN
0	0.851922	0.666	0.28	0	4	GALK2
0	0.848861	0.784	0.428	0	4	TMEM47
0	0.808433	0.794	0.448	0	4	SPON2
0	0.803728	0.857	0.442	0	4	ANGPTL1
0	0.801769	0.821	0.468	0	4	FMOD
0	0.800126	0.513	0.126	0	4	P4HA3
0	0.79163	0.434	0.061	0	4	PAMR1
0	0.79163	0.617	0.249	0	4	NEXN
0	0.770226	0.999	0.825	0	4	COL5A2
0	0.764876	0.757	0.431	0	4	LRRC17
0	0.762267	0.558	0.194	0	4	ABI3BP
0	0.756816	0.376	0.089	0	4	ANGPTL6
0	0.73691	0.798	0.469	0	4	HTRA1
0	0.734253	0.968	0.636	0	4	BGN
0	0.731574	0.913	0.634	0	4	FBLN1
0	0.722562	0.279	0.085	0	4	COL2A1
0	0.72029	0.604	0.241	0	4	PIEZO2
0	0.702861	0.662	0.305	0	4	DPT
0	0.702626	0.386	0.061	0	4	SLC7A10
0	0.698299	0.835	0.545	0	4	MAP1B
0	0.698245	0.272	0.036	0	4	ECRG4
0	0.684391	0.676	0.306	0	4	ANGPTL2
0	0.675671	0.764	0.37	0	4	C1QTNF2
0	0.672326	0.892	0.584	0	4	ENSSSCG00000003839
0	0.67069	1	0.98	0	4	COL3A1
0	0.669554	0.925	0.6	0	4	EFEMP2
0	0.6656	0.402	0.07	0	4	ADAMTSL3
0	0.664284	0.595	0.239	0	4	TMEM26
0	0.657522	0.864	0.498	0	4	FKBP10
0	0.652706	0.693	0.292	0	4	PDGFRL
0	0.649723	0.823	0.494	0	4	SNTB2
0	0.647511	0.615	0.253	0	4	THY1
0	0.646779	0.875	0.519	0	4	NFIX
0	0.643032	0.58	0.29	0	4	CRISPLD1
0	0.639095	0.416	0.115	0	4	EPHA3
0	0.638712	0.868	0.522	0	4	SELENOM
0	0.634983	0.828	0.554	0	4	GLIPR2
0	0.631564	0.455	0.107	0	4	FGF18
0	0.630484	0.626	0.233	0	4	ZFHX4
0	0.625737	0.604	0.295	0	4	FBN1
0	0.625454	0.71	0.363	0	4	P3H2
0	0.62341	0.669	0.408	0	4	LTBP1
0	0.623136	0.735	0.409	0	4	FBN2
0	0.62246	0.458	0.186	0	4	MGP
0	0.618248	0.646	0.344	0	4	LGR4
0	0.615845	0.473	0.207	0	4	TPPP3
0	0.61054	0.782	0.433	0	4	KDELR3
0	0.598461	0.474	0.155	0	4	ENSSSCG00000012238
0	0.596812	0.787	0.468	0	4	ANTXR1
0	0.59422	0.479	0.161	0	4	EBF2
0	0.593243	0.609	0.28	0	4	SVEP1
0	0.59214	0.453	0.181	0	4	CDH2
0	0.586157	0.541	0.233	0	4	ABLIM1
0	0.583024	0.88	0.632	0	4	ITM2C
0	0.577423	0.296	0.065	0	4	PI15
0	0.57521	0.916	0.643	0	4	NFIB
0	0.571324	0.392	0.148	0	4	SMOC2
0	0.56988	0.601	0.215	0	4	EBF3
0	0.568153	0.999	0.831	0	4	COL5A1
0	0.566761	0.822	0.524	0	4	NDN
0	0.564712	0.645	0.358	0	4	FBLN5
0	0.562816	0.738	0.381	0	4	TSKU
0	0.558379	0.828	0.515	0	4	P3H4
0	0.557459	1	0.911	0	4	SPARC
0	0.55377	0.748	0.472	0	4	GOLIM4
0	0.548677	0.609	0.332	0	4	DPYSL3
0	0.547554	0.977	0.819	0	4	RABAC1
0	0.541582	0.846	0.56	0	4	TMED4
0	0.540162	0.927	0.614	0	4	CRABP2
0	0.539298	0.519	0.24	0	4	ECM2
0	0.53863	0.727	0.369	0	4	CPXM1
0	0.535847	0.386	0.12	0	4	SSC5D
0	0.531381	0.64	0.327	0	4	GXYLT1
0	0.530039	0.678	0.33	0	4	LTBP3
0	0.529767	0.418	0.157	0	4	LRRN3
0	0.526962	0.519	0.211	0	4	C1QTNF6
0	0.526455	0.798	0.471	0	4	COPZ2
0	0.523065	0.832	0.522	0	4	FAM114A1
0	0.51946	0.276	0.069	0	4	EGFL6
0	0.518781	0.264	0.063	0	4	ENSSSCG00000009672
0	0.517093	0.521	0.21	0	4	HTRA3
0	0.516556	0.739	0.477	0	4	DBN1
0	0.516106	0.824	0.557	0	4	ENSSSCG00000035364
0	0.513941	0.816	0.504	0	4	FNDC3B
0	0.513539	0.414	0.176	0	4	DHRS3
0	0.509409	0.502	0.158	0	4	MAN1A1
0	0.506541	0.689	0.407	0	4	C1orf21
0	0.505644	0.916	0.621	0	4	OLFML3
0	0.502428	0.902	0.622	0	4	FKBP9
0	0.502042	0.619	0.318	0	4	PTPRD
0	0.501793	0.784	0.404	0	4	CCDC80
0	-0.547694	0.996	0.971	0	4	PTMA
0	-0.549861	0.979	0.926	0	4	ENSSSCG00000016737
0	-2.75118	0.594	0.712	0	4	CXCL14
1.31e-293	0.622333	0.681	0.424	2.38e-289	4	TNFAIP6
1.08e-290	-1.05262	0.24	0.497	1.97e-286	4	CTSC
1.89e-290	0.602181	0.896	0.691	3.43e-286	4	GADD45B
2.41e-260	-1.05831	0.26	0.484	4.37e-256	4	PALM2AKAP2
3.89e-242	0.550516	0.77	0.537	7.06e-238	4	KLF2
1.83e-238	0.570513	0.324	0.139	3.32e-234	4	HAS1
1.89e-224	-0.971982	0.376	0.555	3.43e-220	4	ZEB2
6.89e-218	-0.876884	0.283	0.484	1.25e-213	4	BAZ1A
3.92e-187	-0.863231	0.477	0.601	7.12e-183	4	DSTN
2.11e-186	-0.719855	0.096	0.292	3.83e-182	4	AOPEP
8.17e-176	0.795222	0.587	0.384	1.48e-171	4	SFRP1
1.31e-174	-1.15444	0.273	0.446	2.37e-170	4	APCDD1
4.69e-170	-0.633171	0.225	0.413	8.53e-166	4	PLP2
1.09e-167	-0.658751	0.214	0.4	1.97e-163	4	IRX1
4.18e-147	-1.36798	0.201	0.367	7.59e-143	4	TPM2
3.99e-144	-0.569493	0.225	0.395	7.24e-140	4	CSRP1
2.06e-143	0.549027	0.376	0.215	3.74e-139	4	ITM2A
1.33e-137	-0.860589	0.84	0.81	2.41e-133	4	H2AFZ
2.74e-125	-0.618232	0.265	0.417	4.97e-121	4	ETS2
1.19e-123	-0.851171	0.134	0.283	2.17e-119	4	MEF2C
1.71e-115	-0.661399	0.85	0.823	3.11e-111	4	TUBB4B
1.01e-114	0.527383	0.357	0.218	1.83e-110	4	TNC
5.36e-113	-0.668319	0.132	0.279	9.75e-109	4	GAL
3.64e-111	-0.586154	0.805	0.806	6.61e-107	4	ATF3
1.02e-108	-0.595871	0.116	0.255	1.86e-104	4	KLF5
1.85e-108	0.608261	0.755	0.572	3.36e-104	4	APOE
1.11e-105	-0.618132	0.174	0.308	2.02e-101	4	ENSSSCG00000032242
9.02e-100	-0.70617	0.986	0.938	1.64e-95	4	FTL
1.15e-93	-1.20085	0.616	0.641	2.09e-89	4	HMGB2
1.15e-92	-0.759865	0.196	0.325	2.1e-88	4	ENSSSCG00000037142
1.15e-90	-0.675097	0.149	0.277	2.1e-86	4	TENT5C
2.51e-90	-0.837775	0.802	0.74	4.57e-86	4	EMP1
1.55e-87	-0.523878	0.517	0.583	2.82e-83	4	TSPO
1.64e-87	-0.548994	0.818	0.783	2.98e-83	4	SRSF2
8.52e-86	-0.632595	0.186	0.312	1.55e-81	4	MEGF6
2.04e-84	-0.719182	0.35	0.452	3.7e-80	4	ETS1
5.23e-79	-0.504072	0.53	0.588	9.51e-75	4	PFN1
2.82e-78	-0.507164	0.917	0.853	5.12e-74	4	SRSF7
1.85e-69	-0.667054	0.911	0.853	3.36e-65	4	HSPB1
6.34e-69	-0.905903	0.957	0.904	1.15e-64	4	CST3
7.26e-68	-0.602709	0.313	0.412	1.32e-63	4	SYNE2
2.13e-67	-0.503996	0.847	0.795	3.87e-63	4	PPP1R15A
2.77e-67	-0.535495	0.284	0.382	5.04e-63	4	OXR1
1.81e-66	-0.604073	0.562	0.583	3.28e-62	4	TCF4
1.16e-64	-0.735071	0.528	0.568	2.11e-60	4	CKS2
6.28e-61	-0.515656	0.768	0.74	1.14e-56	4	DDX3X
9.18e-60	-0.532803	0.916	0.837	1.67e-55	4	LMNA
8.86e-59	-0.627693	0.323	0.402	1.61e-54	4	PCNA
2.29e-58	-0.502205	0.284	0.375	4.17e-54	4	KIT
6.66e-58	-0.512378	0.797	0.746	1.21e-53	4	GNG10
8.09e-58	-0.618355	0.738	0.719	1.47e-53	4	SLC38A2
4.03e-55	-0.783102	0.434	0.492	7.32e-51	4	ENSSSCG00000033734
1.03e-54	-1.03423	0.417	0.475	1.88e-50	4	ENSSSCG00000001229
6.11e-54	-0.569337	0.214	0.302	1.11e-49	4	SMC4
2.81e-53	-0.596057	0.392	0.455	5.1e-49	4	LGALS3
4.6e-53	-1.13468	0.291	0.37	8.36e-49	4	PHLDA2
2.79e-49	-0.51154	0.773	0.747	5.06e-45	4	TUBB2B
5.66e-45	-0.605189	0.788	0.702	1.03e-40	4	SEPTIN11
3.98e-43	-0.9698	0.634	0.667	7.24e-39	4	ENSSSCG00000029160
1.09e-42	-3.60553	0.539	0.594	1.97e-38	4	HBB
3.44e-40	-0.566061	0.701	0.686	6.25e-36	4	MAT2A
2.11e-39	-0.508721	0.453	0.489	3.83e-35	4	PTK7
7.45e-39	-0.700625	0.533	0.542	1.35e-34	4	DUT
7.11e-38	-0.562544	0.269	0.333	1.29e-33	4	ISYNA1
7.29e-38	-0.521611	0.602	0.453	1.32e-33	4	IGFBP2
1.6e-35	-0.592766	0.476	0.516	2.91e-31	4	NR4A1
1.01e-32	-0.84995	0.237	0.294	1.84e-28	4	ENSSSCG00000035544
1.12e-31	-0.521805	0.227	0.289	2.04e-27	4	LXN
7.95e-31	-0.953902	0.636	0.574	1.45e-26	4	CRABP1
2.06e-29	-0.544985	0.491	0.504	3.74e-25	4	C1orf198
1.28e-28	-0.759343	0.352	0.398	2.32e-24	4	KRT10
3.59e-27	-0.517555	0.864	0.803	6.53e-23	4	CCNL1
2.13e-26	-0.764945	0.203	0.262	3.86e-22	4	EGFL7
3.52e-23	-0.515154	0.248	0.302	6.39e-19	4	RGCC
8.52e-22	-0.75174	0.681	0.661	1.55e-17	4	SAT1
2.15e-21	-0.522439	0.252	0.188	3.91e-17	4	ENSSSCG00000002972
9.34e-21	-0.51076	0.256	0.297	1.7e-16	4	SMC2
1.15e-20	-0.544251	0.709	0.658	2.1e-16	4	UBE2S
1.31e-17	-0.574751	0.441	0.473	2.38e-13	4	TCF7
2.3e-16	-1.2896	0.39	0.407	4.17e-12	4	FABP5
3.87e-15	0.628773	0.402	0.354	7.03e-11	4	CLEC3B
5.35e-12	-0.759005	0.358	0.377	9.71e-08	4	CXCL2
2.56e-10	-0.57728	0.584	0.459	4.64e-06	4	ENSSSCG00000044051
1.75e-06	-1.08499	0.591	0.504	0.0318197	4	IGFBP7
0	4.00413	0.894	0.154	0	5	KRT15
0	3.74206	0.881	0.146	0	5	KRT5
0	3.62269	0.926	0.686	0	5	CXCL14
0	3.03989	0.877	0.081	0	5	KRT14
0	2.61951	0.876	0.096	0	5	PERP
0	2.42473	0.792	0.137	0	5	F3
0	2.40043	0.824	0.064	0	5	TACSTD2
0	2.34186	0.758	0.445	0	5	IGFBP2
0	2.26917	0.809	0.082	0	5	CLDN1
0	2.19888	0.79	0.145	0	5	ZDHHC18
0	2.18214	0.756	0.032	0	5	WNT6
0	2.10816	0.685	0.035	0	5	KRT8
0	1.97562	0.786	0.043	0	5	DSP
0	1.89102	0.774	0.197	0	5	SMTNL2
0	1.82882	0.845	0.133	0	5	SPINT2
0	1.79296	0.901	0.729	0	5	CTSV
0	1.76405	0.662	0.023	0	5	GJB6
0	1.74862	0.789	0.092	0	5	BCAM
0	1.74571	0.733	0.032	0	5	SERPINB5
0	1.55819	0.797	0.203	0	5	KLF5
0	1.54145	0.846	0.195	0	5	CD9
0	1.5342	0.667	0.022	0	5	KREMEN2
0	1.50788	0.634	0.025	0	5	SERPINB10
0	1.48678	0.798	0.26	0	5	ENSSSCG00000032242
0	1.47602	0.622	0.027	0	5	COL17A1
0	1.40012	0.647	0.045	0	5	ENSSSCG00000010370
0	1.35989	0.659	0.035	0	5	EPCAM
0	1.35491	0.84	0.641	0	5	TXNDC17
0	1.35061	0.85	0.462	0	5	EZR
0	1.27534	0.634	0.027	0	5	GJB3
0	1.26001	0.632	0.033	0	5	FAM83B
0	1.17104	0.794	0.456	0	5	S100A6
0	1.16862	0.606	0.025	0	5	KLC3
0	1.15122	0.838	0.586	0	5	LDHA
0	1.14518	0.42	0.03	0	5	S100A8
0	1.13912	0.886	0.796	0	5	ENO1
0	1.12041	0.69	0.144	0	5	PDGFA
0	1.09967	0.4	0.036	0	5	CLDN4
0	1.0931	0.86	0.571	0	5	DSTN
0	1.08915	0.617	0.071	0	5	MPZL2
0	1.08864	0.778	0.367	0	5	KRT10
0	1.05964	0.425	0.011	0	5	SERPINI2
0	1.05794	0.644	0.127	0	5	AJUBA
0	1.04899	0.726	0.292	0	5	PTPRF
0	1.0483	0.75	0.379	0	5	SYNE2
0	1.04262	0.528	0.028	0	5	GATA3
0	1.02297	0.796	0.448	0	5	ANXA1
0	1.01838	0.818	0.566	0	5	ENSSSCG00000010517
0	1.0065	0.51	0.026	0	5	TFAP2B
0	1.00342	0.582	0.088	0	5	GALNT18
0	0.995102	0.678	0.242	0	5	ATP1B1
0	0.994156	0.54	0.024	0	5	TRIM29
0	0.986145	0.589	0.081	0	5	TSTD1
0	0.985176	0.505	0.025	0	5	CDH1
0	0.982855	0.536	0.035	0	5	FERMT1
0	0.9804	0.554	0.029	0	5	LAD1
0	0.96735	0.569	0.15	0	5	LEF1
0	0.963021	0.663	0.219	0	5	ACAA1
0	0.960755	0.514	0.025	0	5	SAMD12
0	0.959303	0.542	0.066	0	5	SOX6
0	0.959286	0.605	0.147	0	5	FGFR2
0	0.946134	0.564	0.161	0	5	BEX4
0	0.929842	0.474	0.087	0	5	ENSSSCG00000011355
0	0.924364	0.501	0.021	0	5	ESRP1
0	0.922387	0.474	0.052	0	5	PARD6B
0	0.921158	0.51	0.034	0	5	PRRG4
0	0.914164	0.474	0.016	0	5	TP63
0	0.906217	0.779	0.567	0	5	BNIP3
0	0.896247	0.747	0.372	0	5	PLP2
0	0.895924	0.592	0.189	0	5	TMEM245
0	0.894082	0.289	0.014	0	5	ENSSSCG00000024666
0	0.891738	0.485	0.17	0	5	SEMA3D
0	0.887579	0.628	0.174	0	5	KIAA1217
0	0.865642	0.437	0.035	0	5	DSC2
0	0.865172	0.529	0.108	0	5	NPR3
0	0.857451	0.708	0.394	0	5	FJX1
0	0.857101	0.962	0.948	0	5	ENSSSCG00000005169
0	0.840806	0.514	0.056	0	5	PTPRZ1
0	0.836815	0.54	0.081	0	5	HTATIP2
0	0.8358	0.845	0.626	0	5	PEG10
0	0.834223	0.995	0.993	0	5	ENSSSCG00000004970
0	0.828425	0.581	0.131	0	5	NUDT14
0	0.827477	0.358	0.037	0	5	DLK2
0	0.826508	0.405	0.035	0	5	CYP2W1
0	0.826243	0.968	0.95	0	5	RPS4X
0	0.824848	0.497	0.022	0	5	RAB25
0	0.819491	0.484	0.046	0	5	TFPI
0	0.80674	0.461	0.047	0	5	LAMA3
0	0.805314	0.442	0.029	0	5	CA12
0	0.802742	0.446	0.025	0	5	BRINP1
0	0.798382	0.793	0.537	0	5	HDGF
0	0.797999	0.476	0.036	0	5	SATB1
0	0.777784	0.468	0.037	0	5	SERPINI1
0	0.777474	0.676	0.346	0	5	DST
0	0.77255	0.51	0.091	0	5	FRMD4B
0	0.767037	0.452	0.026	0	5	IRF6
0	0.750169	0.887	0.805	0	5	POLR1D
0	0.75013	0.512	0.117	0	5	DDR1
0	0.745446	0.556	0.187	0	5	LIMK2
0	0.743384	0.405	0.016	0	5	LAMB3
0	0.739701	0.424	0.053	0	5	RASSF9
0	0.731124	0.739	0.46	0	5	CYB5A
0	0.719013	0.95	0.93	0	5	SLC25A6
0	0.71832	0.691	0.34	0	5	PHLDA2
0	0.715315	0.438	0.031	0	5	ITGB4
0	0.713751	0.91	0.839	0	5	ENSSSCG00000005453
0	0.704857	0.861	0.688	0	5	ENSSSCG00000006928
0	0.70426	0.475	0.121	0	5	EFEMP1
0	0.700201	0.526	0.193	0	5	NDRG1
0	0.696826	0.444	0.037	0	5	SMIM1
0	0.696558	0.967	0.945	0	5	ENSSSCG00000020830
0	0.695743	0.433	0.054	0	5	EGLN3
0	0.69076	0.953	0.925	0	5	S100A11
0	0.688444	0.311	0.052	0	5	WFDC2
0	0.684799	0.975	0.965	0	5	ENSSSCG00000029830
0	0.682095	0.454	0.054	0	5	RAB38
0	0.676504	0.382	0.029	0	5	TFAP2A
0	0.674645	0.937	0.915	0	5	EEF1B2
0	0.673497	0.966	0.947	0	5	RPL22
0	0.664709	0.962	0.948	0	5	RPS5
0	0.659387	0.36	0.015	0	5	RIPK4
0	0.659222	0.505	0.12	0	5	ENSSSCG00000029761
0	0.656901	0.396	0.023	0	5	FRAS1
0	0.655833	0.456	0.098	0	5	SUSD6
0	0.655429	0.356	0.068	0	5	HSPB8
0	0.650041	0.603	0.326	0	5	FDX1
0	0.648943	0.355	0.012	0	5	WNT7A
0	0.647205	0.445	0.082	0	5	PKP3
0	0.64595	0.49	0.086	0	5	CAVIN2
0	0.645575	0.49	0.121	0	5	FAM210B
0	0.644686	0.983	0.972	0	5	RPS3A
0	0.644254	0.297	0.015	0	5	EHF
0	0.643312	0.981	0.974	0	5	ENSSSCG00000031088
0	0.63949	0.554	0.209	0	5	CD2AP
0	0.635165	0.427	0.078	0	5	EMB
0	0.635081	0.774	0.509	0	5	ESD
0	0.633083	0.299	0.013	0	5	WNT10B
0	0.63221	0.966	0.958	0	5	ENSSSCG00000011272
0	0.630963	0.381	0.081	0	5	ENSSSCG00000008898
0	0.630464	0.97	0.952	0	5	RPL5
0	0.629708	0.623	0.31	0	5	AVPI1
0	0.62873	0.639	0.353	0	5	CAST
0	0.627462	0.402	0.06	0	5	NDRG4
0	0.62623	0.919	0.895	0	5	BTF3
0	0.623989	0.977	0.965	0	5	RPS18
0	0.621333	0.459	0.114	0	5	KCNK1
0	0.617068	0.974	0.962	0	5	ENSSSCG00000013889
0	0.61563	0.952	0.944	0	5	ENSSSCG00000033019
0	0.614306	0.592	0.297	0	5	RWDD4
0	0.611506	0.717	0.421	0	5	ENSSSCG00000010734
0	0.605849	0.967	0.953	0	5	RACK1
0	0.605256	0.436	0.084	0	5	TMEM40
0	0.600722	0.36	0.034	0	5	CXADR
0	0.594512	0.963	0.947	0	5	RPS3
0	0.591411	0.904	0.85	0	5	HSPE1
0	0.586303	0.63	0.288	0	5	ENSSSCG00000014361
0	0.58586	0.917	0.888	0	5	RPS17
0	0.578315	0.328	0.041	0	5	LPCAT2
0	0.575612	0.951	0.929	0	5	RPL17-C18orf32
0	0.573363	0.477	0.192	0	5	SMARCAD1
0	0.57289	0.696	0.395	0	5	AGRN
0	0.568425	0.353	0.018	0	5	CDCP1
0	0.567478	0.984	0.977	0	5	ENSSSCG00000031838
0	0.565521	0.566	0.277	0	5	TMEM165
0	0.560334	0.818	0.447	0	5	COL18A1
0	0.560285	0.918	0.892	0	5	ERBB3
0	0.556735	0.449	0.172	0	5	PLEKHF2
0	0.554317	0.338	0.032	0	5	S100A12
0	0.553978	0.975	0.971	0	5	RPLP0
0	0.55243	0.982	0.972	0	5	ENSSSCG00000035811
0	0.552257	0.415	0.079	0	5	COL2A1
0	0.55223	0.41	0.093	0	5	ITGA6
0	0.55216	0.973	0.96	0	5	RPL35
0	0.55153	0.982	0.976	0	5	ENSSSCG00000003042
0	0.550619	0.975	0.962	0	5	RPL29
0	0.550323	0.981	0.975	0	5	RPL11
0	0.546135	0.987	0.976	0	5	ENSSSCG00000014569
0	0.545477	0.418	0.131	0	5	TRIB3
0	0.543763	0.906	0.868	0	5	ST13
0	0.539168	0.994	0.987	0	5	RPS8
0	0.538499	0.967	0.951	0	5	RPL6
0	0.536448	0.533	0.25	0	5	RYK
0	0.533745	0.955	0.943	0	5	RPS28
0	0.532019	0.317	0.012	0	5	WNT7B
0	0.530215	0.462	0.173	0	5	SINHCAF
0	0.526487	0.985	0.977	0	5	RPL37
0	0.525088	0.349	0.047	0	5	CYP2J34
0	0.523277	0.324	0.013	0	5	ENSSSCG00000033787
0	0.523104	0.995	0.991	0	5	TPT1
0	0.522598	0.35	0.036	0	5	FLYWCH1
0	0.520671	0.516	0.216	0	5	H2AJ
0	0.519835	0.272	0.01	0	5	EDN2
0	0.519498	0.318	0.038	0	5	MFSD6
0	0.518846	0.989	0.983	0	5	RPS15
0	0.516781	0.976	0.966	0	5	RPL23
0	0.516455	0.343	0.036	0	5	BMPR1B
0	0.515086	0.961	0.948	0	5	RPLP2
0	0.514787	0.98	0.971	0	5	ENSSSCG00000024974
0	0.514764	0.276	0.02	0	5	CELSR1
0	0.510321	0.319	0.012	0	5	ARHGEF16
0	0.50982	0.371	0.102	0	5	ATF5
0	0.509025	0.56	0.258	0	5	ORMDL2
0	0.500978	0.449	0.163	0	5	PACSIN2
0	0.500711	0.33	0.055	0	5	ANKRD37
0	-0.533262	0.954	0.953	0	5	SERF2
0	-0.674528	0.089	0.412	0	5	IKBIP
0	-0.679013	0.036	0.353	0	5	SSPN
0	-0.717685	0.055	0.372	0	5	PTH1R
0	-0.731887	0.164	0.497	0	5	ENSSSCG00000008686
0	-0.754548	0.069	0.424	0	5	GLT8D2
0	-0.759244	0.069	0.389	0	5	NOVA1
0	-0.760111	0.071	0.413	0	5	LHFPL2
0	-0.76203	0.074	0.423	0	5	CPXM1
0	-0.763319	0.055	0.412	0	5	DLC1
0	-0.767254	0.157	0.505	0	5	NFIC
0	-0.769284	0.081	0.456	0	5	LAPTM4B
0	-0.773748	0.481	0.701	0	5	SRI
0	-0.787345	0.109	0.454	0	5	MAPRE2
0	-0.788123	0.057	0.377	0	5	DPYSL3
0	-0.814256	0.076	0.42	0	5	PKDCC
0	-0.814276	0.184	0.513	0	5	PDLIM7
0	-0.83873	0.079	0.404	0	5	FBLN5
0	-0.849868	0.471	0.701	0	5	LTBP4
0	-0.853347	0.267	0.57	0	5	NFIX
0	-0.860226	0.627	0.781	0	5	FSCN1
0	-0.860504	0.471	0.707	0	5	CALU
0	-0.866602	0.595	0.761	0	5	GNG10
0	-0.870284	0.088	0.456	0	5	CD248
0	-0.874899	0.078	0.452	0	5	MYADM
0	-0.880248	0.659	0.798	0	5	ANXA5
0	-0.881029	0.662	0.804	0	5	ENSSSCG00000022176
0	-0.886767	0.077	0.447	0	5	ISLR
0	-0.891691	0.532	0.746	0	5	RHOB
0	-0.893808	0.049	0.412	0	5	FAP
0	-0.897457	0.063	0.433	0	5	PDGFRA
0	-0.89766	0.089	0.488	0	5	FYN
0	-0.898931	0.327	0.622	0	5	ODC1
0	-0.904519	0.114	0.468	0	5	SLIT3
0	-0.908428	0.069	0.467	0	5	CREB3L1
0	-0.913801	0.075	0.427	0	5	C1QTNF2
0	-0.915669	0.112	0.545	0	5	ZCCHC24
0	-0.924288	0.852	0.902	0	5	CALM1
0	-0.925514	0.393	0.664	0	5	FKBP9
0	-0.926847	0.121	0.521	0	5	CCDC88A
0	-0.931365	0.119	0.46	0	5	FBN2
0	-0.938746	0.908	0.924	0	5	CD63
0	-0.940996	0.124	0.526	0	5	COPZ2
0	-0.949043	0.085	0.509	0	5	NID1
0	-0.951943	0.799	0.863	0	5	SERPINH1
0	-0.953447	0.068	0.498	0	5	ADGRA2
0	-0.959306	0.228	0.57	0	5	PLPP1
0	-0.964307	0.105	0.444	0	5	LIMCH1
0	-0.969512	0.293	0.61	0	5	ENSSSCG00000010968
0	-0.981685	0.066	0.454	0	5	MRC2
0	-0.982194	0.54	0.728	0	5	ENSSSCG00000013318
0	-0.984685	0.282	0.648	0	5	ENSSSCG00000006777
0	-0.991579	0.147	0.483	0	5	CPE
0	-0.994998	0.084	0.461	0	5	DCLK1
0	-1.00031	0.082	0.513	0	5	RUNX1T1
0	-1.00456	0.104	0.463	0	5	RARRES2
0	-1.00752	0.1	0.495	0	5	GXYLT2
0	-1.01263	0.143	0.557	0	5	FKBP10
0	-1.03055	0.099	0.517	0	5	ARHGAP28
0	-1.03718	0.78	0.857	0	5	SEPTIN7
0	-1.03772	0.064	0.404	0	5	PDGFRB
0	-1.04684	0.724	0.841	0	5	RABAC1
0	-1.04836	0.506	0.754	0	5	CNN3
0	-1.0564	0.251	0.654	0	5	EFEMP2
0	-1.05693	0.137	0.524	0	5	TGFB2
0	-1.05883	0.119	0.485	0	5	MATN2
0	-1.06745	0.99	0.993	0	5	TMSB10
0	-1.07531	0.073	0.466	0	5	NID2
0	-1.08155	0.083	0.472	0	5	TNFAIP6
0	-1.08957	0.277	0.669	0	5	EPB41L2
0	-1.09346	0.183	0.606	0	5	GLIPR2
0	-1.10582	0.258	0.604	0	5	TCF4
0	-1.11628	0.334	0.635	0	5	SOCS3
0	-1.11724	0.187	0.533	0	5	TAGLN
0	-1.12738	0.17	0.576	0	5	LHFPL6
0	-1.13649	0.075	0.514	0	5	EMILIN2
0	-1.13876	0.113	0.489	0	5	PALM2AKAP2
0	-1.14253	0.288	0.594	0	5	GADD45G
0	-1.14883	0.387	0.68	0	5	ENSSSCG00000039222
0	-1.1497	0.558	0.793	0	5	RRBP1
0	-1.15335	0.338	0.659	0	5	CDKN1C
0	-1.15593	0.077	0.486	0	5	LRRC17
0	-1.16331	0.374	0.736	0	5	ANXA6
0	-1.16464	0.101	0.56	0	5	PMP22
0	-1.16666	0.036	0.365	0	5	CXCL12
0	-1.16845	0.842	0.893	0	5	CD81
0	-1.17055	0.13	0.583	0	5	CDH11
0	-1.17268	0.731	0.867	0	5	MDK
0	-1.17658	0.26	0.685	0	5	FERMT2
0	-1.18049	0.097	0.458	0	5	LSAMP
0	-1.18297	0.616	0.812	0	5	FCGRT
0	-1.18984	0.083	0.506	0	5	ANGPTL1
0	-1.19129	0.104	0.447	0	5	AKAP12
0	-1.19181	0.829	0.886	0	5	TPM4
0	-1.21206	0.129	0.554	0	5	PLAC9
0	-1.22163	0.963	0.97	0	5	TUBA1B
0	-1.22359	0.375	0.673	0	5	ID2
0	-1.26389	0.107	0.604	0	5	LAMA4
0	-1.26804	0.346	0.622	0	5	COL16A1
0	-1.273	0.113	0.583	0	5	SELENOM
0	-1.277	0.103	0.504	0	5	SPON2
0	-1.28509	0.648	0.806	0	5	FSTL1
0	-1.29318	0.124	0.487	0	5	DAB2
0	-1.30176	0.56	0.781	0	5	ENSSSCG00000017164
0	-1.31911	0.602	0.774	0	5	ID1
0	-1.32022	0.635	0.778	0	5	TIMP1
0	-1.33371	0.086	0.558	0	5	PRRX1
0	-1.36758	0.144	0.522	0	5	HTRA1
0	-1.37617	0.12	0.581	0	5	LOXL1
0	-1.38077	0.229	0.714	0	5	ENSSSCG00000021374
0	-1.3907	0.527	0.709	0	5	THBS1
0	-1.41116	0.249	0.637	0	5	ENSSSCG00000003839
0	-1.42764	0.198	0.597	0	5	MAP1B
0	-1.44794	0.161	0.686	0	5	EMILIN1
0	-1.46143	0.434	0.78	0	5	B2M
0	-1.48018	0.137	0.505	0	5	MFAP4
0	-1.48246	0.179	0.679	0	5	OLFML3
0	-1.51576	0.132	0.459	0	5	CCDC80
0	-1.53358	0.244	0.669	0	5	CRABP2
0	-1.53416	0.118	0.453	0	5	THBS2
0	-1.55896	0.084	0.572	0	5	ZEB2
0	-1.57064	0.363	0.734	0	5	SEPTIN11
0	-1.57162	0.147	0.613	0	5	COL21A1
0	-1.58452	0.115	0.545	0	5	SERPINF1
0	-1.58807	0.169	0.552	0	5	LOX
0	-1.63209	0.39	0.722	0	5	VCAN
0	-1.64504	0.879	0.922	0	5	SPARC
0	-1.6501	0.153	0.678	0	5	NES
0	-1.66953	0.073	0.498	0	5	ENSSSCG00000044051
0	-1.67809	0.459	0.72	0	5	ID3
0	-1.68781	0.364	0.802	0	5	EMP3
0	-1.6924	0.233	0.609	0	5	MFAP2
0	-1.77546	0.216	0.696	0	5	BGN
0	-1.80107	0.811	0.917	0	5	MARCKS
0	-1.82476	0.705	0.85	0	5	COL5A2
0	-1.84043	0.292	0.697	0	5	PCOLCE
0	-1.86063	0.478	0.774	0	5	FN1
0	-1.86381	0.29	0.737	0	5	MMP2
0	-1.86794	0.168	0.543	0	5	ASPN
0	-1.88362	0.239	0.718	0	5	COL4A2
0	-1.91211	0.485	0.831	0	5	COL6A1
0	-1.91878	0.229	0.615	0	5	ENSSSCG00000044700
0	-2.09977	0.204	0.742	0	5	COL6A3
0	-2.14865	0.539	0.867	0	5	COL5A1
0	-2.177	0.298	0.754	0	5	GPC3
0	-2.2365	0.334	0.597	0	5	CRABP1
0	-2.2606	0.368	0.791	0	5	COL12A1
0	-2.27753	0.257	0.585	0	5	SFRP2
0	-2.35315	0.254	0.612	0	5	APOE
0	-2.38775	0.287	0.738	0	5	OGN
0	-2.55487	0.558	0.857	0	5	LUM
0	-2.66673	0.817	0.956	0	5	LGALS1
0	-2.75507	0.94	0.982	0	5	COL1A2
0	-2.7943	0.294	0.724	0	5	PTN
0	-2.80032	0.529	0.809	0	5	POSTN
0	-2.85765	0.886	0.97	0	5	COL1A1
0	-3.03807	0.932	0.985	0	5	COL3A1
0	-3.13369	0.846	0.978	0	5	VIM
5.47e-307	-1.28878	0.492	0.67	9.95e-303	5	FBLN1
1.28e-306	0.62116	0.765	0.508	2.33e-302	5	WLS
1.61e-306	-0.746061	0.139	0.454	2.93e-302	5	SH3PXD2A
1.82e-305	0.70168	0.807	0.619	3.31e-301	5	KTN1
2.25e-305	-0.768557	0.137	0.463	4.08e-301	5	VASN
4.22e-305	-0.75551	0.29	0.567	7.67e-301	5	FAM114A1
1.02e-304	-0.657037	0.062	0.379	1.86e-300	5	IGDCC4
7.22e-304	-0.739617	0.25	0.546	1.31e-299	5	RHOQ
1.07e-301	-1.00185	0.386	0.64	1.94e-297	5	TXNIP
2e-301	-0.691365	0.058	0.37	3.63e-297	5	PID1
3.47e-299	-0.702082	0.451	0.701	6.3e-295	5	DDAH2
1.79e-298	-0.748556	0.183	0.483	3.25e-294	5	KDELR3
1.59e-296	-0.895536	0.104	0.414	2.89e-292	5	NRP1
3.99e-295	0.535059	0.593	0.309	7.26e-291	5	TNFAIP8
5.25e-295	-1.13964	0.114	0.422	9.53e-291	5	TGFBI
2.22e-294	-0.675186	0.119	0.432	4.03e-290	5	TSKU
3.61e-294	-0.953384	0.084	0.39	6.57e-290	5	OSR2
1.01e-293	-0.822737	0.434	0.668	1.83e-289	5	ENSSSCG00000038144
1.27e-293	-0.582225	0.059	0.369	2.31e-289	5	PDZRN3
5.47e-293	-1.91485	0.152	0.446	9.94e-289	5	MFAP5
4.35e-292	-0.985497	0.271	0.55	7.91e-288	5	IRF1
5.58e-292	-0.756713	0.126	0.445	1.01e-287	5	CREB5
5.39e-291	-0.83612	0.444	0.672	9.8e-287	5	LAMB1
3.29e-290	-0.928363	0.236	0.521	5.97e-286	5	C1orf198
7.54e-287	-0.855161	0.228	0.517	1.37e-282	5	FMOD
9.06e-287	0.703926	0.917	0.797	1.65e-282	5	ATF3
3.65e-286	0.596818	0.886	0.803	6.63e-282	5	PNRC1
7.41e-285	-0.579162	0.075	0.386	1.35e-280	5	CDK14
1.8e-284	-1.03439	0.267	0.533	3.28e-280	5	LOXL2
3.84e-284	-1.41583	0.077	0.378	6.98e-280	5	CLEC3B
5.3e-284	-0.758623	0.059	0.358	9.63e-280	5	ANGPTL2
2.98e-283	-1.0702	0.915	0.868	5.41e-279	5	DCN
3.36e-283	-0.883529	0.05	0.349	6.1e-279	5	CPM
1.73e-282	0.565607	0.679	0.403	3.15e-278	5	ITGB5
6.87e-282	-0.544803	0.035	0.332	1.25e-277	5	RFTN2
9.21e-282	-0.68339	0.149	0.451	1.67e-277	5	CFL2
6.91e-281	-0.723142	0.058	0.356	1.26e-276	5	EDNRA
1.95e-280	-0.634542	0.138	0.442	3.55e-276	5	FKBP7
1.01e-279	-0.861071	0.036	0.331	1.83e-275	5	EBF1
4.02e-279	-0.702259	0.269	0.555	7.3e-275	5	SEPTIN9
2.74e-278	-1.20312	0.231	0.511	4.97e-274	5	CCN2
1.68e-277	0.550564	0.759	0.543	3.05e-273	5	CD79A
1.36e-276	-0.815144	0.31	0.568	2.47e-272	5	EVA1B
1.01e-275	-0.765826	0.446	0.67	1.84e-271	5	CLIC4
6.01e-275	-0.773808	0.424	0.632	1.09e-270	5	GPX7
6.56e-275	-0.668349	0.794	0.84	1.19e-270	5	PPIB
5.43e-273	-0.70269	0.142	0.451	9.86e-269	5	ENSSSCG00000024669
1.39e-272	-0.83714	0.214	0.504	2.53e-268	5	SGK1
9.5e-272	-0.718811	0.211	0.499	1.73e-267	5	RBMS3
1.96e-271	0.541247	0.667	0.411	3.56e-267	5	ENSSSCG00000007098
4.63e-271	0.564286	0.88	0.806	8.41e-267	5	RPL22L1
5.84e-271	-0.78684	0.038	0.325	1.06e-266	5	FILIP1
4.32e-270	-0.886437	0.067	0.355	7.85e-266	5	DPT
1.32e-269	-0.689004	0.367	0.61	2.39e-265	5	CDK2AP1
3.03e-269	-1.00121	0.076	0.366	5.51e-265	5	FIBIN
5.71e-269	-0.626566	0.841	0.863	1.04e-264	5	LAPTM4A
1.47e-267	-0.609957	0.045	0.331	2.66e-263	5	ENSSSCG00000027124
4.88e-267	-0.686881	0.123	0.414	8.87e-263	5	QSOX1
1.03e-265	-0.715283	0.035	0.317	1.87e-261	5	GFRA2
4.11e-265	0.544842	0.615	0.351	7.47e-261	5	OSER1
4.36e-265	-0.840463	0.621	0.759	7.91e-261	5	TUBB2B
1.53e-263	0.588009	0.779	0.591	2.78e-259	5	SCP2
3.26e-263	0.716473	0.749	0.529	5.92e-259	5	KLF10
1.29e-262	-1.02797	0.404	0.608	2.35e-258	5	TGFBR3
3.43e-262	-1.19285	0.193	0.468	6.23e-258	5	PTX3
6.62e-261	0.576614	0.607	0.356	1.2e-256	5	ZFP2
2.18e-258	-0.611658	0.924	0.922	3.97e-254	5	ENSSSCG00000039506
2.28e-258	-0.723557	0.062	0.345	4.14e-254	5	PDGFRL
3.47e-258	-0.611075	0.872	0.879	6.3e-254	5	STPG4
5.37e-257	-0.683367	0.178	0.464	9.76e-253	5	NFIL3
5.64e-257	-0.634018	0.104	0.389	1.03e-252	5	SCARF2
9.62e-257	-0.976762	0.115	0.406	1.75e-252	5	RAMP2
4.62e-256	-0.728605	0.876	0.886	8.4e-252	5	DNAJA1
1.48e-255	-0.548888	0.044	0.323	2.68e-251	5	CLMP
5.06e-255	-0.60289	0.14	0.431	9.19e-251	5	CD47
1.84e-254	-0.755063	0.841	0.854	3.34e-250	5	NREP
1.85e-254	-0.581217	0.614	0.761	3.37e-250	5	ENSSSCG00000024313
4.71e-253	-0.657589	0.079	0.36	8.55e-249	5	OTULINL
2.46e-252	0.612154	0.666	0.426	4.46e-248	5	SVIL
5.78e-251	-0.555761	0.034	0.304	1.05e-246	5	ENSSSCG00000006725
1.48e-250	-0.589019	0.062	0.339	2.7e-246	5	ADAMTS12
1.68e-250	-1.38929	0.098	0.369	3.06e-246	5	PENK
7.49e-246	-1.25083	0.067	0.339	1.36e-241	5	DKK2
2.57e-242	-1.05082	0.494	0.673	4.67e-238	5	ADAMTS1
3.53e-242	-0.7844	0.108	0.381	6.41e-238	5	RNF122
9.66e-242	-0.722915	0.052	0.321	1.75e-237	5	GEM
5.09e-241	-0.635108	0.546	0.714	9.24e-237	5	SEC62
1.44e-239	0.595386	0.717	0.517	2.61e-235	5	PGK1
2.54e-239	-0.653196	0.614	0.728	4.61e-235	5	PRDX4
3.78e-239	-0.760203	0.372	0.6	6.88e-235	5	IL6ST
4.71e-239	-0.619289	0.743	0.822	8.56e-235	5	TPI1
9.14e-239	-0.74458	0.149	0.425	1.66e-234	5	FBLN2
2.66e-238	-0.688954	0.535	0.702	4.84e-234	5	XBP1
3.1e-238	-0.665873	0.202	0.467	5.63e-234	5	RRAS
6.56e-238	-1.07324	0.672	0.756	1.19e-233	5	CALD1
7.28e-238	-0.958594	0.387	0.594	1.32e-233	5	AEBP1
1.05e-234	-0.577434	0.069	0.339	1.92e-230	5	FBN1
3.6e-234	-0.922282	0.202	0.46	6.55e-230	5	ETS1
9.39e-232	-0.928284	0.152	0.413	1.71e-227	5	COL26A1
3.96e-230	0.90348	0.564	0.328	7.19e-226	5	HBEGF
6.78e-228	-0.775361	0.051	0.307	1.23e-223	5	MMP23B
1.18e-227	-0.645643	0.923	0.925	2.14e-223	5	HSPA8
6.12e-227	-0.565432	0.29	0.543	1.11e-222	5	ARL6IP5
2.76e-226	-0.576212	0.053	0.311	5.02e-222	5	WNT11
7.16e-225	-0.718798	0.263	0.505	1.3e-220	5	PMEPA1
1.86e-224	-0.534995	0.029	0.278	3.38e-220	5	VSTM4
5.22e-224	-0.64155	0.296	0.536	9.48e-220	5	FGFR1
8e-224	-0.77285	0.192	0.441	1.45e-219	5	ARNT
2.21e-223	-0.535339	0.155	0.423	4.01e-219	5	CEP170
2.21e-223	-0.684346	0.076	0.336	4.02e-219	5	HPGD
3.13e-222	0.603667	0.785	0.546	5.7e-218	5	NFKBIA
2.05e-221	-0.819048	0.312	0.542	3.72e-217	5	SPRY1
3.67e-221	-0.684528	0.136	0.396	6.67e-217	5	NCAM1
4.88e-220	-0.568356	0.04	0.289	8.87e-216	5	PIEZO2
5e-220	-0.623234	0.099	0.362	9.08e-216	5	RGS3
5.56e-220	0.611237	0.606	0.377	1.01e-215	5	P3H2
1.61e-218	-0.775809	0.352	0.572	2.92e-214	5	CTSB
3.24e-217	-0.716312	0.064	0.316	5.88e-213	5	SHAS2
4.99e-217	-0.616796	0.575	0.717	9.06e-213	5	RBPJ
8.87e-217	-0.585962	0.166	0.424	1.61e-212	5	BOC
1.03e-216	-0.659929	0.096	0.349	1.87e-212	5	HSPB6
7.58e-215	-0.679196	0.076	0.325	1.38e-210	5	SVEP1
8e-215	-0.606587	0.091	0.346	1.45e-210	5	SNAI1
2.36e-214	-0.703162	0.037	0.28	4.29e-210	5	ECM2
5.59e-214	-0.691197	0.347	0.556	1.02e-209	5	P3H4
7.2e-212	0.662374	0.505	0.279	1.31e-207	5	PLAUR
8.05e-212	-0.523803	0.108	0.367	1.46e-207	5	GOLM1
2.56e-211	-0.516457	0.132	0.387	4.65e-207	5	ENSSSCG00000000435
3.06e-211	-0.536951	0.03	0.266	5.56e-207	5	MAP1A
5.81e-210	-0.630255	0.073	0.318	1.06e-205	5	RARRES1
8.43e-210	-0.531726	0.181	0.433	1.53e-205	5	SEC23A
2.83e-209	-0.867557	0.786	0.825	5.15e-205	5	CCN1
5.24e-208	-0.605642	0.118	0.37	9.52e-204	5	ITGA5
8.24e-208	-0.544229	0.101	0.355	1.5e-203	5	PCSK1N
2.52e-207	-0.607675	0.043	0.282	4.58e-203	5	ZFHX4
4.23e-207	-0.530916	0.073	0.325	7.68e-203	5	ENSSSCG00000024009
2.58e-205	-0.511713	0.111	0.362	4.69e-201	5	PRICKLE1
3.38e-205	-0.505215	0.05	0.291	6.13e-201	5	TFPI2
4.13e-205	-0.651174	0.301	0.524	7.5e-201	5	TRIO
4.17e-204	-0.816662	0.251	0.478	7.57e-200	5	MMP14
2.89e-203	-0.584838	0.116	0.363	5.26e-199	5	NIN
1.64e-202	-0.59614	0.282	0.503	2.98e-198	5	PYCR1
4.92e-201	1.54887	0.296	0.116	8.95e-197	5	ENSSSCG00000017445
7.68e-201	-0.928554	0.079	0.315	1.4e-196	5	GREM1
1.1e-200	0.507519	0.768	0.564	2e-196	5	TSPO
2.3e-200	-0.527307	0.063	0.299	4.18e-196	5	THY1
4.68e-200	-0.793521	0.693	0.79	8.5e-196	5	DUSP1
3.15e-199	-0.612247	0.13	0.369	5.72e-195	5	AGBL4
1.07e-198	-1.28919	0.075	0.307	1.94e-194	5	SPARCL1
2.32e-198	-0.603543	0.598	0.726	4.21e-194	5	MAP1LC3A
3.98e-198	-0.515582	0.071	0.311	7.22e-194	5	SRGAP1
4.94e-198	-0.665747	0.292	0.516	8.98e-194	5	PXDN
1.45e-197	-0.53766	0.322	0.54	2.64e-193	5	ENSSSCG00000037595
7.74e-197	-0.599287	0.543	0.673	1.41e-192	5	GPX8
6.03e-196	-1.35318	0.131	0.362	1.09e-191	5	FNDC1
3.16e-195	-0.60929	0.245	0.478	5.75e-191	5	UAP1
7.49e-195	-0.550312	0.154	0.398	1.36e-190	5	FLNC
1.25e-194	-0.661357	0.374	0.573	2.27e-190	5	TCF12
1.46e-194	-0.674998	0.335	0.535	2.64e-190	5	SNTB2
4.37e-194	-0.551141	0.037	0.263	7.93e-190	5	EBF3
5.67e-194	-0.577661	0.04	0.265	1.03e-189	5	ITGA4
7.68e-194	0.504069	0.8	0.629	1.4e-189	5	CHD3
5.36e-193	-0.922389	0.217	0.447	9.75e-189	5	TENT5A
6.43e-192	-0.552275	0.031	0.252	1.17e-187	5	C1QTNF6
2.05e-189	-0.551143	0.166	0.399	3.73e-185	5	CMTM3
4.01e-189	-0.734043	0.267	0.486	7.29e-185	5	SPRY2
9.5e-189	-0.734657	0.033	0.251	1.73e-184	5	HTRA3
1.02e-188	-0.615624	0.232	0.463	1.85e-184	5	FARP1
2.4e-188	-0.631991	0.293	0.523	4.37e-184	5	SAMD4A
4.93e-187	-0.610277	0.136	0.369	8.95e-183	5	GXYLT1
5.98e-187	-0.610169	0.286	0.515	1.09e-182	5	DBN1
9.34e-185	-0.572496	0.098	0.329	1.7e-180	5	FGF2
1.23e-183	-0.659554	0.054	0.274	2.24e-179	5	ADAM22
2.52e-183	-0.500419	0.864	0.874	4.58e-179	5	DYNLL1
3.22e-183	-0.706588	0.217	0.444	5.85e-179	5	TGFBR2
3.34e-183	-0.742847	0.073	0.297	6.07e-179	5	ADAMTS4
1.1e-181	-1.9634	0.2	0.404	1.99e-177	5	STMN2
8.34e-181	-0.594546	0.551	0.68	1.51e-176	5	GNAI2
1.17e-180	-0.533956	0.093	0.321	2.13e-176	5	WWTR1
4.61e-180	-0.739573	0.075	0.296	8.38e-176	5	NEXN
1.21e-179	-0.852568	0.09	0.312	2.21e-175	5	RGCC
1.54e-179	-0.668962	0.04	0.253	2.8e-175	5	OLFML2B
3.14e-178	-0.559074	0.352	0.552	5.71e-174	5	ENSSSCG00000029251
1.25e-177	-0.504249	0.236	0.461	2.27e-173	5	RSU1
1.69e-177	-0.535557	0.402	0.59	3.06e-173	5	RBMS1
5.16e-177	-0.571044	0.888	0.891	9.38e-173	5	HSP90B1
1.16e-176	-0.511879	0.061	0.282	2.11e-172	5	SLIT2
2.25e-175	-0.666849	0.765	0.79	4.09e-171	5	ENSSSCG00000000576
6.08e-175	-0.721126	0.259	0.473	1.1e-170	5	TMEM47
2.22e-174	-1.11749	0.143	0.368	4.03e-170	5	TPM2
3.44e-174	-0.525726	0.05	0.26	6.24e-170	5	S1PR3
2.69e-173	-0.623525	0.781	0.823	4.89e-169	5	ENSSSCG00000039894
3.06e-173	-0.730967	0.812	0.85	5.57e-169	5	TUBB
7.27e-173	-0.671627	0.067	0.28	1.32e-168	5	SPOCK1
3.32e-172	-0.659308	0.706	0.769	6.03e-168	5	IFRD1
1.26e-171	-0.592625	0.617	0.713	2.29e-167	5	SDCBP
6.79e-169	-0.635787	0.141	0.359	1.23e-164	5	TUBB6
7.42e-167	-0.64486	0.412	0.58	1.35e-162	5	MFGE8
1.47e-166	-0.502591	0.129	0.348	2.68e-162	5	PKIA
1.75e-166	-0.527573	0.544	0.676	3.18e-162	5	SDF4
7.43e-166	-0.853852	0.075	0.284	1.35e-161	5	MEF2C
1.85e-164	-0.552169	0.124	0.336	3.35e-160	5	HOXC8
2.39e-164	-0.621228	0.582	0.692	4.34e-160	5	GSN
6.37e-164	-0.545111	0.056	0.262	1.16e-159	5	CRIP2
5.64e-163	-0.834196	0.335	0.516	1.02e-158	5	RASSF8
3.44e-162	-0.689553	0.377	0.56	6.24e-158	5	LAMC1
4.2e-162	-0.654662	0.442	0.586	7.64e-158	5	ADD3
6.06e-162	-0.52433	0.189	0.408	1.1e-157	5	GPCPD1
1.41e-161	-0.527966	0.556	0.68	2.56e-157	5	KDELR2
1.78e-161	-0.540428	0.455	0.609	3.24e-157	5	CD164
4.36e-160	-0.650229	0.538	0.667	7.93e-156	5	TIMP3
2.16e-159	-0.507499	0.159	0.376	3.93e-155	5	ELK3
6.43e-158	-0.649698	0.205	0.409	1.17e-153	5	PCDH18
6.38e-156	-0.785936	0.132	0.334	1.16e-151	5	ICAM1
2.14e-155	-0.756887	0.423	0.58	3.89e-151	5	CITED2
2.78e-153	-0.650948	0.54	0.661	5.05e-149	5	ITM2C
3.33e-152	-0.517807	0.423	0.579	6.04e-148	5	ENSSSCG00000032748
1.93e-151	-0.58789	0.161	0.366	3.51e-147	5	IER5L
5.03e-151	-0.745798	0.625	0.714	9.13e-147	5	GADD45A
3e-150	-0.60815	0.155	0.358	5.45e-146	5	PTPRD
1.45e-149	-0.670182	0.264	0.453	2.63e-145	5	SOCS1
4.87e-148	-0.503775	0.357	0.537	8.86e-144	5	PCDHGA4
7.68e-148	-0.702566	0.423	0.577	1.4e-143	5	GLUL
1.37e-147	-0.950642	0.063	0.253	2.5e-143	5	SFRP4
2.28e-145	-0.54733	0.22	0.419	4.14e-141	5	S1PR2
1.02e-144	-0.528377	0.191	0.39	1.85e-140	5	ENSSSCG00000015083
4.41e-140	-1.73587	0.216	0.392	8.01e-136	5	CCL2
1.63e-139	-0.924202	0.462	0.595	2.95e-135	5	IER3
1.03e-138	-0.598964	0.425	0.569	1.87e-134	5	SMARCA2
1.68e-138	-0.824189	0.515	0.611	3.05e-134	5	SRPX
7.48e-138	-0.812695	0.319	0.482	1.36e-133	5	ANGPTL4
8.88e-137	-0.537538	0.903	0.896	1.61e-132	5	ZFP36L1
2.89e-136	-0.576829	0.065	0.251	5.25e-132	5	SEMA3C
9.35e-136	-0.746412	0.07	0.251	1.7e-131	5	CTHRC1
7.86e-131	-0.587192	0.472	0.603	1.43e-126	5	PRR13
2.58e-130	-0.530504	0.8	0.817	4.69e-126	5	SH3BGRL3
1.21e-127	-0.528098	0.298	0.466	2.2e-123	5	TCF7L2
7e-127	-0.509821	0.413	0.563	1.27e-122	5	SMARCA1
6.62e-126	-0.616118	0.254	0.428	1.2e-121	5	ARL6IP1
2.72e-124	-0.564644	0.216	0.396	4.94e-120	5	ENSSSCG00000001341
8.57e-124	-0.62351	0.59	0.691	1.56e-119	5	WSB1
3.79e-120	-1.20196	0.573	0.614	6.89e-116	5	COL14A1
1.69e-119	-0.575609	0.472	0.585	3.08e-115	5	VCL
7.45e-119	-1.33373	0.797	0.742	1.35e-114	5	ENSSSCG00000035293
1.58e-117	-0.6434	0.102	0.27	2.87e-113	5	IFI30
1.61e-114	-0.512858	0.401	0.54	2.93e-110	5	FNDC3B
1.49e-111	-1.01217	0.265	0.411	2.71e-107	5	SFRP1
1.72e-110	-0.511799	0.258	0.422	3.13e-106	5	MSN
2.54e-110	-1.00714	0.661	0.712	4.62e-106	5	DNAJB1
1.48e-109	-0.502438	0.193	0.362	2.7e-105	5	ANKRD28
1.64e-109	-0.501141	0.196	0.361	2.99e-105	5	PAM
3.75e-109	-0.581043	0.193	0.355	6.81e-105	5	KPNA2
1.34e-104	-1.00305	0.341	0.479	2.44e-100	5	ENSSSCG00000001229
5.37e-103	-0.528113	0.353	0.493	9.75e-99	5	STOM
8.45e-103	-0.791418	0.42	0.531	1.54e-98	5	FILIP1L
4.65e-100	-0.711191	0.141	0.293	8.45e-96	5	PTGS2
1.07e-99	-0.694716	0.368	0.492	1.94e-95	5	ENSSSCG00000006395
2.48e-97	-0.871857	0.646	0.694	4.5e-93	5	HSPH1
9.97e-94	-0.842253	0.924	0.908	1.81e-89	5	CST3
2.26e-93	-0.774585	0.452	0.565	4.1e-89	5	KLF2
1.03e-92	-0.551242	0.325	0.471	1.87e-88	5	ID4
2.71e-87	-0.703972	0.407	0.52	4.92e-83	5	NR4A1
1.39e-86	-0.608529	0.191	0.333	2.53e-82	5	ADM
1.25e-85	-0.690703	0.14	0.276	2.27e-81	5	GAL
2.89e-85	-0.626761	0.483	0.559	5.26e-81	5	ENSSSCG00000039926
1e-77	-0.762511	0.383	0.494	1.82e-73	5	ENSSSCG00000033734
1.48e-77	-0.631923	0.542	0.606	2.69e-73	5	JPT1
1.01e-76	-0.702488	0.734	0.735	1.84e-72	5	TPM1
5.68e-76	-0.536376	0.619	0.677	1.03e-71	5	PPP1R14B
4.39e-70	-0.549179	0.331	0.438	7.97e-66	5	LTBP1
6.31e-70	-0.653137	0.319	0.439	1.15e-65	5	APCDD1
8.31e-70	-0.51881	0.332	0.443	1.51e-65	5	STAT1
1.36e-66	-0.518897	0.689	0.71	2.48e-62	5	GADD45B
2.91e-57	-0.57075	0.631	0.665	5.29e-53	5	UBE2S
2.78e-52	-0.602623	0.804	0.816	5.05e-48	5	HES1
3.47e-35	-0.507963	0.193	0.27	6.3e-31	5	COL5A3
2.94e-27	-0.543313	0.538	0.557	5.34e-23	5	HSPG2
1.05e-19	-0.611909	0.227	0.277	1.91e-15	5	COL11A1
6.24e-08	-0.893295	0.38	0.375	0.00113402	5	CXCL2
1.2e-07	-1.47891	0.696	0.582	0.00217253	5	HBB
0	4.33445	0.908	0.103	0	6	RGS5
0	4.20619	0.882	0.184	0	6	ACTA2
0	3.59117	0.695	0.056	0	6	FABP4
0	3.20435	0.971	0.482	0	6	IGFBP7
0	3.10606	0.938	0.315	0	6	TPM2
0	2.73533	0.974	0.736	0	6	CALD1
0	2.51548	0.81	0.352	0	6	CCL2
0	2.48268	0.827	0.06	0	6	ITGA1
0	2.47608	0.648	0.028	0	6	NDUFA4L2
0	2.44327	0.954	0.565	0	6	ENSSSCG00000044700
0	2.41232	0.867	0.487	0	6	TAGLN
0	2.39965	0.79	0.069	0	6	AVPR1A
0	2.37877	0.786	0.074	0	6	MCAM
0	2.3526	0.913	0.441	0	6	ENSSSCG00000044051
0	2.28936	0.841	0.186	0	6	NR2F2
0	2.22099	0.8	0.057	0	6	ITGA7
0	2.15029	0.882	0.349	0	6	PDGFRB
0	2.13336	0.764	0.26	0	6	MYL9
0	2.11602	0.435	0.02	0	6	MYH11
0	2.11445	0.955	0.669	0	6	COL4A2
0	2.0745	0.805	0.176	0	6	NOTCH3
0	2.04997	0.468	0.193	0	6	MGP
0	2.01835	0.837	0.234	0	6	MEF2C
0	2.00515	0.633	0.173	0	6	RASD1
0	2.00021	0.72	0.086	0	6	MYLK
0	1.98347	0.747	0.338	0	6	PHLDA2
0	1.93154	0.857	0.45	0	6	CTSC
0	1.90317	0.625	0.033	0	6	RCAN2
0	1.90276	0.733	0.054	0	6	GUCY1B1
0	1.88302	0.732	0.14	0	6	ENSSSCG00000017643
0	1.86406	0.709	0.125	0	6	MFRP
0	1.8584	0.845	0.554	0	6	ENSSSCG00000022925
0	1.83211	0.564	0.054	0	6	SYTL2
0	1.82339	0.883	0.522	0	6	CAVIN3
0	1.80792	0.633	0.259	0	6	ADAMTS4
0	1.80057	0.901	0.526	0	6	LHFPL6
0	1.73132	0.798	0.279	0	6	EBF1
0	1.72133	0.725	0.169	0	6	MYO1B
0	1.7002	0.958	0.845	0	6	SEPTIN7
0	1.68116	0.672	0.113	0	6	CCDC3
0	1.6351	0.696	0.219	0	6	ENSSSCG00000024162
0	1.62549	0.599	0.139	0	6	TNFRSF21
0	1.59897	0.383	0.02	0	6	GJA4
0	1.58392	0.82	0.447	0	6	ENSSSCG00000001229
0	1.58239	0.555	0.022	0	6	RASL11A
0	1.58041	0.85	0.439	0	6	PALM2AKAP2
0	1.56749	0.618	0.038	0	6	ESAM
0	1.56047	0.954	0.645	0	6	BGN
0	1.55673	0.764	0.243	0	6	PRSS23
0	1.54787	0.815	0.419	0	6	ETS1
0	1.54349	0.68	0.092	0	6	EPAS1
0	1.53958	0.881	0.654	0	6	FLNA
0	1.53662	0.421	0.063	0	6	ENSSSCG00000032383
0	1.5243	0.425	0.059	0	6	RGS16
0	1.51929	0.616	0.081	0	6	PAWR
0	1.51794	0.61	0.294	0	6	ENSSSCG00000037142
0	1.49139	0.858	0.447	0	6	COL18A1
0	1.48985	0.805	0.355	0	6	COX4I2
0	1.48238	0.682	0.262	0	6	IL13RA1
0	1.47271	0.715	0.262	0	6	RAP2A
0	1.46607	0.612	0.082	0	6	SNX10
0	1.46416	0.941	0.722	0	6	TPM1
0	1.46284	0.38	0.064	0	6	LYSMD2
0	1.45399	0.603	0.176	0	6	PKIG
0	1.44687	0.895	0.641	0	6	FERMT2
0	1.42297	0.693	0.277	0	6	GEM
0	1.40381	0.497	0.014	0	6	ENSSSCG00000037487
0	1.39978	0.68	0.238	0	6	COL5A3
0	1.39702	0.519	0.038	0	6	KCNJ8
0	1.3964	0.626	0.098	0	6	PEAR1
0	1.38162	0.392	0.022	0	6	TINAGL1
0	1.37941	0.677	0.237	0	6	ECM2
0	1.35364	0.565	0.063	0	6	RCSD1
0	1.34459	0.846	0.587	0	6	CAVIN1
0	1.33894	0.544	0.079	0	6	FRMD3
0	1.3173	0.567	0.114	0	6	EGFLAM
0	1.30565	0.549	0.099	0	6	ENSSSCG00000017181
0	1.30051	0.483	0.026	0	6	LAMC3
0	1.29194	0.49	0.073	0	6	ARHGDIB
0	1.28588	0.537	0.062	0	6	GUCY1A1
0	1.27636	0.814	0.562	0	6	VCL
0	1.25481	0.513	0.04	0	6	ANGPT2
0	1.23873	0.469	0.024	0	6	FOXS1
0	1.23726	0.642	0.203	0	6	TPPP3
0	1.23489	0.821	0.507	0	6	PRRX1
0	1.23317	0.52	0.071	0	6	NEURL1B
0	1.22274	0.549	0.115	0	6	HEY1
0	1.21891	0.676	0.347	0	6	LITAF
0	1.2187	0.511	0.082	0	6	PRKAR2B
0	1.21711	0.806	0.463	0	6	ENSSSCG00000006395
0	1.21371	0.525	0.091	0	6	COL4A5
0	1.2099	0.925	0.746	0	6	B2M
0	1.20229	0.501	0.134	0	6	SYNPO2
0	1.20142	0.617	0.229	0	6	ENSSSCG00000039658
0	1.19319	0.654	0.222	0	6	CRIP2
0	1.18992	0.33	0.017	0	6	CYSLTR2
0	1.18013	0.325	0.038	0	6	S100A4
0	1.16557	0.836	0.626	0	6	PPP1R12A
0	1.16431	0.401	0.058	0	6	CXCR4
0	1.16184	0.438	0.136	0	6	TM4SF1
0	1.14342	0.442	0.02	0	6	TRPC6
0	1.13636	0.503	0.146	0	6	ENSSSCG00000022246
0	1.1333	0.5	0.046	0	6	RASL12
0	1.12606	0.458	0.116	0	6	MRGPRF
0	1.1145	0.404	0.045	0	6	APOLD1
0	1.09817	0.428	0.029	0	6	INPP4B
0	1.08972	0.953	0.877	0	6	TPM4
0	1.08907	0.844	0.52	0	6	ZEB2
0	1.07985	0.5	0.08	0	6	SH2D3C
0	1.07902	0.53	0.183	0	6	CRTC3
0	1.07684	0.964	0.919	0	6	ENSSSCG00000039506
0	1.07555	0.798	0.38	0	6	FABP5
0	1.06313	0.815	0.631	0	6	BLOC1S1
0	1.06271	0.52	0.173	0	6	SMTN
0	1.05226	0.661	0.376	0	6	NRP1
0	1.04492	0.687	0.209	0	6	CD9
0	1.04047	0.602	0.294	0	6	ACTN1
0	1.03925	0.443	0.044	0	6	HEYL
0	1.02712	0.745	0.47	0	6	ENSSSCG00000033734
0	1.02398	0.412	0.008	0	6	CYSLTR1
0	1.02308	0.605	0.277	0	6	AXL
0	1.01584	0.752	0.524	0	6	ENSSSCG00000007609
0	1.01335	0.923	0.787	0	6	ENSSSCG00000022176
0	1.00714	0.47	0.135	0	6	ANGPT1
0	1.00129	0.631	0.308	0	6	ISYNA1
0	0.991715	0.367	0.017	0	6	GPER1
0	0.990206	0.915	0.81	0	6	ITGB1
0	0.986407	0.525	0.179	0	6	CAV2
0	0.984374	0.645	0.316	0	6	EDNRA
0	0.977639	0.398	0.03	0	6	SEMA5B
0	0.973711	0.724	0.468	0	6	STOM
0	0.971823	0.732	0.469	0	6	MAP4K4
0	0.969079	0.527	0.259	0	6	PELO
0	0.968609	0.425	0.044	0	6	GUCY1A2
0	0.968572	0.525	0.216	0	6	VCAM1
0	0.966567	0.572	0.212	0	6	RBPMS
0	0.963211	0.35	0.009	0	6	CACNA1D
0	0.961072	0.644	0.284	0	6	FILIP1
0	0.950263	0.797	0.556	0	6	LAMA4
0	0.946667	0.559	0.221	0	6	FBLIM1
0	0.944003	0.573	0.291	0	6	ENSSSCG00000024009
0	0.943641	0.463	0.085	0	6	CRYAB
0	0.93331	0.557	0.213	0	6	KANK2
0	0.932488	0.413	0.142	0	6	CAMK1
0	0.924333	0.568	0.282	0	6	PLS3
0	0.921453	0.517	0.182	0	6	ENSSSCG00000014822
0	0.921427	0.584	0.297	0	6	KCTD10
0	0.917596	0.47	0.163	0	6	EPS8
0	0.911103	0.463	0.12	0	6	PDE5A
0	0.902974	0.432	0.178	0	6	AGTR1
0	0.902632	0.753	0.534	0	6	LAMC1
0	0.900615	0.577	0.265	0	6	ARHGAP29
0	0.895342	0.87	0.57	0	6	APOE
0	0.89176	0.63	0.372	0	6	CTSH
0	0.889401	0.396	0.074	0	6	CLEC11A
0	0.887734	0.312	0.018	0	6	LRRC10B
0	0.886618	0.361	0.063	0	6	PLCL1
0	0.88543	0.354	0.071	0	6	PTGER4
0	0.885373	0.471	0.177	0	6	C1QTNF1
0	0.880517	0.379	0.073	0	6	CSDC2
0	0.873965	0.473	0.204	0	6	SERPINE2
0	0.872128	0.353	0.052	0	6	TBX2
0	0.870347	0.403	0.118	0	6	JAG1
0	0.870321	0.842	0.495	0	6	SERPINF1
0	0.867921	0.316	0.023	0	6	PRELP
0	0.866238	0.473	0.189	0	6	NR2F1
0	0.862033	0.42	0.127	0	6	REM1
0	0.855823	0.583	0.316	0	6	SSPN
0	0.850218	0.891	0.781	0	6	ENSSSCG00000000576
0	0.848829	0.384	0.054	0	6	SH2B3
0	0.848213	0.617	0.317	0	6	GPX1
0	0.843543	0.62	0.373	0	6	DLC1
0	0.843407	0.573	0.3	0	6	VASP
0	0.840695	0.388	0.068	0	6	QPCT
0	0.837563	0.642	0.38	0	6	PCDH18
0	0.832798	0.497	0.232	0	6	RALGPS2
0	0.823161	0.458	0.153	0	6	NCALD
0	0.821299	0.942	0.8	0	6	COL6A1
0	0.821223	0.443	0.164	0	6	PDGFA
0	0.818095	0.671	0.431	0	6	RSU1
0	0.816604	0.451	0.142	0	6	AJUBA
0	0.816172	0.471	0.198	0	6	CKB
0	0.806404	0.444	0.122	0	6	SEMA5A
0	0.804997	0.334	0.095	0	6	CRISPLD2
0	0.801733	0.927	0.863	0	6	ITM2B
0	0.800494	0.444	0.145	0	6	PARM1
0	0.798554	0.385	0.092	0	6	LZTS1
0	0.785179	0.507	0.241	0	6	PTK2
0	0.779158	0.326	0.018	0	6	ADGRF5
0	0.778629	0.41	0.154	0	6	SCARA3
0	0.771906	0.277	0.042	0	6	DAPK2
0	0.771544	0.341	0.063	0	6	LURAP1L
0	0.762259	0.276	0.008	0	6	UNC5D
0	0.761367	0.461	0.18	0	6	MPRIP
0	0.758892	0.32	0.017	0	6	S1PR5
0	0.75091	0.368	0.074	0	6	CDH13
0	0.745527	0.865	0.799	0	6	HMGN3
0	0.737108	0.407	0.148	0	6	ARID5A
0	0.731962	0.623	0.368	0	6	ENSSSCG00000001341
0	0.728092	0.297	0.018	0	6	ABCC9
0	0.725331	0.422	0.164	0	6	SLC44A2
0	0.718242	0.328	0.068	0	6	KITLG
0	0.716823	0.926	0.868	0	6	MYL12A
0	0.706757	0.454	0.167	0	6	ARHGAP42
0	0.699846	0.286	0.045	0	6	SCG3
0	0.696939	0.291	0.038	0	6	PDE4A
0	0.694344	0.277	0.023	0	6	RASD2
0	0.692511	0.317	0.029	0	6	MYO1D
0	0.685315	0.358	0.116	0	6	KCP
0	0.672051	0.263	0.034	0	6	COL4A6
0	0.669807	0.419	0.18	0	6	CYTH3
0	0.669337	0.351	0.081	0	6	RFTN1
0	0.665431	0.311	0.075	0	6	PAG1
0	0.660756	0.302	0.053	0	6	PLEKHA2
0	0.6594	0.639	0.396	0	6	MSN
0	0.630447	0.924	0.881	0	6	SLC25A3
0	0.62946	0.969	0.95	0	6	ENSSSCG00000012119
0	0.622841	0.252	0.018	0	6	BTBD11
0	0.619011	0.251	0.046	0	6	PROCR
0	0.616728	0.323	0.085	0	6	KIAA0930
0	0.610974	0.254	0.008	0	6	ANKRD24
0	0.606794	0.297	0.076	0	6	MSRB3
0	0.604708	0.303	0.079	0	6	PDE3A
0	0.596436	0.315	0.07	0	6	PLCE1
0	0.595621	0.318	0.076	0	6	PTPRJ
0	0.59413	0.281	0.076	0	6	NT5M
0	0.593625	0.334	0.087	0	6	TNFRSF1B
0	0.593458	0.268	0.044	0	6	ATP1B2
0	0.591479	0.29	0.052	0	6	HES4
0	0.586854	0.351	0.127	0	6	PLEKHH3
0	0.572165	0.989	0.972	0	6	PTMA
0	0.571448	0.334	0.084	0	6	AIG1
0	0.538924	0.28	0.082	0	6	LRRC4C
0	0.524834	0.322	0.097	0	6	DBNDD2
0	0.517602	0.27	0.076	0	6	PEAK1
0	-0.571594	0.917	0.912	0	6	SSR2
0	-0.920379	0.059	0.431	0	6	PDGFRA
0	-0.935513	0.552	0.799	0	6	TPM3
0	-1.02711	0.206	0.614	0	6	ENSSSCG00000010968
0	-1.06143	0.105	0.482	0	6	LRRC17
0	-1.07677	0.192	0.641	0	6	MDFI
0	-1.12342	0.275	0.615	0	6	TGFBR3
0	-1.138	0.055	0.496	0	6	GXYLT2
0	-1.39567	0.443	0.724	0	6	MMP2
0	-1.42804	0.768	0.85	0	6	COL5A1
0	-1.46782	0.365	0.722	0	6	VCAN
0	-1.48726	0.255	0.627	0	6	COL16A1
0	-1.52208	0.994	0.978	0	6	COL1A2
0	-1.58839	0.244	0.666	0	6	CRABP2
0	-1.5943	0.242	0.606	0	6	MFAP2
0	-1.75947	0.988	0.963	0	6	COL1A1
0	-1.81393	0.473	0.723	0	6	OGN
0	-1.82306	0.165	0.69	0	6	FBLN1
0	-1.87566	0.2	0.638	0	6	COL14A1
0	-2.01303	0.201	0.669	0	6	PEG10
0	-2.39894	0.655	0.885	0	6	DCN
0	-2.43963	0.154	0.589	0	6	SFRP2
0	-2.47573	0.422	0.713	0	6	PTN
0	-2.67453	0.212	0.604	0	6	CRABP1
0	-2.69598	0.591	0.803	0	6	POSTN
0	-3.06661	0.461	0.717	0	6	CXCL14
5.25e-308	-1.11462	0.034	0.367	9.53e-304	6	FIBIN
1.71e-307	0.840056	0.402	0.162	3.11e-303	6	PLAU
4.96e-305	0.828006	0.69	0.495	9.01e-301	6	TLN1
1.23e-304	0.638203	0.415	0.173	2.24e-300	6	ADGRE5
9.23e-302	-1.92233	0.113	0.447	1.68e-297	6	MFAP5
4.56e-300	-0.825552	0.037	0.368	8.29e-296	6	GAS6
1.14e-299	-0.815309	0.327	0.637	2.08e-295	6	GPX7
1.3e-299	1.07829	0.671	0.448	2.36e-295	6	ID4
2.35e-297	0.877574	0.616	0.392	4.26e-293	6	ACTN4
1.18e-296	-0.93361	0.088	0.428	2.14e-292	6	FBLN2
1.98e-296	0.519763	0.268	0.082	3.59e-292	6	CDS2
6.92e-295	0.590749	0.363	0.141	1.26e-290	6	GRK3
8.28e-293	-1.06148	0.114	0.446	1.5e-288	6	MEST
4.09e-292	0.625656	0.392	0.164	7.42e-288	6	ANKRD10
5.97e-290	0.657622	0.912	0.858	1.09e-285	6	LAPTM4A
1.21e-288	0.672764	0.394	0.165	2.2e-284	6	SPRY4
1e-287	0.632061	0.349	0.134	1.82e-283	6	ARHGEF7
1.02e-286	-0.847356	0.097	0.428	1.86e-282	6	ROBO1
8.07e-286	-1.07759	0.155	0.501	1.47e-281	6	MFAP4
1.21e-285	-1.08426	0.128	0.453	2.2e-281	6	LSAMP
6.25e-285	0.54149	0.281	0.091	1.13e-280	6	ADCY6
1.12e-284	1.02174	0.491	0.255	2.03e-280	6	NR4A3
9.79e-284	0.837181	0.694	0.475	1.78e-279	6	PMEPA1
1.5e-282	-1.08793	0.095	0.415	2.72e-278	6	COL26A1
1.99e-282	0.790738	0.63	0.389	3.62e-278	6	ETS2
5.87e-281	0.591967	0.267	0.084	1.07e-276	6	SLC7A2
1.37e-280	0.678187	0.486	0.243	2.49e-276	6	CD151
1.01e-279	-1.03259	0.804	0.867	1.83e-275	6	S100A10
5.68e-279	-0.832185	0.048	0.363	1.03e-274	6	PTPRD
5.49e-278	0.50941	0.317	0.114	9.98e-274	6	SH3GLB2
1.71e-277	0.757773	0.744	0.554	3.1e-273	6	KLF6
1.99e-276	-0.799067	0.795	0.87	3.61e-272	6	ANXA2
1.44e-275	0.893823	0.722	0.514	2.63e-271	6	SPRY1
1.71e-273	0.573295	0.33	0.124	3.11e-269	6	KLF11
4.52e-273	0.689668	0.789	0.618	8.21e-269	6	SPTBN1
1.07e-271	0.598956	0.414	0.186	1.94e-267	6	CTRC
2.18e-270	-0.903124	0.138	0.456	3.95e-266	6	FBN2
7.32e-270	-0.755437	0.548	0.785	1.33e-265	6	FSCN1
3.11e-269	-0.719081	0.179	0.509	5.65e-265	6	PYCR1
2.04e-266	0.884569	0.725	0.502	3.71e-262	6	LOXL2
2.53e-261	-0.908294	0.052	0.355	4.6e-257	6	DPT
6.59e-261	-0.803206	0.127	0.448	1.2e-256	6	MRC2
2.96e-260	0.910049	0.754	0.58	5.37e-256	6	DSTN
5.26e-258	0.765663	0.671	0.445	9.56e-254	6	TMEM47
1.43e-257	0.889626	0.434	0.212	2.59e-253	6	ABI3BP
2.3e-257	0.662269	0.423	0.2	4.18e-253	6	LGALSL
5.72e-257	-0.87384	0.179	0.497	1.04e-252	6	ANGPTL1
1.65e-256	0.668963	0.411	0.19	3.01e-252	6	ENSSSCG00000035037
1.36e-255	0.647453	0.347	0.145	2.46e-251	6	PTP4A3
2.88e-255	-0.760006	0.107	0.419	5.23e-251	6	CPXM1
1.45e-253	0.689412	0.9	0.816	2.63e-249	6	ZFP36L2
2.38e-251	-0.588915	0.033	0.322	4.32e-247	6	CLMP
7.24e-251	-1.08909	0.116	0.42	1.32e-246	6	TGFBI
1.83e-249	0.541057	0.324	0.129	3.32e-245	6	ABI2
9.64e-249	0.799086	0.644	0.435	1.75e-244	6	FARP1
2.69e-248	0.758158	0.809	0.677	4.88e-244	6	WSB1
5.42e-247	0.631613	0.927	0.849	9.85e-243	6	NREP
7.61e-246	-0.557947	0.036	0.324	1.38e-241	6	LPAR1
1.02e-245	0.509699	0.276	0.097	1.85e-241	6	ENSSSCG00000007944
5.29e-245	-0.716093	0.066	0.362	9.61e-241	6	RGS3
1.6e-244	0.606597	0.484	0.247	2.91e-240	6	VSTM4
3.84e-244	0.749124	0.553	0.306	6.98e-240	6	ICAM1
1.15e-243	0.570945	0.366	0.16	2.09e-239	6	ELL2
2.49e-242	0.772878	0.696	0.52	4.52e-238	6	SPATS2L
1.66e-241	0.684966	0.42	0.211	3.02e-237	6	AGPAT5
1.25e-239	0.75711	0.541	0.324	2.27e-235	6	GJC1
3.71e-239	0.689256	0.613	0.418	6.74e-235	6	ENSSSCG00000000107
5.34e-236	0.714078	0.709	0.517	9.71e-232	6	PMP22
7.7e-233	0.607797	0.271	0.097	1.4e-228	6	ADAMTS15
6.45e-232	-0.703551	0.43	0.69	1.17e-227	6	TXNDC5
1.98e-229	0.668673	0.74	0.558	3.59e-225	6	MFGE8
9.61e-229	-0.544542	0.077	0.367	1.75e-224	6	TMEM9
2.05e-227	0.539162	0.315	0.128	3.73e-223	6	ARHGAP6
5.92e-227	0.788781	0.626	0.433	1.08e-222	6	NFIL3
8.17e-227	0.72411	0.532	0.331	1.48e-222	6	TMEM131
1.95e-226	0.637455	0.388	0.181	3.54e-222	6	CSF1
7.17e-226	0.649472	0.257	0.088	1.3e-221	6	TNFSF9
9.9e-226	-1.19032	0.698	0.767	1.8e-221	6	COL12A1
1.04e-225	-0.686038	0.088	0.373	1.88e-221	6	DPYSL3
2.45e-225	-1.13345	0.129	0.419	4.44e-221	6	SFRP1
3.1e-225	0.685131	0.662	0.426	5.64e-221	6	NID2
4.74e-224	0.6659	0.345	0.145	8.61e-220	6	ENSSSCG00000034570
7.64e-223	-0.873867	0.105	0.387	1.39e-218	6	OSR2
2.21e-222	0.515263	0.334	0.139	4.01e-218	6	MTUS1
3.87e-220	0.623163	0.418	0.212	7.03e-216	6	ENSSSCG00000000530
3.84e-219	-0.714724	0.115	0.4	6.97e-215	6	FBLN5
5.3e-219	0.835863	0.673	0.513	9.63e-215	6	MYC
9.93e-219	0.508275	0.316	0.13	1.8e-214	6	BCAR1
7.4e-217	0.732411	0.252	0.089	1.35e-212	6	CYP26B1
5.11e-216	-0.958339	0.304	0.566	9.28e-212	6	LOXL1
7.42e-216	0.638957	0.4	0.199	1.35e-211	6	EN1
1.48e-215	-0.890672	0.052	0.317	2.68e-211	6	MEGF6
6.1e-215	-0.696187	0.058	0.325	1.11e-210	6	SVEP1
6.43e-215	0.568365	0.425	0.223	1.17e-210	6	MYO1C
1.11e-214	-1.09634	0.032	0.29	2.01e-210	6	COL11A1
1.71e-214	-0.749864	0.216	0.502	3.11e-210	6	EMILIN2
1.21e-213	0.622466	0.316	0.132	2.19e-209	6	CSPG4
2.94e-211	-0.512608	0.856	0.889	5.34e-207	6	NME2
3.57e-211	-0.563568	0.201	0.501	6.48e-207	6	MPZL1
2.6e-210	-1.42645	0.099	0.362	4.72e-206	6	FNDC1
5.42e-210	0.614264	0.509	0.307	9.84e-206	6	IQGAP1
1.46e-208	-0.802663	0.183	0.463	2.65e-204	6	TNFAIP6
1.63e-208	0.641643	0.571	0.373	2.95e-204	6	PTTG1IP
1.7e-208	0.530581	0.354	0.158	3.09e-204	6	NOTCH1
2.9e-208	-0.602688	0.049	0.31	5.27e-204	6	WNT11
3.36e-208	0.602659	0.763	0.648	6.1e-204	6	MGST3
3.97e-208	-0.764289	0.047	0.306	7.21e-204	6	GJA1
2.44e-207	0.62405	0.467	0.268	4.44e-203	6	TNS1
1.2e-206	-0.660247	0.098	0.37	2.19e-202	6	GXYLT1
1.92e-204	-0.632546	0.171	0.46	3.49e-200	6	SVIL
2.32e-204	-1.37793	0.566	0.758	4.22e-200	6	ENSSSCG00000035293
2.85e-204	-1.05601	0.092	0.359	5.18e-200	6	CXCL12
2.98e-204	0.832356	0.662	0.501	5.42e-200	6	BACH1
9.16e-204	-0.751335	0.051	0.306	1.66e-199	6	ENSSSCG00000031023
1.08e-202	0.71684	0.555	0.377	1.96e-198	6	ENSSSCG00000031169
6.55e-202	-1.3399	0.11	0.374	1.19e-197	6	CLEC3B
1.5e-201	-0.577053	0.093	0.362	2.73e-197	6	PRICKLE1
5.34e-199	-0.96585	0.063	0.315	9.7e-195	6	GREM1
1.07e-198	0.767233	0.617	0.456	1.94e-194	6	LASP1
1.16e-198	0.690345	0.702	0.541	2.11e-194	6	EVA1B
1.82e-198	0.871868	0.689	0.501	3.31e-194	6	NR4A1
3.56e-197	-0.565874	0.178	0.456	6.47e-193	6	FKBP14
7.83e-197	-0.547992	0.196	0.482	1.42e-192	6	ENSSSCG00000012520
1.61e-196	0.725643	0.603	0.403	2.92e-192	6	FJX1
6.31e-196	-0.902323	0.534	0.74	1.15e-191	6	HERPUD1
2.09e-195	-0.625135	0.051	0.3	3.79e-191	6	HMCN1
2.56e-194	0.650419	0.689	0.539	4.66e-190	6	CHD4
2.71e-194	0.612191	0.383	0.198	4.92e-190	6	WTIP
9.92e-193	-1.24749	0.112	0.367	1.8e-188	6	PENK
5.87e-192	-0.715738	0.119	0.383	1.07e-187	6	KIT
9.3e-192	0.997417	0.536	0.368	1.69e-187	6	ENSSSCG00000028092
4.01e-191	0.575758	0.566	0.365	7.29e-187	6	ENSSSCG00000015083
5.39e-191	-0.787356	0.058	0.305	9.79e-187	6	MMP23B
1.19e-190	0.627563	0.455	0.266	2.16e-186	6	PICALM
1.36e-190	0.631776	0.432	0.243	2.48e-186	6	AP1AR
3.39e-190	0.912429	0.485	0.303	6.17e-186	6	ZBTB1
9.93e-190	-0.606678	0.129	0.396	1.81e-185	6	COL27A1
1.45e-189	-0.747744	0.022	0.253	2.63e-185	6	SEMA3C
4.73e-189	0.623977	0.574	0.395	8.59e-185	6	CNN2
6.18e-188	0.515198	0.341	0.163	1.12e-183	6	MAP3K20
4.61e-187	-0.974624	0.135	0.403	8.37e-183	6	RAMP2
9.09e-187	-0.688771	0.039	0.276	1.65e-182	6	NUPR1
6.61e-185	0.507446	0.864	0.699	1.2e-180	6	SEPTIN11
1.75e-184	-0.782287	0.288	0.54	3.17e-180	6	WLS
1.09e-183	0.549939	0.5	0.311	1.98e-179	6	CCDC9
1.93e-183	-0.614931	0.149	0.411	3.51e-179	6	QSOX1
4.69e-183	0.592865	0.611	0.415	8.51e-179	6	MYADM
1.94e-182	-1.15855	0.075	0.318	3.52e-178	6	ENSSSCG00000000261
1.19e-181	0.819916	0.537	0.352	2.16e-177	6	RNF122
1.53e-181	0.567895	0.75	0.65	2.78e-177	6	PRKAR1A
2.5e-180	0.579782	0.604	0.403	4.54e-176	6	AGRN
2.6e-180	0.693658	0.568	0.37	4.72e-176	6	CCND1
2.81e-180	0.648454	0.811	0.716	5.11e-176	6	APP
9.13e-179	-0.547068	0.163	0.427	1.66e-174	6	TSKU
1.81e-178	-0.701267	0.177	0.447	3.28e-174	6	LTBP1
7.21e-177	-0.724147	0.051	0.28	1.31e-172	6	SPOCK1
3.76e-176	0.557436	0.768	0.648	6.83e-172	6	CLIC4
7.17e-176	1.05913	0.56	0.363	1.3e-171	6	CXCL2
8.92e-175	0.536464	0.401	0.221	1.62e-170	6	ARHGAP1
4.96e-174	-0.658384	0.35	0.591	9.02e-170	6	ADD3
9.12e-174	0.616979	0.611	0.439	1.66e-169	6	RRAS
2.59e-173	0.628981	0.723	0.586	4.71e-169	6	PRR13
3.11e-173	0.64061	0.441	0.256	5.64e-169	6	ENSSSCG00000009625
2.1e-172	0.724162	0.567	0.412	3.82e-168	6	SEPTIN8
3.22e-172	-0.577905	0.062	0.295	5.85e-168	6	PDGFD
6.13e-172	-0.524022	0.191	0.453	1.11e-167	6	ENSSSCG00000013380
5.2e-171	-0.70632	0.043	0.268	9.46e-167	6	FST
1.61e-169	0.532821	0.502	0.315	2.93e-165	6	GNAI1
1.43e-168	0.697415	0.722	0.595	2.6e-164	6	LDHA
4.76e-167	0.668822	0.634	0.461	8.64e-163	6	SPRY2
3.5e-165	-1.09628	0.104	0.334	6.36e-161	6	DKK2
8.36e-165	0.508181	0.317	0.153	1.52e-160	6	MRTFB
1.74e-164	-0.609911	0.33	0.564	3.17e-160	6	NFIX
6.65e-164	-0.546644	0.12	0.36	1.21e-159	6	SMAD1
1.76e-163	-0.603637	0.256	0.51	3.2e-159	6	RNF19A
4.32e-163	-0.653376	0.251	0.501	7.86e-159	6	PTK7
5.51e-163	0.545133	0.549	0.383	1e-158	6	TEAD2
7.46e-163	-0.627584	0.289	0.537	1.35e-158	6	SNTB2
1.1e-162	-1.3144	0.164	0.405	2e-158	6	STMN2
2.8e-162	0.605704	0.339	0.163	5.08e-158	6	ISG15
9.59e-162	-1.00774	0.045	0.256	1.74e-157	6	THBS4
1.43e-161	-0.565238	0.308	0.557	2.6e-157	6	P3H4
9.49e-161	-0.507956	0.179	0.435	1.72e-156	6	GUSB
1.31e-160	0.58772	0.712	0.576	2.39e-156	6	IL6ST
3.06e-160	0.50299	0.341	0.173	5.57e-156	6	RAPGEF2
1.2e-159	0.560534	0.41	0.226	2.19e-155	6	C1QTNF6
1.52e-159	0.571946	0.37	0.2	2.77e-155	6	SYDE1
1.7e-159	0.585899	0.78	0.634	3.09e-155	6	NES
1.08e-158	0.519145	0.407	0.234	1.97e-154	6	CDC42EP4
4.79e-158	0.587266	0.602	0.421	8.7e-154	6	IER5
9.77e-158	0.523912	0.354	0.183	1.78e-153	6	EHBP1L1
1.08e-157	0.596717	0.517	0.351	1.97e-153	6	MPDZ
2.79e-157	0.603632	0.616	0.485	5.06e-153	6	ARPC5
6.44e-157	0.505458	0.301	0.138	1.17e-152	6	ALCAM
1.95e-156	-0.63413	0.313	0.544	3.54e-152	6	FKBP10
2.34e-156	-0.563135	0.404	0.637	4.25e-152	6	ENSSSCG00000031381
1.48e-155	0.61036	0.678	0.515	2.69e-151	6	TSC22D1
5.08e-155	0.557594	0.675	0.555	9.24e-151	6	ENSSSCG00000011676
8.01e-155	-0.9428	0.855	0.839	1.46e-150	6	COL5A2
7.79e-154	-0.503204	0.544	0.734	1.42e-149	6	DDOST
9.38e-152	-0.606527	0.214	0.477	1.7e-147	6	MATN2
9.39e-152	-0.81405	0.069	0.279	1.71e-147	6	GAL
6.01e-151	0.558456	0.435	0.264	1.09e-146	6	MYOF
2.51e-150	-0.787342	0.046	0.251	4.55e-146	6	CTHRC1
1.03e-149	-0.628269	0.271	0.513	1.87e-145	6	FMOD
1.44e-149	0.566749	0.364	0.196	2.62e-145	6	KLHL13
2.74e-149	-0.67613	0.755	0.811	4.98e-145	6	SELENOP
2.03e-147	-0.507063	0.167	0.405	3.68e-143	6	LHFPL2
2.45e-147	0.511601	0.486	0.321	4.45e-143	6	LRRFIP1
6.43e-147	-0.582396	0.15	0.382	1.17e-142	6	NOVA1
5.97e-146	-0.51352	0.071	0.284	1.08e-141	6	ATP1B1
6.73e-146	0.601558	0.524	0.367	1.22e-141	6	TNFRSF1A
1e-145	-0.57226	0.2	0.438	1.82e-141	6	CREB5
1.49e-145	-0.581815	0.082	0.292	2.7e-141	6	NEDD9
2.03e-144	-0.674318	0.055	0.255	3.7e-140	6	KLF5
2.14e-144	-0.723653	0.608	0.772	3.89e-140	6	ID1
4.06e-144	-0.542419	0.257	0.492	7.37e-140	6	P4HA2
3.09e-143	-0.588686	0.122	0.339	5.62e-139	6	PDGFRL
1.61e-142	0.687809	0.893	0.841	2.92e-138	6	LMNA
1.2e-141	-0.789245	0.375	0.594	2.18e-137	6	AEBP1
4.07e-141	0.571435	0.37	0.208	7.4e-137	6	LENG8
2.73e-139	-0.551905	0.869	0.892	4.96e-135	6	HSP90B1
1.25e-138	-0.559454	0.502	0.697	2.28e-134	6	LTBP4
5.1e-138	0.534258	0.462	0.302	9.27e-134	6	SERINC3
1.11e-137	0.552245	0.622	0.49	2.01e-133	6	BRD3
2.15e-137	-0.513598	0.255	0.476	3.91e-133	6	KDELR3
1.52e-136	0.569913	0.584	0.446	2.77e-132	6	ATP2B4
2.28e-136	0.564122	0.374	0.221	4.14e-132	6	CARD19
9.85e-136	-0.525756	0.076	0.279	1.79e-131	6	ZFHX4
2.08e-135	-0.519503	0.3	0.535	3.78e-131	6	FGFR1
2.21e-135	-0.546405	0.17	0.393	4.02e-131	6	NCAM1
2.35e-135	-0.791489	0.467	0.665	4.28e-131	6	ID2
1.44e-134	0.530483	0.46	0.303	2.61e-130	6	ANXA4
3.3e-131	-0.841219	0.295	0.489	6e-127	6	SPON2
3.13e-130	0.504855	0.264	0.127	5.69e-126	6	DCUN1D3
5.33e-130	-0.545054	0.299	0.523	9.68e-126	6	TRIO
4.5e-129	-0.591177	0.669	0.784	8.18e-125	6	RRBP1
2.24e-127	0.595751	0.472	0.322	4.07e-123	6	SLC9A3R2
3.59e-126	0.524538	0.618	0.471	6.53e-122	6	RBMS3
5.39e-125	-1.09311	0.855	0.836	9.79e-121	6	LUM
2.4e-124	-0.527009	0.193	0.405	4.37e-120	6	P3H2
2.83e-124	-0.698974	0.524	0.669	5.14e-120	6	ENSSSCG00000039222
1.18e-123	0.533375	0.602	0.495	2.14e-119	6	ENSSSCG00000008137
1.66e-123	0.601682	0.744	0.615	3.02e-119	6	TXNIP
3.28e-123	0.550272	0.414	0.259	5.95e-119	6	ENSSSCG00000026430
3.01e-121	0.587045	0.413	0.258	5.46e-117	6	SLIT2
5.51e-121	0.676307	0.601	0.46	1e-116	6	YBX3
3.83e-119	0.53604	0.639	0.529	6.96e-115	6	SEPTIN9
1.44e-117	-0.599231	0.103	0.293	2.61e-113	6	NEXN
4.17e-115	0.531445	0.656	0.576	7.58e-111	6	ENSSSCG00000004307
2.24e-113	0.520168	0.608	0.484	4.06e-109	6	PDLIM7
1.11e-112	0.551853	0.763	0.682	2.01e-108	6	MAT2A
1.36e-112	0.538274	0.377	0.238	2.47e-108	6	SNRK
4.04e-112	0.576477	0.431	0.294	7.35e-108	6	MED30
4.47e-112	-0.844624	0.279	0.475	8.12e-108	6	DAB2
1.65e-111	0.5933	0.391	0.249	3e-107	6	PPP1R14A
3.09e-110	-1.06037	0.465	0.65	5.61e-106	6	HMGB2
2.25e-109	0.734734	0.356	0.217	4.09e-105	6	TGFB3
4.99e-107	0.542075	0.819	0.798	9.06e-103	6	PPP1R15A
3.99e-106	-0.643015	0.615	0.748	7.24e-102	6	CTSV
1.1e-103	-0.514502	0.523	0.695	1.99e-99	6	GSN
3.18e-103	0.576599	0.49	0.361	5.79e-99	6	CRIM1
3.27e-103	-0.984644	0.275	0.442	5.94e-99	6	APCDD1
4.08e-101	-0.547827	0.535	0.675	7.41e-97	6	NFIB
8.27e-101	0.50743	0.569	0.463	1.5e-96	6	RASSF1
3.83e-100	-0.523918	0.663	0.785	6.96e-96	6	RND3
2.65e-99	-0.582844	0.136	0.312	4.82e-95	6	UCHL1
3.68e-99	-0.841476	0.748	0.819	6.69e-95	6	HES1
[truncated: 10,887 more rows]
