# Supplementary material for: Integrating Single‐Cell and Spatial Transcriptomics Reveals Heterogeneity of Early Pig Skin Development and a Subpopulation with Hair Placode Formation
Source: Adv Sci (Weinh). 2024 Apr 1;11(20):2306703. doi: 10.1002/advs.202306703 (PMC11132071; doi:10.1002/advs.202306703)
Supplement: Supplementary file 3 — Supporting Information [file ADVS-11-2306703-s003.xlsx]

## Sheet: Legend
Supplementary Data 2: Cluster/Cell-type specifically expressed genes in skin tissue among human, mouse and pig

## Sheet: human-cluster
Cluster specifically expressed genes of human
p_val	avg_log2FC	pct.1	pct.2	p_val_adj	cluster	gene
0	2.03177	0.997	0.533	0	0	CRABP1
0	1.90354	0.978	0.474	0	0	LINC02381
0	1.86709	0.726	0.204	0	0	FABP7
0	1.60543	0.906	0.307	0	0	WIF1
0	1.59	0.947	0.417	0	0	APCDD1
0	1.48844	0.87	0.369	0	0	CLDN11
0	1.35196	0.615	0.111	0	0	HOXB.AS3
0	1.26684	0.792	0.364	0	0	INHBA
0	1.23325	0.673	0.119	0	0	ADGRV1
0	1.16866	0.902	0.538	0	0	QPRT
0	1.07602	0.897	0.517	0	0	TUBB2B
0	1.06884	0.99	0.681	0	0	TCF4
0	1.02173	0.706	0.244	0	0	CCBE1
0	1.00439	0.958	0.679	0	0	TGFBI
0	1.0021	0.538	0.111	0	0	HOXC5
0	0.986211	0.664	0.222	0	0	HOXB2
0	0.984572	0.734	0.295	0	0	GPC6
0	0.960792	0.785	0.384	0	0	LINC01116
0	0.940923	0.854	0.549	0	0	GLIPR2
0	0.936941	0.602	0.166	0	0	IRX3
0	0.930847	0.958	0.642	0	0	CRABP2
0	0.906621	0.854	0.544	0	0	H1F0
0	0.905111	0.807	0.43	0	0	PCDH18
0	0.90117	0.901	0.647	0	0	ID1
0	0.890646	0.804	0.444	0	0	LSAMP
0	0.829642	0.992	0.903	0	0	STMN1
0	0.823472	0.722	0.352	0	0	EFNA5
0	0.816344	0.895	0.541	0	0	C2orf40
0	0.808898	0.664	0.354	0	0	TWIST1
0	0.805365	0.972	0.691	0	0	CNN3
0	0.794435	0.738	0.408	0	0	FMOD
0	0.786675	0.313	0.015	0	0	HAND1
0	0.778693	0.616	0.261	0	0	PRELP
0	0.776246	0.802	0.476	0	0	RUNX1T1
0	0.775556	0.807	0.5	0	0	MDFI
0	0.767546	0.425	0.079	0	0	MYO3B
0	0.758312	0.489	0.141	0	0	TPD52L1
0	0.741951	0.447	0.095	0	0	ISM1
0	0.738249	0.605	0.299	0	0	TRIL
0	0.725436	0.889	0.554	0	0	SDC2
0	0.722768	0.478	0.149	0	0	DPY19L1
0	0.70077	0.428	0.087	0	0	GFRA2
0	0.697393	0.477	0.177	0	0	HOXC6
0	0.694461	0.545	0.207	0	0	TMEM132C
0	0.694458	1	0.949	0	0	VIM
0	0.692185	0.766	0.503	0	0	CBX6
0	0.691849	0.96	0.719	0	0	2011-09-01
0	0.66727	0.848	0.542	0	0	C1QTNF2
0	0.66448	0.975	0.789	0	0	S100A10
0	0.662456	0.441	0.146	0	0	PGM2L1
0	0.651705	0.737	0.433	0	0	PDGFRA
0	0.64363	0.55	0.225	0	0	BCL11A
0	0.636869	0.746	0.406	0	0	RBP1
0	0.635224	0.368	0.057	0	0	CADM2
0	0.634523	0.933	0.66	0	0	SERPINF1
0	0.63448	0.406	0.095	0	0	HOXB3
0	0.627501	0.657	0.378	0	0	ADAMTS1
0	0.624922	0.47	0.157	0	0	IRX2
0	0.624072	0.968	0.76	0	0	MARCKSL1
0	0.619321	0.611	0.353	0	0	SMAD5
0	0.612448	0.629	0.381	0	0	ARHGAP24
0	0.601512	0.415	0.125	0	0	NKD1
0	0.600295	0.515	0.212	0	0	HAS2
0	0.59613	0.365	0.1	0	0	HOXB5
0	0.592374	0.689	0.419	0	0	TMEM45A
0	0.589808	0.964	0.876	0	0	SERBP1
0	0.586829	0.777	0.517	0	0	RBFOX2
0	0.585647	0.561	0.237	0	0	NELL2
0	0.585423	0.443	0.151	0	0	GREM2
0	0.568293	0.554	0.311	0	0	COL6A3
0	0.565951	0.518	0.25	0	0	PID1
0	0.561576	0.49	0.197	0	0	PCSK9
0	0.558863	0.381	0.094	0	0	ITGA8
0	0.557752	0.48	0.185	0	0	NKD2
0	0.55725	0.422	0.166	0	0	RPGRIP1L
0	0.556495	0.593	0.337	0	0	ADGRL2
0	0.552776	0.696	0.493	0	0	OLA1
0	0.546781	0.841	0.598	0	0	APP
0	0.54669	0.992	0.767	0	0	MDK
0	0.544232	0.748	0.587	0	0	ID3
0	0.541909	1	0.998	0	0	RPL5
0	0.539069	0.855	0.591	0	0	OSR2
0	0.535761	0.925	0.762	0	0	FSCN1
0	0.532493	0.753	0.499	0	0	PLPP1
0	0.528115	0.264	0.025	0	0	AL050344.1
0	0.527614	1	1	0	0	RPL3
0	0.525468	0.445	0.178	0	0	BCL11B
0	0.523345	0.43	0.144	0	0	DUSP4
0	0.521464	0.898	0.809	0	0	ATP6V0E1
0	0.520264	0.993	0.955	0	0	EIF3E
0	0.516153	0.548	0.326	0	0	FOXP1
0	0.515768	0.534	0.263	0	0	HMGA2
0	0.509054	0.386	0.136	0	0	IRX1
0	0.502884	0.452	0.196	0	0	TNFRSF19
0	0.497884	0.388	0.133	0	0	CAMK4
0	0.494541	0.976	0.513	0	0	CXCL14
0	0.492732	0.869	0.667	0	0	NREP
0	0.490881	0.862	0.509	0	0	TWIST2
0	0.485026	0.402	0.187	0	0	EFNB2
0	0.481629	0.376	0.173	0	0	SOX11
0	0.474652	0.45	0.232	0	0	NET1
0	0.472718	0.553	0.361	0	0	TSC22D2
0	0.467223	0.709	0.431	0	0	PTK7
0	0.467032	0.526	0.259	0	0	SOSTDC1
0	0.466482	1	0.995	0	0	RPL4
0	0.463897	0.986	0.924	0	0	EIF3F
0	0.463463	1	1	0	0	RPL7
0	0.459905	0.525	0.331	0	0	TWSG1
0	0.453617	0.577	0.364	0	0	SNHG18
0	0.452998	1	0.998	0	0	RACK1
0	0.452036	0.376	0.14	0	0	EDN3
0	0.44999	0.906	0.785	0	0	SNHG8
0	0.449726	0.369	0.149	0	0	LRIG1
0	0.448534	0.999	0.976	0	0	EEF2
0	0.446113	0.609	0.414	0	0	PCBD1
0	0.446076	0.422	0.185	0	0	PSAT1
0	0.443553	0.733	0.513	0	0	MLLT11
0	0.442828	1	0.999	0	0	RPL30
0	0.440923	0.405	0.204	0	0	RASSF8
0	0.436526	0.561	0.339	0	0	EDNRA
0	0.435401	0.294	0.076	0	0	RSPO1
0	0.431231	0.827	0.569	0	0	TSC22D1
0	0.427493	1	0.998	0	0	RPL6
0	0.427162	0.607	0.352	0	0	ENPP2
0	0.426009	0.975	0.898	0	0	EIF3L
0	0.425687	0.284	0.061	0	0	SYTL2
0	0.424681	0.368	0.157	0	0	LRRC4C
0	0.423857	0.987	0.914	0	0	CIRBP
0	0.421859	1	1	0	0	RPS14
0	0.421309	0.396	0.218	0	0	BMP4
0	0.420567	0.517	0.265	0	0	SMPDL3A
0	0.420133	1	0.999	0	0	RPL7A
0	0.416745	0.309	0.103	0	0	VIPR2
0	0.415987	0.51	0.312	0	0	TMEM119
0	0.414129	0.682	0.492	0	0	PYCR1
0	0.413079	0.73	0.524	0	0	PFN2
0	0.412406	0.504	0.354	0	0	GNAI1
0	0.410853	0.871	0.613	0	0	MFAP2
0	0.40717	0.877	0.729	0	0	NME4
0	0.406702	1	0.999	0	0	RPL10A
0	0.40406	1	0.991	0	0	HNRNPA1
0	0.403431	0.338	0.149	0	0	DNAJC12
0	0.402692	0.443	0.225	0	0	ADAM22
0	0.399903	0.646	0.45	0	0	TUSC3
0	0.398728	0.784	0.667	0	0	RSRC2
0	0.397129	0.642	0.454	0	0	CDH11
0	0.395558	0.526	0.338	0	0	C1orf198
0	0.39458	0.397	0.208	0	0	LIFR
0	0.392994	0.888	0.791	0	0	COX7A2L
0	0.391029	1	0.999	0	0	RPS7
0	0.388879	0.291	0.071	0	0	NSG1
0	0.388563	0.353	0.157	0	0	C1QTNF7
0	0.38578	0.389	0.211	0	0	GADD45A
0	0.385341	0.5	0.33	0	0	CFL2
0	0.383675	0.475	0.266	0	0	NES
0	0.383227	0.988	0.81	0	0	BEX3
0	0.383133	0.704	0.551	0	0	PHF14
0	0.383054	0.71	0.571	0	0	CHD9
0	0.381594	0.865	0.677	0	0	PGRMC1
0	0.381429	0.842	0.717	0	0	RSL1D1
0	0.380041	0.834	0.702	0	0	ZNF428
0	0.376661	1	1	0	0	RPL13
0	0.376469	0.548	0.327	0	0	MGLL
0	0.373518	0.654	0.461	0	0	CCND1
0	0.373114	1	1	0	0	RPL35A
0	0.37272	0.872	0.743	0	0	KDELR1
0	0.372243	0.977	0.921	0	0	NOP53
0	0.37166	0.999	0.987	0	0	SLC25A6
0	0.370976	0.504	0.333	0	0	CCNB1IP1
0	0.370737	1	1	0	0	RPS2
0	0.368378	0.233	0.055	0	0	IRX5
0	0.366327	0.493	0.319	0	0	TEAD2
0	0.366034	1	1	0	0	RPL23A
0	0.364792	0.658	0.514	0	0	CNN2
0	0.363682	0.318	0.153	0	0	CSRP2
0	0.356081	0.536	0.367	0	0	PBX1
0	0.355976	1	0.999	0	0	RPL18
0	0.355636	0.485	0.321	0	0	ADGRA2
0	0.353629	0.314	0.169	0	0	FAM118A
0	0.353158	0.648	0.503	0	0	EPB41L4A.AS1
0	0.351689	1	1	0	0	RPS3
0	0.351488	0.221	0.038	0	0	CASZ1
0	0.350892	0.873	0.774	0	0	RBMX
0	0.350546	0.436	0.273	0	0	DST
0	0.350052	1	0.999	0	0	RPL24
0	0.34611	0.821	0.733	0	0	EIF3D
0	0.346061	0.395	0.238	0	0	RNF150
0	0.344085	0.949	0.888	0	0	EIF3H
0	0.34274	1	1	0	0	RPL9
0	0.341707	0.353	0.187	0	0	MEIS1
0	0.341445	0.832	0.591	0	0	CTSK
0	0.341036	0.376	0.219	0	0	MEX3A
0	0.340579	0.213	0.041	0	0	EYA4
0	0.336183	0.69	0.551	0	0	SMARCB1
0	0.334445	0.358	0.208	0	0	TSKU
0	0.333837	0.949	0.797	0	0	C12orf57
0	0.331341	0.858	0.762	0	0	RSL24D1
0	0.328979	0.233	0.068	0	0	FHOD3
0	0.327909	1	1	0	0	RPL15
0	0.327633	0.274	0.115	0	0	HOXD8
0	0.327164	0.27	0.117	0	0	CA11
0	0.327157	1	1	0	0	RPL11
0	0.326163	0.291	0.138	0	0	AXIN2
0	0.322863	1	1	0	0	RPL31
0	0.32198	0.329	0.176	0	0	ST6GALNAC3
0	0.32054	0.262	0.103	0	0	C5orf38
0	0.31956	0.298	0.138	0	0	IFI44
0	0.319275	0.187	0.034	0	0	PLXNA4
0	0.318766	0.6	0.405	0	0	HES1
0	0.31806	0.346	0.17	0	0	NNAT
0	0.316946	1	1	0	0	EEF1A1
0	0.316746	0.3	0.133	0	0	EEPD1
0	0.31537	0.337	0.19	0	0	TEAD3
0	0.311264	1	0.999	0	0	RPS29
0	0.311116	0.918	0.703	0	0	KCNQ1OT1
0	0.308653	1	1	0	0	RPS18
0	0.307876	0.303	0.153	0	0	SLC1A3
0	0.305534	1	0.996	0	0	NACA
0	0.304958	1	1	0	0	RPS4X
0	0.303846	1	0.999	0	0	RPL29
0	0.303259	0.241	0.089	0	0	STK32B
0	0.301105	1	0.942	0	0	LGALS1
0	0.300934	1	1	0	0	RPS3A
0	0.297242	0.691	0.496	0	0	GNG11
0	0.296754	0.267	0.119	0	0	SEZ6L2
0	0.296181	0.2	0.048	0	0	SP5
0	0.292625	0.229	0.078	0	0	HOXB7
0	0.290474	0.96	0.895	0	0	EIF4A2
0	0.286281	0.352	0.155	0	0	CADM1
0	0.283817	1	0.999	0	0	RPS16
0	0.283086	1	1	0	0	RPL37A
0	0.283013	1	1	0	0	RPS15A
0	0.28103	0.951	0.875	0	0	HNRNPA0
0	0.280931	1	0.999	0	0	RPL14
0	0.280331	0.383	0.222	0	0	PLS3
0	0.279177	1	1	0	0	RPS8
0	0.278404	0.216	0.081	0	0	DKK1
0	0.278085	1	0.999	0	0	RPL23
0	0.276742	1	1	0	0	RPS15
0	0.275811	1	1	0	0	RPL34
0	0.273929	0.212	0.083	0	0	PCDH17
0	0.273928	0.226	0.086	0	0	LEF1
0	0.272037	1	0.998	0	0	RPL38
0	0.270448	1	0.999	0	0	RPL27
0	0.268924	0.987	0.947	0	0	NAP1L1
0	0.268851	1	1	0	0	RPS6
0	0.264576	1	1	0	0	RPL13A
0	0.263875	0.974	0.947	0	0	SNRPD2
0	0.263866	0.247	0.102	0	0	PHACTR3
0	0.263474	0.161	0.019	0	0	KCNAB1
0	0.262952	1	1	0	0	RPL26
0	0.262645	1	0.998	0	0	ACTG1
0	0.25946	1	0.998	0	0	RPLP0
0	0.259441	0.178	0.051	0	0	HOXB6
0	0.256852	0.169	0.038	0	0	LINC01305
0	0.254788	0.935	0.636	0	0	IGFBP5
0	0.254737	0.194	0.059	0	0	CYYR1
0	0.254498	0.196	0.077	0	0	MAGI2
3.70098e-304	0.3511	0.574	0.404	9.22839e-300	0	SNAI2
1.7801e-301	0.370175	0.544	0.394	4.43867e-297	0	FDFT1
7.20485e-300	0.282523	0.988	0.732	1.79653e-295	0	MEG3
4.38876e-299	0.341483	0.348	0.203	1.09434e-294	0	CHN1
8.26709e-299	0.294911	0.263	0.128	2.0614e-294	0	EMILIN3
1.78877e-298	0.314456	0.39	0.23	4.46029e-294	0	SEMA5A
4.22002e-292	0.313253	0.795	0.698	1.05226e-287	0	PHB2
6.6148e-291	0.323702	0.305	0.163	1.6494e-286	0	MLLT3
8.74161e-287	0.288536	0.285	0.151	2.17972e-282	0	GAB1
5.47387e-285	0.310416	0.812	0.713	1.36491e-280	0	NDUFS4
1.52688e-282	0.353865	0.524	0.36	3.80728e-278	0	PLK2
1.22211e-279	0.261019	0.243	0.117	3.04732e-275	0	MAGI1
2.11858e-277	0.312172	0.382	0.236	5.28268e-273	0	THSD4
2.79762e-276	0.301287	0.328	0.188	6.97587e-272	0	NAV1
3.23218e-273	0.315726	0.814	0.706	8.05944e-269	0	CFDP1
8.23442e-271	0.298081	0.887	0.776	2.05325e-266	0	XIST
7.55164e-266	0.257673	0.952	0.896	1.883e-261	0	SNRPE
1.49342e-264	0.299787	0.579	0.438	3.72383e-260	0	EML4
1.62873e-263	0.327425	0.537	0.401	4.06125e-259	0	LMO4
7.93113e-263	0.300414	0.271	0.142	1.97763e-258	0	SNAI1
3.748e-262	0.29022	0.288	0.158	9.34563e-258	0	TLN2
1.11713e-261	0.3093	0.357	0.223	2.78557e-257	0	PDZRN3
1.95074e-261	0.315123	0.555	0.403	4.86418e-257	0	IFI27L2
5.38184e-260	0.2502	0.241	0.115	1.34196e-255	0	SLITRK6
7.6888e-260	0.293951	0.306	0.172	1.9172e-255	0	SHOX2
1.17769e-259	0.31205	0.496	0.362	2.93657e-255	0	BET1
2.45822e-258	0.304227	0.777	0.669	6.12956e-254	0	ANXA6
3.72644e-258	0.267417	0.361	0.206	9.29187e-254	0	NRN1
2.17895e-256	0.319316	0.72	0.62	5.43322e-252	0	JPT1
2.05358e-254	0.303511	0.749	0.623	5.12059e-250	0	MYL6B
3.92029e-254	0.30179	0.501	0.355	9.77525e-250	0	LOXL2
4.65441e-254	0.279745	0.858	0.775	1.16058e-249	0	ESD
1.87867e-252	0.268606	0.94	0.886	4.68448e-248	0	RBM3
6.65984e-251	0.294108	0.778	0.687	1.66063e-246	0	PHB
1.52685e-250	0.28886	0.879	0.734	3.8072e-246	0	TTC3
3.1078e-250	0.307614	0.464	0.325	7.74931e-246	0	FARP1
1.93502e-249	0.325992	0.421	0.284	4.82496e-245	0	ZNF704
2.36087e-248	0.288074	0.351	0.218	5.88683e-244	0	CRTC3
6.9521e-247	0.282081	0.45	0.307	1.73351e-242	0	H2AFY2
1.10307e-246	0.266038	0.254	0.134	2.75049e-242	0	ZNF521
1.16924e-246	0.284457	0.358	0.22	2.9155e-242	0	PTH1R
8.75086e-245	0.255395	0.95	0.908	2.18203e-240	0	CCNI
1.33267e-239	0.281708	0.359	0.223	3.32301e-235	0	FAM110B
1.46779e-239	0.300826	0.568	0.425	3.65993e-235	0	PXDN
1.60869e-236	0.291408	0.681	0.547	4.01126e-232	0	RAB34
9.57951e-236	0.315384	0.605	0.464	2.38865e-231	0	MYLIP
7.30539e-233	0.298918	0.424	0.287	1.8216e-228	0	FAP
8.13849e-233	0.290963	0.309	0.184	2.02933e-228	0	NFATC3
7.94258e-227	0.333762	0.521	0.406	1.98048e-222	0	RALBP1
3.76617e-226	0.2735	0.768	0.668	9.39095e-222	0	UBE2E3
4.40036e-226	0.296332	0.63	0.51	1.09723e-221	0	IGF2BP2
3.80495e-225	0.295631	0.539	0.416	9.48765e-221	0	BOD1
9.79172e-222	0.281222	0.642	0.493	2.44156e-217	0	FKBP9
3.51559e-215	0.254234	0.326	0.2	8.76611e-211	0	CTBP2
7.86128e-215	0.263731	0.602	0.455	1.96021e-210	0	TPBG
2.75586e-214	0.27954	0.616	0.5	6.87173e-210	0	ZNF22
2.77045e-214	0.277661	0.312	0.193	6.90812e-210	0	FRMD6
7.69741e-213	0.301264	0.527	0.4	1.91935e-208	0	DAAM1
1.07484e-212	0.277555	0.774	0.693	2.68012e-208	0	SELENOW
1.60721e-212	0.272898	0.396	0.271	4.00759e-208	0	INTS10
3.13004e-203	0.279674	0.496	0.372	7.80474e-199	0	PLXDC2
8.8312e-202	0.284064	0.356	0.241	2.20206e-197	0	SLC25A26
3.27792e-201	0.261289	0.609	0.473	8.17348e-197	0	ATP2B1
1.61689e-198	0.278908	0.42	0.299	4.03172e-194	0	FRMD4A
3.63238e-198	0.308679	0.403	0.288	9.05735e-194	0	ATF6
2.31254e-194	0.269307	0.673	0.576	5.76631e-190	0	KMT2E
7.86544e-194	0.271244	0.37	0.256	1.96125e-189	0	POLR3D
6.30414e-189	0.264231	0.384	0.265	1.57194e-184	0	ARHGAP28
3.07413e-187	0.252377	0.538	0.406	7.66534e-183	0	BAZ1A
3.88307e-186	0.274283	0.625	0.531	9.68245e-182	0	LYRM4
4.27328e-184	0.25879	0.335	0.224	1.06554e-179	0	KLHDC10
4.78634e-183	0.265668	0.701	0.608	1.19347e-178	0	TAF7
2.50207e-180	0.251016	0.604	0.468	6.23892e-176	0	BASP1
5.37358e-179	0.253409	0.795	0.717	1.3399e-174	0	EIF4B
9.0632e-179	0.268999	0.494	0.384	2.25991e-174	0	SORBS3
1.5697e-173	0.269921	0.465	0.358	3.91405e-169	0	TCF12
1.82427e-170	0.267801	0.61	0.51	4.54881e-166	0	CBX1
2.85204e-170	0.254127	0.697	0.609	7.11157e-166	0	SAT2
3.90277e-170	0.254944	0.692	0.609	9.73156e-166	0	QARS
7.6246e-170	0.254746	0.438	0.333	1.90119e-165	0	PIGC
1.99135e-169	0.251933	0.379	0.273	4.96542e-165	0	QSOX1
6.05576e-167	0.267591	0.419	0.307	1.51e-162	0	EEA1
5.15655e-158	0.251833	0.533	0.439	1.28579e-153	0	MED10
5.3733e-119	0.260679	0.491	0.401	1.33983e-114	0	AXL
2.59012e-62	0.26135	0.424	0.355	6.45847e-58	0	EMX2
0	2.18168	0.976	0.592	0	1	CXCL14
0	1.60972	0.714	0.161	0	1	GRP
0	1.46787	0.792	0.221	0	1	CAV1
0	1.31545	0.923	0.558	0	1	TWIST2
0	1.29288	0.985	0.755	0	1	LMNA
0	1.28263	0.786	0.235	0	1	CD9
0	1.21594	0.681	0.225	0	1	IGFBP3
0	1.18682	0.952	0.568	0	1	CXCL12
0	1.14142	0.986	0.764	0	1	MEST
0	1.11601	0.564	0.319	0	1	MMP11
0	1.04811	0.823	0.58	0	1	CCL2
0	1.01262	0.954	0.61	0	1	CTSK
0	1.0109	0.823	0.41	0	1	COL21A1
0	0.999446	1	0.957	0	1	VIM
0	0.919278	0.883	0.686	0	1	IRF1
0	0.909107	0.837	0.455	0	1	PTK7
0	0.899341	0.994	0.733	0	1	TCF4
0	0.793881	0.919	0.606	0	1	SDC2
0	0.792978	0.88	0.603	0	1	TSC22D1
0	0.77898	0.716	0.375	0	1	ENPP2
0	0.739181	0.992	0.752	0	1	LUM
0	0.736805	0.737	0.398	0	1	BEND5
0	0.733978	0.609	0.256	0	1	PLEKHA5
0	0.729631	0.919	0.49	0	1	GPC3
0	0.712769	0.548	0.313	0	1	FILIP1L
0	0.712179	0.497	0.142	0	1	ECM1
0	0.710478	0.906	0.676	0	1	CYR61
0	0.70107	0.506	0.164	0	1	PDGFD
0	0.685504	0.439	0.095	0	1	PCSK2
0	0.674884	0.864	0.663	0	1	MYADM
0	0.654787	0.964	0.818	0	1	IFITM3
0	0.645139	0.517	0.204	0	1	NRN1
0	0.636932	0.829	0.557	0	1	CLEC11A
0	0.635542	0.27	0.094	0	1	DKK1
0	0.633232	0.448	0.132	0	1	CPED1
0	0.622359	0.606	0.284	0	1	NELL2
0	0.618792	0.962	0.76	0	1	2011-09-01
0	0.609399	0.539	0.224	0	1	NKD2
0	0.608341	0.812	0.577	0	1	GSN
0	0.602415	0.365	0.102	0	1	CDC42EP3
0	0.593109	0.813	0.507	0	1	GNG11
0	0.584507	0.758	0.521	0	1	SNHG7
0	0.583987	0.833	0.539	0	1	MFAP4
0	0.570635	0.975	0.738	0	1	CNN3
0	0.567919	0.406	0.147	0	1	DPT
0	0.566745	0.602	0.354	0	1	NDN
0	0.556993	0.534	0.269	0	1	LDLR
0	0.555017	0.566	0.279	0	1	F2R
0	0.551569	0.551	0.243	0	1	ADAM22
0	0.549227	0.947	0.704	0	1	SERPINF1
0	0.540138	0.827	0.659	0	1	SERTAD1
0	0.53795	0.625	0.41	0	1	SQLE
0	0.533208	0.821	0.579	0	1	FGFR1
0	0.532635	0.969	0.89	0	1	LDHA
0	0.531366	0.408	0.136	0	1	RGMB
0	0.528698	0.925	0.806	0	1	SRSF5
0	0.520654	0.968	0.896	0	1	C6orf48
0	0.517317	0.476	0.268	0	1	HMGCS1
0	0.509111	0.699	0.457	0	1	LIMA1
0	0.497442	0.505	0.23	0	1	TNFRSF19
0	0.495893	0.994	0.775	0	1	MEG3
0	0.493683	0.267	0.043	0	1	EMCN
0	0.493639	0.632	0.372	0	1	DNM3OS
0	0.490723	0.744	0.475	0	1	PEG10
0	0.490315	0.886	0.603	0	1	IL11RA
0	0.486812	0.8	0.533	0	1	PLPP1
0	0.485652	0.31	0.062	0	1	CORIN
0	0.483322	0.55	0.299	0	1	GSTM5
0	0.480792	0.353	0.12	0	1	ANK2
0	0.479929	0.396	0.148	0	1	IRF9
0	0.478485	0.608	0.342	0	1	COL6A3
0	0.471796	0.622	0.351	0	1	MGLL
0	0.47055	0.537	0.287	0	1	ZNF385D
0	0.470401	0.495	0.258	0	1	MRGPRF
0	0.469053	0.447	0.227	0	1	PTH1R
0	0.467838	0.631	0.363	0	1	EDNRA
0	0.458316	0.395	0.169	0	1	HELZ2
0	0.457122	0.546	0.288	0	1	NES
0	0.455927	0.387	0.142	0	1	A1BG
0	0.455258	0.787	0.604	0	1	VAMP2
0	0.454572	0.998	0.989	0	1	UBB
0	0.45431	0.385	0.169	0	1	CHCHD10
0	0.454248	0.517	0.253	0	1	LTBP1
0	0.452894	0.253	0.034	0	1	HOXC10
0	0.447269	0.981	0.884	0	1	EID1
0	0.439994	0.38	0.165	0	1	ANKRD28
0	0.439231	0.956	0.863	0	1	EIF4A1
0	0.437366	0.907	0.768	0	1	BTG1
0	0.433546	0.37	0.144	0	1	CISH
0	0.433303	0.259	0.047	0	1	PART1
0	0.431039	0.578	0.339	0	1	EMX2
0	0.426509	0.858	0.636	0	1	APP
0	0.426008	0.357	0.152	0	1	ASIP
0	0.422063	0.609	0.351	0	1	TRIL
0	0.421713	0.482	0.259	0	1	ADAMTS9
0	0.419915	0.904	0.701	0	1	PGRMC1
0	0.417511	0.635	0.335	0	1	CCBE1
0	0.409014	0.988	0.957	0	1	DYNLL1
0	0.408812	0.963	0.841	0	1	ITM2C
0	0.408223	0.316	0.081	0	1	CAV2
0	0.405524	0.608	0.341	0	1	FXYD5
0	0.403629	0.723	0.485	0	1	CREB5
0	0.402946	0.992	0.987	0	1	RPS26
0	0.402461	0.941	0.846	0	1	HMGN3
0	0.402154	0.2	0.048	0	1	LINC00632
0	0.402037	0.346	0.116	0	1	CPXM2
0	0.399687	1	0.846	0	1	COL3A1
0	0.398302	0.503	0.274	0	1	FHL1
0	0.397393	0.291	0.079	0	1	ROBO2
0	0.396507	0.967	0.892	0	1	FUS
0	0.391673	0.531	0.317	0	1	H2AFY2
0	0.378153	0.956	0.821	0	1	C12orf57
0	0.377489	0.31	0.132	0	1	ABI3BP
0	0.369986	0.973	0.898	0	1	TXN
0	0.368994	0.402	0.191	0	1	PRTFDC1
0	0.366434	1	0.992	0	1	HNRNPA1
0	0.365777	0.387	0.19	0	1	COX7A1
0	0.364225	0.302	0.119	0	1	PLEKHH2
0	0.354904	0.375	0.179	0	1	PPP1R14A
0	0.352852	0.971	0.889	0	1	EMP3
0	0.347796	0.302	0.117	0	1	GFOD1
0	0.342106	0.255	0.073	0	1	LINC00327
0	0.322005	0.203	0.026	0	1	SULT1B1
0	0.315247	0.202	0.033	0	1	COL13A1
0	0.309545	0.999	0.997	0	1	NACA
0	0.302838	0.219	0.061	0	1	HOXC9
0	0.297116	1	0.999	0	1	RPL5
0	0.296183	0.273	0.102	0	1	PDE7B
0	0.290232	0.18	0.039	0	1	HOXA10
0	0.280473	0.408	0.195	0	1	GPM6B
0	0.278211	0.237	0.072	0	1	SLC39A8
0	0.275204	1	0.999	0	1	RPL10A
0	0.267402	1	0.998	0	1	RPLP0
0	0.266064	0.995	0.99	0	1	BTF3
0	0.257747	0.17	0.041	0	1	LINC01550
0	0.257189	0.202	0.063	0	1	LIX1
0	0.253027	1	0.999	0	1	RPL6
0	0.250667	0.196	0.051	0	1	ZNF536
2.19058e-307	0.40422	0.591	0.37	5.46221e-303	1	SGCE
8.37767e-302	0.36555	0.465	0.254	2.08897e-297	1	SPRED1
9.22577e-301	0.326261	0.248	0.094	2.30044e-296	1	VCAM1
3.25487e-300	0.254559	0.221	0.077	8.11601e-296	1	CLEC14A
8.58108e-297	0.346562	0.97	0.917	2.13969e-292	1	HNRNPK
3.88515e-296	0.320552	0.377	0.18	9.68761e-292	1	EDN3
4.82258e-295	0.649728	0.439	0.244	1.20251e-290	1	SULT1E1
3.60547e-293	0.37614	0.891	0.714	8.99025e-289	1	LY6E
4.23665e-289	0.396612	0.656	0.427	1.05641e-284	1	EFNA5
2.46952e-287	0.394103	0.775	0.557	6.15774e-283	1	TMEM98
1.59164e-282	0.255242	0.242	0.093	3.96877e-278	1	LMO7
2.52687e-281	0.361084	0.363	0.187	6.30076e-277	1	EBPL
7.64225e-279	0.397357	0.681	0.466	1.90559e-274	1	TPBG
8.74092e-279	0.435007	0.568	0.368	2.17955e-274	1	MLF1
1.14528e-278	0.287795	0.245	0.095	2.85575e-274	1	TRPS1
7.332e-275	0.371956	0.994	0.768	1.82824e-270	1	COL6A2
7.70474e-275	0.343142	0.968	0.909	1.92118e-270	1	HNRNPDL
1.69169e-272	0.453701	0.709	0.501	4.21824e-268	1	CAVIN1
2.54261e-269	0.378492	0.624	0.412	6.34001e-265	1	BAZ1A
3.06205e-269	0.321623	0.405	0.208	7.63523e-265	1	GREM2
5.18318e-269	0.335065	0.425	0.227	1.29243e-264	1	BCL11B
6.97085e-269	0.259603	0.254	0.104	1.73818e-264	1	ACVRL1
5.32172e-266	0.344534	0.432	0.24	1.32697e-261	1	ANTXR2
1.65642e-265	0.336475	0.971	0.884	4.13028e-261	1	HNRNPA0
2.66947e-261	0.331177	0.369	0.187	6.65632e-257	1	C1QTNF7
5.30233e-261	0.391727	0.687	0.477	1.32214e-256	1	RARRES2
6.14372e-261	0.329885	0.399	0.212	1.53194e-256	1	CRNDE
1.88878e-259	0.381872	0.405	0.224	4.70967e-255	1	SYNE1
7.0044e-259	0.347444	0.479	0.287	1.74655e-254	1	SYNGR1
4.58e-257	0.371737	0.634	0.448	1.14202e-252	1	REXO2
5.07803e-257	0.363353	0.69	0.477	1.26621e-252	1	CDH11
2.99587e-256	0.26036	0.228	0.089	7.4702e-252	1	EXPH5
5.09933e-256	0.392028	0.894	0.8	1.27152e-251	1	DBI
2.21513e-253	0.367524	0.863	0.734	5.52342e-249	1	RSL1D1
1.22564e-251	0.335899	0.879	0.632	3.05612e-247	1	OSR2
1.70105e-247	0.29372	0.283	0.129	4.24158e-243	1	AASS
4.02835e-246	0.29748	0.335	0.169	1.00447e-241	1	TCEA3
5.07377e-246	0.266815	0.998	0.986	1.26515e-241	1	NPM1
7.67832e-245	0.377341	0.527	0.337	1.91459e-240	1	DSEL
1.50173e-244	0.317764	0.991	0.926	3.74456e-240	1	CIRBP
6.24243e-244	0.348654	0.599	0.398	1.55655e-239	1	LHFPL6
1.50823e-242	0.393859	0.657	0.486	3.76077e-238	1	SRSF9
2.94828e-242	0.38461	0.962	0.918	7.35155e-238	1	DDX5
1.03902e-241	0.355159	0.594	0.393	2.5908e-237	1	COL16A1
1.61414e-241	0.433363	0.737	0.553	4.02486e-237	1	CBX6
3.02805e-238	0.283384	0.311	0.151	7.55044e-234	1	ROBO1
4.44634e-238	0.33041	0.781	0.568	1.10869e-233	1	SVIL
1.52909e-232	0.33072	0.676	0.478	3.81278e-228	1	TUSC3
1.5656e-232	0.328717	0.961	0.731	3.90382e-228	1	COL6A1
2.81166e-232	0.443395	0.624	0.453	7.01087e-228	1	IDI1
4.26544e-232	0.300822	0.922	0.82	1.06359e-227	1	PEBP1
5.81883e-232	0.33158	0.532	0.341	1.45093e-227	1	TMEM119
2.51235e-230	0.367148	0.907	0.805	6.26453e-226	1	SNHG8
7.53307e-230	0.323798	0.873	0.662	1.87837e-225	1	VCAN
8.99236e-230	0.405374	0.812	0.684	2.24225e-225	1	SFPQ
1.60835e-229	0.364221	0.537	0.346	4.01043e-225	1	NOVA1
3.743e-225	0.398397	0.735	0.583	9.33316e-221	1	LUC7L3
1.60584e-224	0.346374	0.491	0.313	4.00417e-220	1	EVA1B
7.58086e-224	0.332737	0.478	0.297	1.89029e-219	1	ZNF704
1.17721e-218	0.369076	0.73	0.574	2.93538e-214	1	TPR
5.27628e-218	0.323106	0.546	0.35	1.31564e-213	1	MXRA5
2.73521e-217	0.400459	0.945	0.888	6.82024e-213	1	PPP1R15A
2.77397e-217	0.391226	0.706	0.547	6.91689e-213	1	ATP5F1D
5.25479e-217	0.347294	0.871	0.743	1.31028e-212	1	PNISR
1.14858e-213	0.330461	0.621	0.44	2.86397e-209	1	VGLL4
1.51926e-211	0.299928	0.467	0.285	3.78828e-207	1	EMX2OS
2.30311e-211	0.270513	0.98	0.93	5.74281e-207	1	NOP53
1.21901e-209	0.390787	0.842	0.675	3.0396e-205	1	SOCS3
6.8527e-206	0.382454	0.805	0.676	1.70872e-201	1	KRT10
1.95208e-204	0.799266	0.117	0.034	4.86751e-200	1	RPS4Y1
8.23007e-200	0.287402	0.306	0.162	2.05217e-195	1	STAT1
4.04371e-199	0.333202	0.59	0.411	1.0083e-194	1	HIF3A
8.18372e-198	0.365295	0.758	0.606	2.04061e-193	1	STAT3
8.30974e-198	0.283545	0.965	0.916	2.07203e-193	1	SRSF3
5.03462e-195	0.315305	0.575	0.413	1.25538e-190	1	MRPL32
1.0248e-192	0.301783	0.617	0.431	2.55534e-188	1	EMILIN1
1.38013e-192	0.302801	0.423	0.265	3.44135e-188	1	PSMG1
1.55961e-192	0.298078	0.337	0.189	3.88889e-188	1	SC5D
9.36188e-192	0.254349	0.285	0.143	2.33439e-187	1	CCDC3
1.15382e-191	0.313174	0.6	0.437	2.87705e-187	1	RALA
1.71388e-190	0.316798	0.538	0.367	4.27355e-186	1	CDK6
2.39596e-188	0.344121	0.757	0.613	5.97433e-184	1	PNN
9.10265e-188	0.309415	0.381	0.231	2.26975e-183	1	SDHAF3
3.12871e-187	0.253663	0.288	0.147	7.80145e-183	1	EMILIN3
7.735e-186	0.318243	0.719	0.569	1.92872e-181	1	SMARCB1
7.35853e-184	0.278599	0.332	0.182	1.83485e-179	1	MLLT3
7.19818e-181	0.320815	0.649	0.494	1.79487e-176	1	SRSF1
9.14946e-181	0.265651	0.282	0.147	2.28142e-176	1	TMEM67
2.73537e-180	0.282786	0.745	0.567	6.82064e-176	1	RBFOX2
6.18112e-180	0.354687	0.446	0.277	1.54126e-175	1	HAS2
1.36515e-177	0.327027	0.578	0.419	3.404e-173	1	BTG3
4.25083e-177	0.287587	0.615	0.446	1.05994e-172	1	PCBD1
1.17555e-176	0.301533	0.699	0.549	2.93123e-172	1	LEPROT
1.60567e-176	0.307481	0.503	0.342	4.00373e-172	1	FARP1
5.90067e-174	0.270283	0.972	0.904	1.47133e-169	1	EIF4A2
9.65566e-172	0.252025	0.32	0.179	2.40764e-167	1	TMEM173
1.63756e-170	0.299998	0.676	0.522	4.08326e-166	1	EPB41L4A.AS1
1.70264e-170	0.293423	0.584	0.428	4.24554e-166	1	TRIP6
3.48333e-170	0.287549	0.895	0.787	8.68569e-166	1	RBMX
6.00645e-170	0.289	0.473	0.316	1.49771e-165	1	EEA1
1.40258e-169	0.364609	0.92	0.855	3.49733e-165	1	FOSB
3.24819e-168	0.33101	0.474	0.321	8.09937e-164	1	MEG8
6.79419e-168	0.322815	0.807	0.623	1.69413e-163	1	THY1
2.84044e-162	0.322707	0.723	0.6	7.08263e-158	1	SBDS
2.15847e-161	0.313323	0.615	0.46	5.38214e-157	1	THUMPD3.AS1
3.3169e-161	0.256427	0.318	0.183	8.2707e-157	1	MAP7D3
6.75937e-160	0.315522	0.916	0.847	1.68545e-155	1	CCNL1
4.57066e-159	0.264861	0.345	0.203	1.13969e-154	1	NFATC1
1.14226e-158	0.266756	0.873	0.775	2.84824e-154	1	RSL24D1
1.59207e-158	0.298637	0.548	0.401	3.96984e-154	1	CFAP20
5.24939e-158	0.25692	0.428	0.276	1.30894e-153	1	TCF7L2
1.0758e-157	0.278209	0.757	0.622	2.6825e-153	1	2009-09-01
3.03936e-157	0.265623	0.388	0.242	7.57864e-153	1	WWTR1
5.05688e-156	0.259648	0.444	0.295	1.26093e-151	1	PDLIM4
2.53872e-154	0.257652	0.428	0.285	6.33029e-150	1	R3HCC1
1.11433e-153	0.336242	0.813	0.616	2.77859e-149	1	C2orf40
8.82835e-153	0.253706	0.286	0.163	2.20135e-148	1	TRIM2
5.6594e-152	0.293462	0.527	0.382	1.41117e-147	1	POLR2J3.1
6.04857e-152	0.270067	0.921	0.739	1.50821e-147	1	KCNQ1OT1
1.83355e-151	0.276695	0.481	0.332	4.57195e-147	1	DNAJB4
4.89495e-150	0.254559	0.398	0.257	1.22055e-145	1	GNB4
6.94086e-150	0.330184	0.436	0.287	1.7307e-145	1	GEM
1.48424e-149	0.27538	0.513	0.367	3.70094e-145	1	ALDH7A1
1.67599e-148	0.25234	0.645	0.473	4.17907e-144	1	TMEM45A
5.10504e-148	0.250329	0.566	0.402	1.27294e-143	1	SNHG18
2.60615e-147	0.288436	0.47	0.326	6.49844e-143	1	SERTAD3
8.1386e-147	0.251944	0.363	0.229	2.02936e-142	1	CLTB
2.08475e-141	0.265041	0.627	0.468	5.19833e-137	1	GSTM3
2.94598e-141	0.264713	0.809	0.69	7.34579e-137	1	MLF2
4.91466e-141	0.274778	0.478	0.337	1.22547e-136	1	RBM4
6.4962e-141	0.273383	0.769	0.653	1.61983e-136	1	SMDT1
2.87002e-139	0.250108	0.444	0.303	7.1564e-135	1	MAP3K20
1.29086e-136	0.259721	0.58	0.435	3.21875e-132	1	MAGEH1
8.23591e-136	0.277503	0.544	0.406	2.05362e-131	1	RBBP6
3.18977e-135	0.279675	0.481	0.347	7.95369e-131	1	STOM
2.9459e-134	0.26911	0.806	0.694	7.3456e-130	1	SSB
3.69368e-134	0.262768	0.763	0.642	9.21019e-130	1	HNRNPH3
3.24425e-131	0.265545	0.934	0.849	8.08954e-127	1	SRSF7
2.86717e-128	0.270125	0.402	0.263	7.14929e-124	1	PCSK9
2.45967e-127	0.258266	0.742	0.617	6.13319e-123	1	CCT2
8.09787e-125	0.277259	0.585	0.438	2.0192e-120	1	ADAMTS1
1.41858e-124	0.254004	0.944	0.889	3.53724e-120	1	HSPA8
1.23345e-122	0.257784	0.539	0.411	3.07561e-118	1	USP16
3.25699e-121	0.269285	0.625	0.484	8.12131e-117	1	MYLIP
1.058e-120	0.253458	0.531	0.402	2.63812e-116	1	UPF3A
1.67103e-118	0.290132	0.59	0.474	4.16672e-114	1	KHDRBS1
2.21693e-118	0.268834	0.744	0.628	5.52792e-114	1	FAM133B
1.00303e-115	0.29037	0.785	0.678	2.50105e-111	1	HLA.E
8.2571e-115	0.262639	0.569	0.447	2.05891e-110	1	IL6ST
1.30816e-114	0.263888	0.381	0.257	3.26188e-110	1	INSIG1
5.52504e-112	0.271756	0.724	0.616	1.37767e-107	1	EIF5
2.13388e-110	0.265263	0.479	0.355	5.32082e-106	1	GABPB1.AS1
3.2052e-109	0.273033	0.638	0.523	7.99217e-105	1	SRSF6
7.96523e-95	0.27584	0.476	0.369	1.98613e-90	1	NEU1
3.30804e-94	0.251378	0.679	0.577	8.2486e-90	1	BCLAF1
1.55171e-88	0.259567	0.642	0.535	3.86918e-84	1	FAM53C
3.4685e-81	0.273762	0.199	0.115	8.64871e-77	1	RGS16
2.53035e-76	0.293336	0.937	0.876	6.30943e-72	1	ZFP36
1.09216e-69	0.299096	0.984	0.948	2.72331e-65	1	FOS
0	2.64429	0.787	0.193	0	2	MGP
0	2.46927	0.931	0.286	0	2	POSTN
0	2.40555	0.949	0.682	0	2	ITM2A
0	2.34932	0.977	0.365	0	2	PLAC9
0	2.31855	0.862	0.244	0	2	DLK1
0	2.11573	0.767	0.232	0	2	IGFBP6
0	2.07429	0.404	0.119	0	2	PTN
0	1.84426	0.719	0.198	0	2	CLU
0	1.7457	0.98	0.488	0	2	GPC3
0	1.66804	0.77	0.22	0	2	COL14A1
0	1.65201	0.948	0.346	0	2	OGN
0	1.61577	0.425	0.097	0	2	ASPN
0	1.60976	0.931	0.592	0	2	AKAP12
0	1.57467	0.992	0.795	0	2	DCN
0	1.56685	0.561	0.194	0	2	NOV
0	1.46281	0.702	0.232	0	2	FIBIN
0	1.38001	0.99	0.757	0	2	LUM
0	1.32796	0.914	0.605	0	2	SOX4
0	1.30444	0.953	0.58	0	2	PCOLCE
0	1.26963	0.619	0.182	0	2	SFRP1
0	1.2651	1	0.849	0	2	COL3A1
0	1.26388	0.999	0.84	0	2	SPARC
0	1.21086	1	0.875	0	2	COL1A1
0	1.20205	0.908	0.464	0	2	ADD3
0	1.18359	0.598	0.286	0	2	MT1X
0	1.18025	0.866	0.377	0	2	ISLR
0	1.13703	0.713	0.231	0	2	FBLN2
0	1.11539	0.757	0.184	0	2	ZFHX4
0	1.09486	0.87	0.524	0	2	CCDC80
0	1.0922	0.519	0.057	0	2	FNDC1
0	1.08657	1	0.872	0	2	COL1A2
0	1.08244	0.925	0.48	0	2	NFIB
0	1.08092	0.984	0.719	0	2	FSTL1
0	1.07639	0.617	0.212	0	2	COL9A3
0	1.07565	0.983	0.707	0	2	COL5A2
0	1.07558	0.844	0.431	0	2	PLPP3
0	1.07492	0.545	0.068	0	2	NTRK2
0	1.06609	0.582	0.09	0	2	DKK2
0	1.06128	0.744	0.221	0	2	EGFL6
0	1.0485	0.436	0.067	0	2	SPARCL1
0	1.04602	0.614	0.103	0	2	NUPR1
0	1.04461	0.754	0.257	0	2	SPON2
0	1.04128	0.702	0.335	0	2	PTX3
0	1.03447	0.963	0.672	0	2	OLFML3
0	1.01035	0.396	0.143	0	2	IGF1
0	0.966854	0.768	0.294	0	2	SFRP2
0	0.966081	0.601	0.137	0	2	NCALD
0	0.954145	0.709	0.173	0	2	CPE
0	0.925883	0.968	0.693	0	2	TIMP1
0	0.896779	0.565	0.094	0	2	LINC01133
0	0.892309	0.467	0.094	0	2	SERPINE2
0	0.887083	0.561	0.087	0	2	F10
0	0.884644	0.875	0.492	0	2	FN1
0	0.882767	0.823	0.481	0	2	LGALS3
0	0.875263	0.258	0.052	0	2	TNMD
0	0.867821	0.576	0.287	0	2	ANXA1
0	0.858398	0.932	0.664	0	2	COL12A1
0	0.854938	0.615	0.205	0	2	PLAGL1
0	0.852266	0.486	0.118	0	2	PCDH9
0	0.848922	0.808	0.412	0	2	FBN1
0	0.848897	0.781	0.384	0	2	AC245595.1
0	0.842217	0.604	0.204	0	2	PTPRD
0	0.840941	0.461	0.083	0	2	WNT2
0	0.826144	0.663	0.181	0	2	PDGFRL
0	0.814718	0.993	0.809	0	2	MDK
0	0.808917	0.636	0.284	0	2	SRPX
0	0.806028	0.922	0.597	0	2	MAP1B
0	0.805593	0.887	0.516	0	2	EFEMP2
0	0.804375	0.922	0.602	0	2	IL11RA
0	0.800835	0.962	0.865	0	2	S100A6
0	0.796826	0.725	0.267	0	2	FXYD1
0	0.796032	0.453	0.046	0	2	ANGPTL1
0	0.785073	0.572	0.146	0	2	OSR1
0	0.781684	0.873	0.495	0	2	FKBP10
0	0.774055	0.492	0.116	0	2	SMOC2
0	0.763221	0.793	0.434	0	2	SPTBN1
0	0.761183	0.24	0.026	0	2	CPB1
0	0.760683	0.406	0.044	0	2	AGTR1
0	0.759271	0.504	0.134	0	2	TSHZ2
0	0.75156	0.979	0.729	0	2	CALD1
0	0.739182	0.625	0.223	0	2	C1R
0	0.737812	0.75	0.222	0	2	ELN
0	0.723345	0.991	0.772	0	2	COL6A2
0	0.713758	0.986	0.782	0	2	SERPINH1
0	0.713483	0.609	0.118	0	2	PLP1
0	0.704459	0.529	0.15	0	2	C1S
0	0.703672	0.995	0.896	0	2	LAPTM4A
0	0.702929	0.949	0.684	0	2	COL5A1
0	0.697322	0.458	0.105	0	2	COL6A6
0	0.693449	0.977	0.785	0	2	MAGED2
0	0.692027	0.849	0.482	0	2	CAVIN1
0	0.69023	0.62	0.272	0	2	PCDH7
0	0.682531	0.586	0.164	0	2	NID2
0	0.682046	0.988	0.86	0	2	TUBA1A
0	0.680591	0.388	0.09	0	2	FGF7
0	0.679758	0.652	0.246	0	2	KDELR3
0	0.679697	0.911	0.659	0	2	VCAN
0	0.672464	0.531	0.13	0	2	EBF1
0	0.669323	0.806	0.452	0	2	PPIC
0	0.666498	0.73	0.341	0	2	SERPING1
0	0.665109	0.838	0.512	0	2	RTL8C
0	0.660564	0.592	0.179	0	2	MMP23B
0	0.660183	0.757	0.435	0	2	S100A13
0	0.65051	0.775	0.428	0	2	LTBP4
0	0.647271	0.395	0.121	0	2	PRSS35
0	0.646332	0.917	0.691	0	2	RTN4
0	0.644146	0.763	0.296	0	2	LOX
0	0.641495	0.997	0.974	0	2	CD63
0	0.637114	0.362	0.064	0	2	CAPN6
0	0.634748	0.482	0.146	0	2	PLAT
0	0.624249	0.503	0.12	0	2	LDB2
0	0.615612	0.637	0.388	0	2	MYC
0	0.614854	0.79	0.525	0	2	FBLN1
0	0.614383	0.314	0.086	0	2	MFAP5
0	0.611422	0.815	0.522	0	2	AHNAK
0	0.610579	0.842	0.499	0	2	SELENOM
0	0.610272	0.737	0.39	0	2	SSPN
0	0.608725	0.816	0.509	0	2	MMP2
0	0.605116	0.637	0.299	0	2	LIMCH1
0	0.602546	0.979	0.898	0	2	MT.ND5
0	0.600082	0.871	0.617	0	2	PRDX4
0	0.596114	0.465	0.121	0	2	MIR99AHG
0	0.595687	0.962	0.829	0	2	KDELR2
0	0.595593	0.923	0.665	0	2	RCN1
0	0.594805	0.324	0.057	0	2	NR2F1
0	0.585402	0.972	0.771	0	2	MEST
0	0.584324	0.969	0.823	0	2	ARF4
0	0.579304	1	0.953	0	2	LGALS1
0	0.576972	0.316	0.044	0	2	PROCR
0	0.576533	0.965	0.734	0	2	COL6A1
0	0.576462	0.834	0.513	0	2	GPX8
0	0.57489	0.69	0.31	0	2	ANTXR1
0	0.573982	0.489	0.156	0	2	TAGLN
0	0.571491	0.344	0.058	0	2	MEOX2
0	0.564717	0.658	0.276	0	2	IGFBP4
0	0.560752	0.779	0.431	0	2	RAMP2
0	0.555151	0.523	0.204	0	2	SVEP1
0	0.551932	0.983	0.895	0	2	CD99
0	0.549682	0.497	0.164	0	2	DPYSL3
0	0.546691	0.97	0.872	0	2	MARCKS
0	0.542426	0.901	0.674	0	2	RRBP1
0	0.542307	0.416	0.102	0	2	SEMA3C
0	0.539081	0.417	0.1	0	2	WNT2B
0	0.528933	0.729	0.343	0	2	MYL9
0	0.526503	0.271	0.031	0	2	ABCA8
0	0.525901	0.648	0.305	0	2	BOC
0	0.525551	0.616	0.276	0	2	TP53I3
0	0.52404	0.719	0.396	0	2	PHGDH
0	0.523864	0.764	0.483	0	2	CREB5
0	0.523362	0.583	0.245	0	2	CDO1
0	0.520954	0.609	0.312	0	2	GOLIM4
0	0.520468	0.63	0.288	0	2	FAM114A1
0	0.518005	0.434	0.126	0	2	BCHE
0	0.517174	0.953	0.815	0	2	P4HB
0	0.516727	0.693	0.375	0	2	FERMT2
0	0.514141	0.554	0.221	0	2	CD34
0	0.513774	0.562	0.234	0	2	TRIO
0	0.513044	0.742	0.415	0	2	LAMA4
0	0.511576	0.648	0.382	0	2	TXNIP
0	0.51137	0.453	0.11	0	2	TSPAN5
0	0.511294	0.446	0.157	0	2	UCHL1
0	0.511288	0.674	0.374	0	2	OAT
0	0.510544	0.779	0.459	0	2	NFIA
0	0.50999	0.275	0.038	0	2	PPP1R1B
0	0.509972	0.805	0.568	0	2	NDFIP1
0	0.509442	0.491	0.215	0	2	THBS1
0	0.50502	0.647	0.315	0	2	TCEAL7
0	0.504912	0.446	0.161	0	2	DOK5
0	0.504364	0.935	0.717	0	2	CALU
0	0.50384	0.648	0.296	0	2	OLFML1
0	0.503283	0.387	0.085	0	2	DKK3
0	0.502094	0.868	0.616	0	2	THY1
0	0.497617	0.959	0.736	0	2	KCNQ1OT1
0	0.493121	0.562	0.269	0	2	FHL1
0	0.492763	0.689	0.404	0	2	CKAP4
0	0.487916	0.3	0.033	0	2	SCARA5
0	0.486513	0.327	0.131	0	2	GAP43
0	0.486352	0.609	0.276	0	2	AEBP1
0	0.479223	0.987	0.923	0	2	PPIB
0	0.477329	0.511	0.205	0	2	EFNB1
0	0.476141	0.6	0.319	0	2	RCN3
0	0.473352	0.705	0.443	0	2	FBLN5
0	0.471948	0.301	0.031	0	2	SLITRK5
0	0.469122	0.31	0.098	0	2	COL11A1
0	0.468842	0.951	0.753	0	2	TCEAL9
0	0.464446	0.442	0.184	0	2	COX7A1
0	0.462159	0.299	0.054	0	2	HSPB6
0	0.461392	0.754	0.452	0	2	FKBP7
0	0.458887	0.214	0.032	0	2	TPPP3
0	0.457317	0.748	0.491	0	2	HCFC1R1
0	0.456758	0.816	0.525	0	2	TPM2
0	0.456616	0.702	0.398	0	2	DBN1
0	0.455502	0.861	0.606	0	2	MAGED1
0	0.454591	0.616	0.321	0	2	PDLIM7
0	0.453523	0.935	0.773	0	2	DSTN
0	0.452328	0.276	0.053	0	2	SOD3
0	0.447334	0.735	0.454	0	2	LRRC17
0	0.446902	0.985	0.902	0	2	SSR2
0	0.446874	0.418	0.128	0	2	BNC2
0	0.445641	0.737	0.48	0	2	NUCB2
0	0.443047	0.385	0.109	0	2	SULF1
0	0.441853	0.561	0.246	0	2	ANGPTL2
0	0.441719	0.638	0.351	0	2	P3H1
0	0.441671	0.503	0.186	0	2	COPZ2
0	0.440735	0.556	0.245	0	2	P3H4
0	0.43891	0.392	0.142	0	2	MXRA8
0	0.438155	0.639	0.366	0	2	SGCE
0	0.437628	0.357	0.081	0	2	ADAM33
0	0.434656	0.332	0.107	0	2	TNXB
0	0.434353	0.56	0.261	0	2	CAVIN3
0	0.434325	0.37	0.078	0	2	GALNT16
0	0.432896	0.489	0.221	0	2	BICC1
0	0.432832	0.635	0.35	0	2	WLS
0	0.429491	0.317	0.074	0	2	CDH2
0	0.42939	0.741	0.453	0	2	LRP1
0	0.425628	0.486	0.191	0	2	CYTOR
0	0.425189	0.803	0.551	0	2	C1orf122
0	0.422646	0.444	0.164	0	2	GPC4
0	0.421384	0.652	0.3	0	2	GLT8D2
0	0.419276	0.344	0.101	0	2	MME
0	0.417093	0.304	0.054	0	2	SCG5
0	0.416419	0.531	0.258	0	2	COLEC12
0	0.41439	0.698	0.406	0	2	TSPAN4
0	0.413714	0.936	0.769	0	2	RABAC1
0	0.413096	0.278	0.039	0	2	ENTPD2
0	0.412528	0.296	0.074	0	2	PDLIM5
0	0.409664	0.365	0.102	0	2	ENPEP
0	0.409055	0.692	0.413	0	2	GLT8D1
0	0.406829	0.658	0.399	0	2	SPART
0	0.406781	0.996	0.939	0	2	TUBB
0	0.406039	0.999	0.993	0	2	MT.CYB
0	0.405878	0.296	0.041	0	2	EBF3
0	0.401311	0.508	0.266	0	2	TCF7L2
0	0.398948	0.377	0.125	0	2	ABI3BP
0	0.398418	0.726	0.449	0	2	CD248
0	0.391255	0.895	0.708	0	2	RHOC
0	0.386717	0.471	0.208	0	2	ROR1
0	0.383906	0.535	0.249	0	2	FNDC3B
0	0.382878	0.261	0.049	0	2	ADAMTS5
0	0.382125	0.176	0.009	0	2	TMEFF2
0	0.380458	0.41	0.165	0	2	SLIT3
0	0.375021	0.537	0.258	0	2	CD151
0	0.371669	0.557	0.289	0	2	CERCAM
0	0.370582	0.475	0.202	0	2	ARMCX2
0	0.369396	0.409	0.159	0	2	ZC2HC1A
0	0.369179	0.533	0.283	0	2	TUBB6
0	0.368908	0.454	0.192	0	2	DCLK1
0	0.367358	0.367	0.117	0	2	PHACTR2
0	0.363479	0.539	0.284	0	2	FKBP14
0	0.360815	0.317	0.097	0	2	NR2F2
0	0.359147	0.468	0.204	0	2	CHPF
0	0.358828	0.515	0.262	0	2	PIK3R1
0	0.357485	0.181	0.009	0	2	EBF2
0	0.354043	0.28	0.065	0	2	LPAR4
0	0.352724	0.381	0.125	0	2	SRPX2
0	0.347201	0.339	0.129	0	2	PIEZO2
0	0.346196	0.164	0.026	0	2	RPRM
0	0.344258	0.306	0.073	0	2	TTYH2
0	0.34374	0.399	0.172	0	2	RNF24
0	0.343446	0.376	0.131	0	2	EXT1
0	0.342599	0.371	0.124	0	2	HSPG2
0	0.329677	0.398	0.179	0	2	GALNT2
0	0.326672	0.292	0.073	0	2	LURAP1L
0	0.32509	0.296	0.091	0	2	LMCD1
0	0.320413	0.479	0.23	0	2	BMP1
0	0.319914	0.424	0.194	0	2	EPHX1
0	0.318671	0.279	0.074	0	2	TCEAL5
0	0.313966	0.22	0.025	0	2	ZFHX4.AS1
0	0.312835	0.441	0.198	0	2	NFIX
0	0.305328	0.309	0.097	0	2	SH3GL3
0	0.304339	0.19	0.026	0	2	FAM107A
0	0.302641	0.276	0.065	0	2	TGFB3
0	0.30134	0.379	0.119	0	2	SFRP4
0	0.300782	0.218	0.034	0	2	TMEM59L
0	0.299846	0.183	0.021	0	2	NRK
0	0.298672	0.306	0.097	0	2	CDC42EP2
0	0.297278	0.278	0.075	0	2	GPRC5B
0	0.294223	0.408	0.173	0	2	ALDH2
0	0.292742	0.379	0.164	0	2	KLF7
0	0.28989	0.222	0.036	0	2	PGM5
0	0.288383	0.24	0.048	0	2	THBS3
0	0.286076	0.261	0.079	0	2	FAM171B
0	0.283227	0.278	0.074	0	2	MN1
0	0.2827	0.199	0.021	0	2	AC062004.1
0	0.282437	0.362	0.148	0	2	PDE4DIP
0	0.281585	0.289	0.094	0	2	SCARA3
0	0.281396	0.205	0.034	0	2	SLC7A10
0	0.280719	0.413	0.175	0	2	OLFM2
0	0.28048	0.29	0.083	0	2	PDPN
0	0.276689	0.368	0.148	0	2	FUCA2
0	0.27148	0.313	0.106	0	2	ZBTB16
0	0.266918	0.221	0.044	0	2	PLEKHA4
0	0.265526	0.214	0.031	0	2	TMEM26
0	0.265495	0.218	0.057	0	2	FILIP1
0	0.265358	0.175	0.043	0	2	GPRC5A
0	0.260168	0.184	0.034	0	2	THBS2
0	0.260056	0.237	0.058	0	2	TFPI
0	0.257888	0.177	0.039	0	2	NTM
0	0.257692	0.273	0.094	0	2	EPHB2
0	0.257175	0.13	0.017	0	2	ADH1B
1.81893e-307	0.370569	0.607	0.343	4.53549e-303	2	UGDH
3.43087e-305	0.404234	0.815	0.585	8.55487e-301	2	DDOST
1.01779e-304	0.392193	0.572	0.321	2.53786e-300	2	CD59
1.4917e-304	0.334816	0.542	0.292	3.71955e-300	2	XPNPEP1
4.67602e-304	0.291783	0.238	0.08	1.16597e-299	2	THBD
7.9658e-304	0.258105	0.358	0.151	1.98627e-299	2	PLBD1
1.78775e-301	0.327019	0.382	0.173	4.45775e-297	2	CNTFR
4.738e-301	0.346169	0.515	0.265	1.18142e-296	2	NID1
7.47539e-301	0.378926	0.89	0.715	1.86399e-296	2	SEC11A
4.21835e-300	0.460442	0.571	0.33	1.05185e-295	2	ARHGAP29
1.23327e-297	0.256281	0.325	0.133	3.07517e-293	2	PDIA5
1.16001e-296	0.371882	0.6	0.345	2.89248e-292	2	FKBP11
1.18207e-295	0.453216	0.591	0.348	2.9475e-291	2	TENT5A
5.86571e-295	0.399484	0.561	0.31	1.46261e-290	2	MEG8
3.22952e-294	0.271065	0.337	0.14	8.05281e-290	2	NRP2
2.1851e-291	0.31252	0.556	0.295	5.44855e-287	2	GAS1
5.69387e-290	0.427041	0.7	0.458	1.41977e-285	2	NR3C1
3.72613e-289	0.266843	0.448	0.218	9.2911e-285	2	CTGF
2.10065e-288	0.255683	0.246	0.086	5.23798e-284	2	FGL2
6.49065e-286	0.483721	0.715	0.476	1.61844e-281	2	RARRES2
7.44561e-286	0.394855	0.966	0.843	1.85656e-281	2	ITM2C
1.21291e-284	0.34946	0.576	0.323	3.02438e-280	2	RBMS3
4.44669e-284	0.342862	0.658	0.392	1.10878e-279	2	LHFPL6
2.13368e-283	0.285112	0.13	0.029	5.32032e-279	2	CALB2
4.28298e-283	0.321379	0.309	0.129	1.06796e-278	2	PARD3
6.38084e-281	0.254733	0.359	0.157	1.59106e-276	2	ADAMTS12
2.32027e-276	0.344198	0.541	0.3	5.7856e-272	2	HACD3
6.31607e-276	0.367377	0.667	0.402	1.57491e-271	2	HIF3A
1.09066e-273	0.35832	0.304	0.127	2.71955e-269	2	GJA1
1.0697e-272	0.341779	0.555	0.305	2.6673e-268	2	MRC2
3.58913e-272	0.478973	0.87	0.637	8.94949e-268	2	OSR2
9.91527e-272	0.279112	0.46	0.231	2.47237e-267	2	VCL
7.71273e-270	0.355209	0.627	0.372	1.92317e-265	2	ARID5B
1.52381e-269	0.306824	0.501	0.267	3.79963e-265	2	CNPY4
3.89064e-269	0.315332	0.49	0.258	9.70132e-265	2	WIPI1
6.29107e-268	0.309845	0.537	0.291	1.56868e-263	2	ASS1
5.63337e-267	0.366743	0.838	0.606	1.40468e-262	2	GPX7
8.36831e-267	0.496512	0.99	0.779	2.08664e-262	2	MEG3
4.71087e-266	0.253262	0.445	0.221	1.17466e-261	2	C1orf54
4.71248e-266	0.350916	0.433	0.218	1.17506e-261	2	SLIT2
2.37552e-265	0.288038	0.247	0.093	5.92335e-261	2	CKB
8.65473e-264	0.275379	0.426	0.209	2.15806e-259	2	CCDC8
6.69505e-262	0.353807	0.361	0.17	1.66941e-257	2	PEG3
1.21342e-261	0.317382	0.557	0.315	3.02566e-257	2	BIN1
1.26423e-258	0.252511	0.316	0.137	3.15236e-254	2	NPDC1
1.57972e-258	0.35431	0.767	0.532	3.93903e-254	2	TMED3
2.54268e-258	0.316176	0.988	0.883	6.34018e-254	2	ANXA2
3.04546e-255	0.427088	0.852	0.615	7.59384e-251	2	PRRX1
3.65411e-255	0.343497	0.811	0.555	9.11152e-251	2	TMEM98
2.69223e-254	0.333365	0.969	0.874	6.71307e-250	2	OSTC
1.45817e-253	0.271266	0.417	0.208	3.63594e-249	2	IFT57
1.61936e-252	0.367566	0.584	0.342	4.03788e-248	2	NOVA1
1.47333e-247	0.332009	0.639	0.397	3.67374e-243	2	YIPF5
2.44746e-246	0.311428	0.574	0.332	6.10275e-242	2	MFGE8
3.1111e-246	0.346926	0.682	0.438	7.75753e-242	2	FAM3C
3.41887e-246	0.353233	0.899	0.739	8.52494e-242	2	MYDGF
2.87297e-245	0.25246	0.397	0.192	7.16376e-241	2	ERBB2
2.1416e-239	0.271015	0.983	0.936	5.34009e-235	2	GSTP1
2.28101e-237	0.336538	0.71	0.458	5.68769e-233	2	RND3
5.63903e-237	0.307204	0.604	0.359	1.40609e-232	2	CREB3L1
1.81081e-236	0.268284	0.481	0.257	4.51525e-232	2	CDC42EP1
2.25983e-236	0.321715	0.934	0.792	5.63488e-232	2	PSMB5
3.79147e-236	0.383161	0.944	0.839	9.45404e-232	2	PDIA3
1.1307e-232	0.280057	0.498	0.276	2.8194e-228	2	HYAL2
1.44686e-232	0.323567	0.704	0.459	3.60775e-228	2	GSTM3
6.90489e-232	0.506947	0.896	0.682	1.72174e-227	2	CYR61
3.30829e-230	0.569712	0.785	0.575	8.24923e-226	2	KLF4
5.71054e-229	0.280633	0.987	0.957	1.42392e-224	2	PPDPF
5.93866e-228	0.322758	0.668	0.434	1.48081e-223	2	SVBP
2.0443e-227	0.321176	0.656	0.417	5.09747e-223	2	GLG1
4.97247e-227	0.275883	0.464	0.253	1.23989e-222	2	PEX2
5.37352e-227	0.31539	0.599	0.369	1.33989e-222	2	COPB2
1.29159e-226	0.316788	0.629	0.395	3.22058e-222	2	ARL1
8.26694e-225	0.513699	0.28	0.127	2.06136e-220	2	TNFAIP6
2.9075e-224	0.464601	0.783	0.552	7.24986e-220	2	MFAP4
7.30524e-224	0.368136	0.586	0.361	1.82156e-219	2	NDN
7.19192e-223	0.481113	0.77	0.604	1.7933e-218	2	CTSC
4.3468e-222	0.334577	0.676	0.425	1.08387e-217	2	EMILIN1
8.70814e-221	0.297484	0.974	0.927	2.17137e-216	2	S100A11
1.53137e-219	0.30405	0.42	0.223	3.81846e-215	2	ARL4D
3.67511e-219	0.369982	0.746	0.504	9.16388e-215	2	FKBP9
1.01765e-218	0.307818	0.552	0.327	2.53751e-214	2	CPXM1
6.58312e-218	0.482844	0.955	0.902	1.6415e-213	2	TXN
1.92594e-217	0.253172	0.68	0.426	4.80233e-213	2	KCTD12
8.92027e-215	0.25363	0.428	0.228	2.22427e-210	2	PGM3
2.89794e-214	0.281819	0.477	0.267	7.22601e-210	2	P4HA2
3.77571e-214	0.301671	0.683	0.433	9.41473e-210	2	DLC1
5.27323e-209	0.317648	0.927	0.753	1.31488e-204	2	TTC3
6.0158e-209	0.321785	0.804	0.59	1.50004e-204	2	PDLIM2
6.41002e-209	0.508343	0.686	0.489	1.59834e-204	2	PEG10
7.61065e-208	0.259602	0.442	0.239	1.89772e-203	2	TGFBR3
3.60964e-207	0.291017	0.254	0.111	9.00064e-203	2	CD24
4.9766e-207	0.252464	0.986	0.975	1.24092e-202	2	OST4
7.06789e-207	0.411868	0.4	0.215	1.76238e-202	2	MATN2
6.33835e-204	0.343348	0.763	0.56	1.58047e-199	2	LMAN1
4.47021e-203	0.370306	0.314	0.153	1.11465e-198	2	ADM
1.41636e-202	0.320798	0.658	0.444	3.53169e-198	2	BZW2
6.95294e-201	0.350522	0.695	0.479	1.73371e-196	2	BASP1
6.81825e-200	0.300942	0.553	0.334	1.70013e-195	2	FLRT2
1.0522e-198	0.291647	0.534	0.318	2.62367e-194	2	DPYSL2
5.53362e-198	0.293734	0.589	0.373	1.37981e-193	2	SLC39A7
9.38088e-198	0.318522	0.812	0.615	2.33912e-193	2	DDAH2
1.33872e-196	0.259519	0.397	0.21	3.3381e-192	2	ZNF462
2.09979e-195	0.29604	0.784	0.555	5.23583e-191	2	RAB34
6.25607e-194	0.260999	0.549	0.331	1.55995e-189	2	SEC24D
4.04774e-193	0.290096	0.598	0.373	1.0093e-188	2	FBN2
6.42704e-190	0.267894	0.591	0.37	1.60258e-185	2	TMEM9
8.5358e-190	0.391828	0.533	0.338	2.1284e-185	2	SPRY1
1.57787e-188	0.265326	0.291	0.14	3.93443e-184	2	ZIC1
6.80516e-188	0.279549	0.511	0.303	1.69687e-183	2	TBX15
3.73477e-187	0.287548	0.907	0.789	9.31265e-183	2	GUK1
2.17565e-186	0.25346	0.999	0.994	5.42497e-182	2	MT.ATP6
2.37019e-186	0.30517	0.757	0.552	5.91007e-182	2	YIF1A
3.09185e-186	0.252597	0.177	0.066	7.70953e-182	2	FST
1.35901e-184	0.276392	0.618	0.396	3.38869e-180	2	MYH10
4.38582e-183	0.288886	0.564	0.351	1.0936e-178	2	MXRA5
2.17081e-182	0.368079	0.816	0.61	5.4129e-178	2	EMP1
7.6912e-181	0.292586	0.739	0.528	1.9178e-176	2	ADH5
1.6482e-180	0.260324	0.98	0.931	4.10979e-176	2	MORF4L1
4.17027e-180	0.286054	0.614	0.397	1.03986e-175	2	PLOD1
4.26883e-180	0.274602	0.336	0.176	1.06443e-175	2	SPON1
3.03009e-179	0.293072	0.923	0.798	7.55553e-175	2	SEC62
1.91967e-178	0.302954	0.988	0.843	4.78669e-174	2	BEX3
5.89084e-176	0.266908	0.561	0.352	1.46888e-171	2	SMARCA2
1.09194e-174	0.313637	0.857	0.704	2.72275e-170	2	TMED9
6.81854e-174	0.294904	0.944	0.855	1.7002e-169	2	2007-09-01
7.99092e-172	0.267733	0.813	0.584	1.99254e-167	2	FGFR1
6.35606e-171	0.280739	0.501	0.3	1.58488e-166	2	FAP
2.12269e-170	0.261119	0.606	0.388	5.29293e-166	2	RAI14
1.66793e-168	0.274519	0.657	0.447	4.15899e-164	2	RBBP7
4.18788e-166	0.271968	0.709	0.503	1.04425e-161	2	TAX1BP3
8.31841e-155	0.361249	0.864	0.713	2.0742e-150	2	TPM1
1.32015e-153	0.265763	0.651	0.456	3.2918e-149	2	TXNL4A
8.35161e-151	0.269296	0.59	0.395	2.08247e-146	2	SPTAN1
3.24107e-150	0.29442	0.365	0.205	8.08162e-146	2	CTHRC1
4.61953e-149	0.286446	0.727	0.531	1.15188e-144	2	TUBB2A
1.0862e-146	0.254641	0.852	0.704	2.70844e-142	2	RAB1A
3.22832e-145	0.255956	0.513	0.323	8.04982e-141	2	MEIS2
3.25045e-143	0.267337	0.462	0.285	8.10501e-139	2	MSMO1
4.31655e-143	0.475883	0.786	0.601	1.07633e-138	2	CXCL12
1.25372e-141	0.250753	0.537	0.349	3.12614e-137	2	ZEB1
6.46996e-140	0.32348	0.92	0.832	1.61328e-135	2	S100A10
4.28978e-139	0.268308	0.772	0.573	1.06966e-134	2	SVIL
6.30256e-139	0.296681	0.947	0.823	1.57154e-134	2	IFITM3
8.80549e-139	0.504397	0.175	0.074	2.19565e-134	2	APOD
9.85751e-139	0.2516	0.921	0.79	2.45797e-134	2	MORF4L2
2.82994e-135	0.252995	0.696	0.501	7.05647e-131	2	PRKCSH
2.54019e-133	0.252376	0.693	0.505	6.33396e-129	2	NUCB1
2.47093e-130	0.679467	0.369	0.225	6.16126e-126	2	MTRNR2L8
3.32866e-127	0.586676	0.29	0.171	8.30002e-123	2	DPT
2.04229e-125	0.393228	0.806	0.684	5.09246e-121	2	SOCS3
1.42097e-116	0.252218	0.89	0.788	3.54319e-112	2	ANXA5
7.49133e-109	0.489241	0.329	0.2	1.86796e-104	2	MTRNR2L12
1.74204e-103	0.405035	0.241	0.138	4.34378e-99	2	EFEMP1
6.0347e-102	0.262221	0.778	0.612	1.50475e-97	2	ID3
9.51596e-101	0.358825	0.1	0.038	2.37281e-96	2	IL6
1.12337e-99	0.263807	0.653	0.484	2.80114e-95	2	RBP1
3.06535e-97	0.273206	0.606	0.452	7.64346e-93	2	COL21A1
2.30232e-57	0.255548	0.834	0.708	5.74085e-53	2	IGFBP5
1.01987e-50	0.338863	0.924	0.88	2.54305e-46	2	ZFP36
5.95612e-21	0.254181	0.953	0.95	1.48516e-16	2	JUNB
0	5.6984	0.964	0.157	0	3	SPP1
0	4.79263	0.999	0.131	0	3	RNASE1
0	4.06795	0.997	0.08	0	3	C1QA
0	3.68679	0.968	0.18	0	3	CCL3
0	3.67699	0.974	0.063	0	3	C1QB
0	3.63599	0.991	0.055	0	3	LYVE1
0	3.61901	1	0.999	0	3	FTL
0	3.60457	0.856	0.102	0	3	CCL4L2
0	3.463	0.968	0.07	0	3	CD14
0	3.38186	0.994	0.481	0	3	DAB2
0	3.34421	0.975	0.058	0	3	C1QC
0	3.32515	0.984	0.189	0	3	CCL4
0	3.31894	0.803	0.088	0	3	CCL3L1
0	3.25024	0.999	0.293	0	3	AIF1
0	3.21432	0.954	0.077	0	3	CD36
0	3.19893	0.847	0.109	0	3	CXCL8
0	3.18557	0.963	0.052	0	3	FOLR2
0	3.14895	0.937	0.235	0	3	LGMN
0	3.10532	0.973	0.288	0	3	NEAT1
0	3.09829	0.962	0.264	0	3	SELENOP
0	3.09477	0.849	0.062	0	3	HMOX1
0	3.0607	0.962	0.341	0	3	F13A1
0	3.0275	1	0.132	0	3	TYROBP
0	2.96862	0.937	0.427	0	3	PLTP
0	2.93558	0.987	0.375	0	3	BLVRB
0	2.85246	0.875	0.066	0	3	AGR2
0	2.81569	0.934	0.085	0	3	CD68
0	2.7976	0.77	0.404	0	3	HSPA1B
0	2.77931	0.857	0.516	0	3	HSPA1A
0	2.70943	0.982	0.132	0	3	FCER1G
0	2.56063	0.997	0.656	0	3	NPC2
0	2.54585	0.963	0.486	0	3	CTSB
0	2.54237	0.902	0.062	0	3	STAB1
0	2.53252	0.482	0.148	0	3	APOE
0	2.4736	0.738	0.091	0	3	IL1B
0	2.43904	0.882	0.067	0	3	A2M
0	2.42529	0.909	0.057	0	3	CSF1R
0	2.42009	0.874	0.108	0	3	CREG1
0	2.41554	0.877	0.048	0	3	HPGDS
0	2.41428	0.952	0.28	0	3	MAF
0	2.38218	0.86	0.048	0	3	LY96
0	2.35938	0.844	0.035	0	3	VSIG4
0	2.33305	0.879	0.042	0	3	MRC1
0	2.32687	0.843	0.042	0	3	MS4A4A
0	2.30474	0.742	0.069	0	3	TNF
0	2.2953	0.916	0.456	0	3	CTSD
0	2.28798	0.996	0.783	0	3	FCGRT
0	2.2647	0.744	0.059	0	3	RETN
0	2.21555	0.377	0.046	0	3	HSPA6
0	2.16349	0.91	0.112	0	3	LAPTM5
0	2.15523	0.858	0.243	0	3	NR4A2
0	2.1498	0.933	0.136	0	3	VAMP8
0	2.09449	0.794	0.206	0	3	KLF2
0	2.09447	0.717	0.163	0	3	PLAUR
0	2.08835	0.869	0.366	0	3	CTSZ
0	2.08536	0.822	0.053	0	3	CYBB
0	2.0752	0.892	0.25	0	3	NINJ1
0	2.06733	0.871	0.109	0	3	HCST
0	2.0654	0.807	0.039	0	3	CD163
0	2.05797	0.768	0.115	0	3	MAN1A1
0	2.05351	0.988	0.734	0	3	PSAP
0	2.02589	1	0.998	0	3	TMSB4X
0	2.02326	0.926	0.502	0	3	IER3
0	2.02262	0.735	0.04	0	3	MS4A7
0	2.01216	0.769	0.093	0	3	S100A9
0	2.00925	0.985	0.618	0	3	SAT1
0	2.00787	0.814	0.319	0	3	CTSL
0	2.00774	0.999	0.767	0	3	CST3
0	1.98955	0.783	0.054	0	3	MS4A6A
0	1.95715	0.95	0.665	0	3	DUSP1
0	1.93959	0.635	0.016	0	3	TIMD4
0	1.90713	0.898	0.463	0	3	GLUL
0	1.89579	0.849	0.272	0	3	EGFL7
0	1.87782	0.67	0.202	0	3	IER5
0	1.86878	0.733	0.123	0	3	MAFB
0	1.86096	0.824	0.245	0	3	CD83
0	1.85099	0.746	0.109	0	3	ABCA1
0	1.8463	0.909	0.283	0	3	MEF2C
0	1.84312	0.808	0.247	0	3	SOD2
0	1.82375	0.554	0.052	0	3	BCL2A1
0	1.82155	0.934	0.722	0	3	KLF6
0	1.81154	0.699	0.016	0	3	LILRB5
0	1.79946	0.971	0.162	0	3	SRGN
0	1.7938	0.712	0.035	0	3	NPL
0	1.76725	0.755	0.073	0	3	PLEK
0	1.73309	0.768	0.163	0	3	ICAM1
0	1.71752	0.758	0.177	0	3	GAS6
0	1.68239	0.529	0.051	0	3	OTUD1
0	1.67799	0.87	0.141	0	3	GMFG
0	1.67509	0.986	0.786	0	3	CYBA
0	1.66557	0.679	0.221	0	3	TNFAIP3
0	1.66508	0.624	0.081	0	3	DUSP2
0	1.66202	0.761	0.09	0	3	CTSS
0	1.6611	0.915	0.602	0	3	CTSC
0	1.65623	0.657	0.297	0	3	CXCL2
0	1.65222	0.856	0.323	0	3	RNASET2
0	1.64956	0.847	0.473	0	3	ASAH1
0	1.64931	0.803	0.171	0	3	PYCARD
0	1.6358	0.734	0.353	0	3	RGS2
0	1.61052	0.941	0.775	0	3	CSTB
0	1.60404	0.902	0.118	0	3	LST1
0	1.58515	0.705	0.166	0	3	ATP1B1
0	1.58097	0.624	0.155	0	3	CITED2
0	1.57893	1	1	0	3	FTH1
0	1.57784	0.68	0.056	0	3	GATM
0	1.57578	0.741	0.102	0	3	UCP2
0	1.56456	0.898	0.462	0	3	RGS10
0	1.56062	0.922	0.875	0	3	HSPB1
0	1.55918	0.876	0.509	0	3	APLP2
0	1.5533	0.614	0.075	0	3	GPR183
0	1.53737	0.714	0.129	0	3	AP1B1
0	1.52548	0.365	0.081	0	3	APOC1
0	1.52115	0.642	0.121	0	3	CEBPB
0	1.50167	0.712	0.153	0	3	TPP1
0	1.4966	0.881	0.594	0	3	PNRC1
0	1.49658	0.72	0.094	0	3	ITGB2
0	1.49641	0.795	0.389	0	3	NFKBIZ
0	1.49317	0.676	0.099	0	3	BRI3
0	1.49173	0.601	0.032	0	3	GPR34
0	1.49147	0.645	0.133	0	3	USP36
0	1.48659	0.98	0.81	0	3	NFKBIA
0	1.47493	0.707	0.077	0	3	SPI1
0	1.47417	0.673	0.153	0	3	RAP2B
0	1.46836	0.626	0.04	0	3	MPEG1
0	1.45184	0.935	0.734	0	3	S100A4
0	1.44501	0.696	0.124	0	3	COTL1
0	1.44429	0.617	0.022	0	3	SLCO2B1
0	1.4398	0.51	0.048	0	3	CFD
0	1.4241	0.667	0.073	0	3	GLIPR1
0	1.41171	0.691	0.21	0	3	BLVRA
0	1.40539	0.57	0.014	0	3	C2
0	1.40357	0.69	0.309	0	3	PEPD
0	1.40259	0.615	0.042	0	3	ADAP2
0	1.39584	0.885	0.172	0	3	ARHGDIB
0	1.3861	0.536	0.104	0	3	PMAIP1
0	1.38608	0.619	0.043	0	3	NCF4
0	1.37834	0.837	0.357	0	3	ARPC1B
0	1.37618	0.911	0.642	0	3	GRN
0	1.36437	0.716	0.291	0	3	TTYH3
0	1.36341	0.6	0.039	0	3	CD4
0	1.35734	0.52	0.138	0	3	NR4A3
0	1.35665	0.536	0.067	0	3	HBEGF
0	1.35078	0.843	0.428	0	3	KCTD12
0	1.34907	0.57	0.016	0	3	SIGLEC1
0	1.34284	0.387	0.049	0	3	IL1RN
0	1.33517	0.889	0.664	0	3	GYPC
0	1.33155	0.648	0.162	0	3	MFSD1
0	1.33121	0.587	0.082	0	3	WWP1
0	1.32886	0.65	0.097	0	3	CD37
0	1.32877	0.63	0.219	0	3	CDKN1A
0	1.32854	0.56	0.077	0	3	CPEB4
0	1.31913	0.98	0.865	0	3	ITM2B
0	1.3155	0.714	0.528	0	3	RHOB
0	1.31112	0.718	0.229	0	3	ABRACL
0	1.29257	0.662	0.168	0	3	HNMT
0	1.29086	0.61	0.084	0	3	TNFRSF1B
0	1.29044	0.966	0.835	0	3	GPX4
0	1.28751	0.632	0.285	0	3	LIPA
0	1.27935	0.923	0.718	0	3	CAPZB
0	1.27873	0.977	0.81	0	3	SH3BGRL3
0	1.26507	0.593	0.083	0	3	PLXND1
0	1.26472	0.711	0.364	0	3	NAMPT
0	1.25178	0.61	0.132	0	3	LPAR6
0	1.24365	0.744	0.23	0	3	IFI16
0	1.24281	0.551	0.044	0	3	FCGR2A
0	1.23783	0.689	0.261	0	3	COLEC12
0	1.23285	0.523	0.036	0	3	ABCG2
0	1.2313	0.961	0.832	0	3	ARPC3
0	1.22886	0.669	0.093	0	3	ALOX5AP
0	1.22737	0.996	0.993	0	3	MT.ND3
0	1.22464	0.926	0.786	0	3	NOP10
0	1.2238	0.998	0.998	0	3	MT.CO1
0	1.2183	0.63	0.193	0	3	MGST2
0	1.21231	0.537	0.029	0	3	NCF2
0	1.20724	0.822	0.529	0	3	ATP6V0B
0	1.20515	0.999	0.996	0	3	MT.CO2
0	1.20304	0.622	0.12	0	3	ARRB2
0	1.19858	0.907	0.773	0	3	MCL1
0	1.19313	0.198	0.003	0	3	CCL13
0	1.19212	0.493	0.036	0	3	IGSF6
0	1.18247	0.85	0.559	0	3	ARPC5
0	1.18234	0.564	0.06	0	3	RNASE6
0	1.17852	0.931	0.777	0	3	AP2S1
0	1.16752	0.826	0.518	0	3	GNAI2
0	1.16419	0.593	0.14	0	3	RB1
0	1.16109	0.995	0.947	0	3	OAZ1
0	1.15569	0.488	0.05	0	3	LCP2
0	1.15176	0.997	0.972	0	3	PFN1
0	1.14723	0.512	0.043	0	3	LTC4S
0	1.14225	0.574	0.142	0	3	ARID3A
0	1.14014	0.806	0.524	0	3	ACTR2
0	1.13601	0.471	0.045	0	3	PLD4
0	1.12863	0.59	0.157	0	3	NFKBID
0	1.12724	0.685	0.319	0	3	BIN1
0	1.12402	0.26	0.012	0	3	S100A1
0	1.12312	0.72	0.576	0	3	HERPUD1
0	1.122	1	0.978	0	3	B2M
0	1.12015	0.616	0.214	0	3	LAMP1
0	1.11754	0.825	0.233	0	3	HLA.B
0	1.11646	0.596	0.284	0	3	SGK1
0	1.11628	0.721	0.414	0	3	CLTC
0	1.11506	0.854	0.624	0	3	TPM3
0	1.11377	0.607	0.098	0	3	CD53
0	1.11355	0.962	0.906	0	3	ATP5ME
0	1.11217	0.786	0.143	0	3	CORO1A
0	1.10884	0.836	0.647	0	3	JUND
0	1.10677	0.567	0.086	0	3	BST2
0	1.10491	0.999	0.993	0	3	ATP5F1E
0	1.10334	0.648	0.401	0	3	VMP1
0	1.10291	0.493	0.155	0	3	SLC40A1
0	1.09996	0.763	0.464	0	3	TIMP2
0	1.09935	0.454	0.199	0	3	ABL2
0	1.09906	0.435	0.164	0	3	EGR2
0	1.09834	0.608	0.175	0	3	TGFB1
0	1.09771	0.633	0.308	0	3	KDM6B
0	1.0815	0.503	0.05	0	3	NCKAP1L
0	1.07978	0.399	0.035	0	3	NLRP3
0	1.0762	0.642	0.301	0	3	IGFBP4
0	1.07494	0.495	0.061	0	3	BMP2K
0	1.07149	0.452	0.014	0	3	CD28
0	1.06906	0.484	0.031	0	3	RENBP
0	1.06757	0.697	0.418	0	3	SQSTM1
0	1.067	0.957	0.891	0	3	UQCR11
0	1.06657	0.891	0.764	0	3	ATP6V1F
0	1.06191	0.723	0.37	0	3	DAZAP2
0	1.05874	0.496	0.063	0	3	PYGL
0	1.05785	0.453	0.06	0	3	DOK2
0	1.05759	0.434	0.08	0	3	B3GNT5
0	1.05572	0.538	0.124	0	3	MTSS1
0	1.0534	0.499	0.086	0	3	SLC7A8
0	1.04847	0.998	0.997	0	3	MT.ND4
0	1.04823	0.728	0.46	0	3	DNPH1
0	1.04701	0.434	0.059	0	3	RASGEF1B
0	1.04476	0.452	0.024	0	3	CCR1
0	1.04427	0.528	0.134	0	3	MPP1
0	1.04179	0.81	0.726	0	3	SELENOK
0	1.03809	0.305	0.076	0	3	DNAJA4
0	1.03691	0.649	0.297	0	3	NCOA4
0	1.03635	0.528	0.122	0	3	RGL1
0	1.02843	0.643	0.291	0	3	IQGAP1
0	1.02627	0.961	0.896	0	3	SNX3
0	1.02555	0.486	0.063	0	3	IL10RA
0	1.02502	0.519	0.137	0	3	NRP2
0	1.02439	0.723	0.424	0	3	RAC1
0	1.01913	0.536	0.135	0	3	MKNK1
0	1.01818	0.532	0.119	0	3	EFHD2
0	1.01762	0.517	0.098	0	3	ARHGAP4
0	1.01507	0.527	0.155	0	3	EZR
0	1.01449	0.587	0.103	0	3	LCP1
0	1.01213	0.452	0.114	0	3	TRIB1
0	1.01161	0.559	0.196	0	3	CYFIP1
0	1.01133	0.438	0.017	0	3	CD200R1
0	1.01066	0.601	0.275	0	3	CHCHD7
0	1.00815	0.911	0.827	0	3	NDUFA1
0	1.00561	0.941	0.858	0	3	FOSB
0	1.00392	0.654	0.341	0	3	QKI
0	0.993253	0.722	0.452	0	3	SNX2
0	0.991781	0.488	0.111	0	3	MCOLN1
0	0.989831	0.442	0.029	0	3	C3AR1
0	0.988125	0.578	0.183	0	3	OSTF1
0	0.982208	0.425	0.02	0	3	TLR4
0	0.97637	0.35	0.011	0	3	TREM2
0	0.9754	0.49	0.08	0	3	SLC9A9
0	0.974602	0.468	0.1	0	3	BHLHE40
0	0.972146	0.471	0.074	0	3	IRF8
0	0.96607	0.739	0.491	0	3	LAMTOR2
0	0.9656	0.369	0.094	0	3	DUSP6
0	0.965094	0.57	0.238	0	3	IDH1
0	0.964481	0.609	0.411	0	3	MIDN
0	0.964462	0.772	0.561	0	3	SNX6
0	0.959946	0.438	0.143	0	3	TFRC
0	0.959203	0.45	0.062	0	3	RAB20
0	0.958864	0.463	0.044	0	3	HCK
0	0.95008	0.502	0.129	0	3	EPS15
0	0.94944	0.855	0.748	0	3	ATOX1
0	0.949334	0.434	0.044	0	3	SLC15A3
0	0.948095	0.448	0.048	0	3	LY86
0	0.947078	0.541	0.21	0	3	CDV3
0	0.946696	0.456	0.07	0	3	NAIP
0	0.943877	0.475	0.113	0	3	METRNL
0	0.939316	0.345	0.06	0	3	PRDM1
0	0.936701	0.924	0.864	0	3	CLTA
0	0.935781	0.79	0.56	0	3	PCBP1
0	0.932811	0.92	0.825	0	3	SDCBP
0	0.927647	0.626	0.362	0	3	ATP6V0D1
0	0.927121	0.998	0.998	0	3	MT.CO3
0	0.927096	0.355	0.13	0	3	PTGS2
0	0.925568	0.444	0.064	0	3	FRMD4B
0	0.924121	0.525	0.212	0	3	ANXA4
0	0.923707	0.565	0.254	0	3	STX7
0	0.922736	0.426	0.059	0	3	AMDHD2
0	0.922149	0.536	0.295	0	3	HIF1A
0	0.921541	0.44	0.052	0	3	PTPN6
0	0.920067	0.432	0.113	0	3	LPCAT1
0	0.915029	0.517	0.174	0	3	GLRX
0	0.913162	0.516	0.197	0	3	GNPDA1
0	0.912476	0.45	0.129	0	3	RUNX1
0	0.911092	0.576	0.231	0	3	PPP1R18
0	0.910096	0.804	0.597	0	3	NR4A1
0	0.903947	0.377	0.015	0	3	CRYBB1
0	0.903781	0.433	0.053	0	3	RASSF4
0	0.903552	0.41	0.032	0	3	CYTH4
0	0.902898	0.464	0.104	0	3	SAMHD1
0	0.902471	0.442	0.058	0	3	FERMT3
0	0.900054	0.499	0.177	0	3	CHCHD10
0	0.898901	0.656	0.379	0	3	CREM
0	0.897044	0.996	0.995	0	3	MT.ATP6
0	0.894675	0.949	0.768	0	3	GADD45B
0	0.894238	0.542	0.321	0	3	FOSL2
0	0.891879	0.432	0.052	0	3	SLC7A7
0	0.889422	0.456	0.118	0	3	FEZ1
0	0.885396	0.403	0.032	0	3	RBM47
0	0.885388	0.661	0.407	0	3	NRP1
0	0.885328	0.366	0.014	0	3	PCDH12
0	0.884464	0.407	0.035	0	3	NRROS
0	0.884237	0.614	0.312	0	3	DPP7
0	0.883779	0.595	0.299	0	3	COX17
0	0.882547	0.416	0.039	0	3	LYN
0	0.881531	0.438	0.088	0	3	ARHGAP18
0	0.878137	0.581	0.208	0	3	MAP3K8
0	0.875542	0.407	0.037	0	3	LGALS9
0	0.874918	0.903	0.832	0	3	EGR1
0	0.869602	0.44	0.141	0	3	TNFAIP2
0	0.867269	0.465	0.148	0	3	RILPL2
0	0.866246	0.398	0.034	0	3	LAIR1
0	0.864288	0.886	0.785	0	3	NDUFB1
0	0.86375	0.429	0.092	0	3	RIN2
0	0.862811	0.585	0.307	0	3	C4orf48
0	0.86109	0.741	0.551	0	3	PET100
0	0.85692	0.628	0.385	0	3	HEXA
0	0.854854	0.531	0.218	0	3	ELF1
0	0.853671	0.461	0.137	0	3	DUSP3
0	0.850985	0.661	0.497	0	3	ZFAND5
0	0.846877	0.402	0.062	0	3	SH2B3
0	0.846142	0.441	0.141	0	3	NABP1
0	0.844175	0.553	0.259	0	3	RAB32
0	0.84271	0.666	0.422	0	3	CNPY3
0	0.842409	0.934	0.882	0	3	ATP5MF
0	0.841357	0.425	0.085	0	3	CYTH1
0	0.840233	0.674	0.442	0	3	CMTM6
0	0.838328	0.861	0.744	0	3	LAMTOR4
0	0.838151	0.396	0.041	0	3	MNDA
0	0.830599	0.423	0.062	0	3	FYB1
0	0.829552	0.586	0.143	0	3	IGF1
0	0.829456	0.459	0.153	0	3	SMIM4
0	0.827666	0.767	0.622	0	3	RAB5C
0	0.826382	0.521	0.237	0	3	GRINA
0	0.826213	0.271	0.013	0	3	MARCO
0	0.822626	0.396	0.07	0	3	RAB3IL1
0	0.819027	0.575	0.31	0	3	GRB2
0	0.816672	0.547	0.267	0	3	CEBPD
0	0.816478	0.257	0.02	0	3	IL1A
0	0.814958	0.525	0.133	0	3	GPSM3
0	0.814346	0.83	0.704	0	3	NDUFA3
0	0.814283	0.406	0.117	0	3	MAP2K3
0	0.812537	0.288	0.018	0	3	AP003354.2
0	0.810424	0.401	0.132	0	3	ATP2B1.AS1
0	0.810371	0.557	0.312	0	3	GABARAP
0	0.807131	0.547	0.302	0	3	AP2A2
0	0.806573	0.915	0.85	0	3	FKBP1A
0	0.804838	0.802	0.642	0	3	ATP5IF1
0	0.796197	0.966	0.937	0	3	COX6B1
0	0.796146	0.976	0.985	0	3	MT.ND1
0	0.794163	0.385	0.039	0	3	CD86
0	0.791565	0.383	0.051	0	3	CALHM6
0	0.789391	0.543	0.3	0	3	C6orf62
0	0.788725	0.909	0.867	0	3	UQCR10
0	0.788116	0.509	0.261	0	3	CFLAR
0	0.784709	1	1	0	3	ACTB
0	0.78017	0.393	0.107	0	3	FNIP2
0	0.7779	0.38	0.042	0	3	SYK
0	0.777828	0.478	0.224	0	3	LAP3
0	0.775545	0.36	0.058	0	3	OGFRL1
0	0.774976	0.368	0.037	0	3	PRKCB
0	0.774605	0.592	0.342	0	3	RNF130
0	0.772439	0.439	0.148	0	3	PTBP3
0	0.770373	0.403	0.084	0	3	PTPRE
0	0.770124	0.444	0.161	0	3	NAGA
0	0.767953	0.36	0.069	0	3	PLEKHO2
0	0.761977	0.342	0.028	0	3	PTAFR
0	0.760225	0.984	0.96	0	3	CALM2
0	0.756814	0.502	0.246	0	3	M6PR
0	0.755849	0.444	0.15	0	3	VMA21
0	0.753273	0.795	0.656	0	3	BLOC1S1
0	0.752857	0.608	0.408	0	3	SMS
0	0.751343	0.338	0.084	0	3	PFKFB3
0	0.751277	0.461	0.188	0	3	WDR26
0	0.745078	0.334	0.069	0	3	CYB5D1
0	0.744941	0.481	0.232	0	3	ATP6V1B2
0	0.74376	0.311	0.011	0	3	SCN9A
0	0.74173	0.442	0.175	0	3	PLEKHB2
0	0.741679	0.352	0.042	0	3	CSF2RA
0	0.738314	0.602	0.341	0	3	AP1S2
0	0.737355	0.38	0.129	0	3	PIM3
0	0.734417	0.351	0.043	0	3	HLA.DMB
0	0.731713	0.414	0.078	0	3	WAS
0	0.728833	0.338	0.03	0	3	IL6R
0	0.727744	0.254	0.071	0	3	RCAN1
0	0.725994	0.734	0.6	0	3	CAPZA2
0	0.72473	0.722	0.577	0	3	RAB7A
0	0.722876	0.354	0.057	0	3	SIRPA
0	0.721978	0.412	0.085	0	3	SPINT2
0	0.721975	0.33	0.091	0	3	AC007952.4
0	0.721574	0.319	0.02	0	3	GPBAR1
0	0.717925	0.305	0.043	0	3	SFMBT2
0	0.714351	0.374	0.121	0	3	SLC18B1
0	0.713534	0.279	0.051	0	3	AC103591.3
0	0.713306	0.47	0.217	0	3	GNG2
0	0.712799	0.908	0.865	0	3	POLR2L
0	0.710144	0.311	0.015	0	3	ABCG1
0	0.709224	0.361	0.063	0	3	SLC9A3R1
0	0.708825	0.879	0.832	0	3	COX7B
0	0.707188	0.217	0.01	0	3	TMIGD3
0	0.70351	0.426	0.18	0	3	BCAT1
0	0.703243	0.361	0.061	0	3	SAMSN1
0	0.699808	0.485	0.227	0	3	LRRFIP1
0	0.698349	0.314	0.023	0	3	RHBDF2
0	0.698008	0.56	0.316	0	3	RHOG
0	0.697923	0.264	0.021	0	3	PDK4
0	0.693138	0.467	0.235	0	3	RAB31
0	0.692613	0.592	0.329	0	3	FAM49B
0	0.69056	0.957	0.9	0	3	YBX1
0	0.690452	1	0.999	0	3	TMSB10
0	0.689161	0.341	0.063	0	3	PLA2G15
0	0.687781	0.315	0.028	0	3	ITGAM
0	0.687484	0.315	0.033	0	3	CXCL16
0	0.685586	0.321	0.06	0	3	SULT1A1
0	0.68414	0.902	0.818	0	3	CLIC1
0	0.68378	0.539	0.311	0	3	MOB1A
0	0.683135	0.559	0.323	0	3	MSN
0	0.682564	0.342	0.039	0	3	HAVCR2
0	0.682505	0.395	0.132	0	3	CMTM7
0	0.681821	0.374	0.108	0	3	SNX18
0	0.679559	0.431	0.204	0	3	FUOM
0	0.678886	0.369	0.103	0	3	SKAP2
0	0.678712	0.353	0.064	0	3	EVI2A
0	0.67854	0.255	0.009	0	3	PLA2G7
0	0.678414	0.437	0.2	0	3	COLGALT1
0	0.677165	0.354	0.052	0	3	GIMAP4
0	0.67633	0.328	0.051	0	3	C1orf162
0	0.673871	0.996	0.988	0	3	CFL1
0	0.669475	0.28	0.03	0	3	CD93
0	0.668807	0.41	0.157	0	3	RNF213
0	0.667098	0.306	0.036	0	3	CEBPA
0	0.665399	0.318	0.054	0	3	ADA2
0	0.664506	0.918	0.894	0	3	COX5B
0	0.663081	0.357	0.099	0	3	MAP3K1
0	0.662553	0.321	0.038	0	3	CD300A
0	0.661971	0.395	0.161	0	3	PLSCR1
0	0.660887	0.301	0.031	0	3	FAM20A
0	0.66024	0.411	0.174	0	3	GNS
0	0.659715	0.371	0.122	0	3	GNA13
0	0.655774	0.241	0.006	0	3	OTOA
0	0.652549	0.325	0.042	0	3	DOCK2
0	0.650871	0.41	0.185	0	3	RABEP1
0	0.639307	0.958	0.961	0	3	COX6C
0	0.638781	0.296	0.043	0	3	FAM198B
0	0.635731	0.348	0.08	0	3	SYNGR2
0	0.635006	0.303	0.044	0	3	UNC93B1
0	0.632356	0.919	0.89	0	3	RHOA
0	0.632137	0.28	0.02	0	3	FPR1
0	0.62918	0.334	0.077	0	3	GCA
0	0.628078	0.292	0.065	0	3	ELL2
0	0.62759	0.253	0.035	0	3	AC245014.3
0	0.627132	0.264	0.038	0	3	ANKH
0	0.627063	0.275	0.018	0	3	SIGLEC14
0	0.625698	0.508	0.261	0	3	EVL
0	0.625247	0.321	0.084	0	3	PPP3R1
0	0.624644	0.324	0.085	0	3	ITPR2
0	0.621761	0.895	0.827	0	3	MYL12A
0	0.621212	0.371	0.128	0	3	CASP1
0	0.6199	0.226	0.043	0	3	CCL5
0	0.619299	0.361	0.119	0	3	CPVL
0	0.618417	0.353	0.127	0	3	MYO9B
0	0.618024	0.313	0.064	0	3	HPCAL1
0	0.61754	0.272	0.026	0	3	2001-03-01
0	0.614682	0.311	0.049	0	3	GNA15
0	0.614376	0.933	0.917	0	3	UBL5
0	0.613688	0.24	0.03	0	3	C5AR1
0	0.610866	0.298	0.035	0	3	TBXAS1
0	0.609864	0.268	0.016	0	3	CD84
0	0.609203	0.334	0.087	0	3	OTULINL
0	0.608791	0.31	0.073	0	3	MTUS1
0	0.607439	0.201	0.04	0	3	PLAU
0	0.606523	0.355	0.116	0	3	RGS19
0	0.603081	0.354	0.074	0	3	STXBP2
0	0.601956	0.367	0.137	0	3	SEC14L1
0	0.601633	0.813	0.628	0	3	HLA.A
0	0.601505	0.304	0.073	0	3	GM2A
0	0.600908	0.277	0.02	0	3	MILR1
0	0.600678	0.336	0.111	0	3	TMEM106A
0	0.600192	0.358	0.123	0	3	PLEKHA2
0	0.596243	0.31	0.068	0	3	ABHD12
0	0.593934	0.298	0.071	0	3	TBC1D9
0	0.593487	0.353	0.118	0	3	CARD16
0	0.591924	0.263	0.035	0	3	ICAM4
0	0.589234	0.921	0.909	0	3	COX8A
0	0.586276	0.226	0.031	0	3	TNFSF9
0	0.585789	0.272	0.017	0	3	TMEM273
0	0.58373	0.272	0.024	0	3	VAV1
0	0.580024	0.269	0.027	0	3	KCNE3
0	0.579601	0.327	0.078	0	3	TYMP
0	0.579364	0.232	0.005	0	3	METTL7B
0	0.575968	0.256	0.042	0	3	TAGAP
0	0.574264	0.315	0.101	0	3	P2RX4
0	0.574039	0.242	0.02	0	3	HHEX
0	0.573115	0.278	0.046	0	3	SLC43A2
0	0.572735	0.269	0.062	0	3	RHOU
0	0.572461	0.281	0.047	0	3	CMKLR1
0	0.5712	0.322	0.105	0	3	HSD17B14
0	0.565679	0.296	0.065	0	3	TNFRSF14
0	0.56462	0.305	0.092	0	3	HOMER3
0	0.562765	0.242	0.005	0	3	LRRC39
0	0.556111	0.339	0.124	0	3	SMAP2
0	0.555533	0.244	0.043	0	3	PNP
0	0.555234	0.269	0.026	0	3	PIK3AP1
0	0.554703	0.273	0.045	0	3	SUSD3
0	0.5535	0.266	0.045	0	3	IKZF1
0	0.553026	0.338	0.123	0	3	ADGRE5
0	0.551147	0.264	0.052	0	3	FABP3
0	0.546382	0.269	0.032	0	3	CD33
0	0.54081	0.289	0.054	0	3	DOCK8
0	0.540068	0.255	0.032	0	3	SELPLG
0	0.538556	0.305	0.099	0	3	NUDT14
0	0.537176	0.322	0.113	0	3	NFATC2
0	0.536582	0.27	0.065	0	3	ABCC5
0	0.535703	0.271	0.042	0	3	TMC8
0	0.528894	0.211	0.006	0	3	BIRC7
0	0.528567	0.285	0.073	0	3	TMC6
0	0.528126	0.275	0.067	0	3	TNFRSF21
0	0.527662	0.248	0.031	0	3	CYSLTR1
0	0.527544	0.98	0.97	0	3	COX4I1
0	0.527468	0.258	0.037	0	3	MGAT4A
0	0.52711	0.226	0.01	0	3	GAPLINC
0	0.526825	0.274	0.066	0	3	CORO7
0	0.52518	0.242	0.02	0	3	TNFAIP8L2
0	0.524417	0.289	0.089	0	3	GNG7
0	0.52079	0.992	0.989	0	3	PFDN5
0	0.514986	0.239	0.016	0	3	SLC37A2
0	0.514539	1	1	0	3	RPS28
0	0.514331	0.998	0.997	0	3	MYL6
0	0.513087	0.224	0.019	0	3	FCGR1A
0	0.51272	0.282	0.088	0	3	CAB39
0	0.511114	0.294	0.092	0	3	PTPN18
0	0.510185	0.219	0.023	0	3	RASGRP3
0	0.508874	0.22	0.016	0	3	CABLES1
0	0.507944	0.274	0.074	0	3	PLEKHM2
0	0.507018	0.245	0.042	0	3	SLC12A7
0	0.500986	0.174	0.007	0	3	CD209
0	0.499659	0.23	0.014	0	3	TFEC
0	0.499457	0.234	0.031	0	3	MERTK
0	0.498773	0.282	0.085	0	3	GRK2
0	0.497935	0.208	0.015	0	3	SIDT1
0	0.496751	0.282	0.067	0	3	RCSD1
0	0.494033	0.225	0.029	0	3	OAS1
0	0.493789	0.227	0.023	0	3	DRAM1
0	0.493728	0.259	0.072	0	3	SESN1
0	0.489518	0.278	0.082	0	3	NMRK1
0	0.488254	0.268	0.076	0	3	SIPA1
0	0.4865	0.257	0.073	0	3	ZNF267
0	0.484012	0.243	0.038	0	3	LRMDA
0	0.483678	0.204	0.015	0	3	CCRL2
0	0.481465	0.241	0.043	0	3	INPP5D
0	0.480779	0.273	0.083	0	3	FAH
0	0.479995	0.198	0.019	0	3	FGD2
0	0.477206	0.252	0.063	0	3	DEF6
0	0.475125	0.23	0.056	0	3	EMB
0	0.475108	0.239	0.04	0	3	ARHGAP45
0	0.474966	0.648	0.374	0	3	HLA.C
0	0.46907	0.236	0.04	0	3	ADCY7
0	0.465681	0.211	0.028	0	3	SENCR
0	0.464468	0.229	0.058	0	3	STX11
0	0.464456	0.222	0.033	0	3	CFP
0	0.462434	0.21	0.008	0	3	MYO7A
0	0.461686	0.258	0.074	0	3	STK10
0	0.461092	0.225	0.042	0	3	TSPAN7
0	0.458413	0.212	0.025	0	3	DENND3
0	0.457045	0.208	0.035	0	3	HSBP1L1
0	0.455593	0.211	0.029	0	3	PIK3IP1
0	0.44797	1	0.999	0	3	SERF2
0	0.446146	0.235	0.053	0	3	MANBA
0	0.443614	0.24	0.064	0	3	ITGB5
0	0.442896	0.226	0.048	0	3	AC004687.1
0	0.439239	0.988	0.985	0	3	ATP5MG
0	0.438754	0.224	0.057	0	3	RP2
0	0.43844	0.264	0.075	0	3	MITF
0	0.43562	0.168	0.004	0	3	AC026369.3
0	0.434767	0.195	0.012	0	3	LYL1
0	0.431795	0.218	0.051	0	3	AFF1
0	0.431555	0.191	0.011	0	3	LPAR5
0	0.426672	0.2	0.021	0	3	SLFN11
0	0.426478	0.195	0.021	0	3	RPP25
0	0.425641	0.194	0.03	0	3	POU2F2
0	0.425092	0.202	0.02	0	3	BTK
0	0.423773	0.168	0.019	0	3	AC015912.3
0	0.422777	0.194	0.032	0	3	HLX
0	0.421177	0.202	0.03	0	3	TMEM37
0	0.41862	0.192	0.018	0	3	CPEB2
0	0.417852	0.2	0.024	0	3	PTPRJ
0	0.417032	0.189	0.019	0	3	LRRC25
0	0.415561	0.244	0.065	0	3	HCLS1
0	0.411749	0.188	0.011	0	3	CD180
0	0.409657	0.215	0.05	0	3	RNPEPL1
0	0.402085	0.206	0.051	0	3	DNAJC5
0	0.401097	0.338	0.094	0	3	PTPRC
0	0.399013	0.219	0.053	0	3	PARVG
0	0.397468	0.201	0.046	0	3	SGK3
0	0.393945	0.191	0.031	0	3	PI4K2A
0	0.390647	0.202	0.045	0	3	LAT2
0	0.390588	0.19	0.04	0	3	MFSD12
0	0.390404	0.166	0.019	0	3	RNF144B
0	0.387377	0.2	0.046	0	3	PLCB2
0	0.386661	0.201	0.048	0	3	METTL7A
0	0.385161	0.173	0.015	0	3	INAFM2
0	0.385151	0.16	0.011	0	3	PDGFB
0	0.380336	0.205	0.043	0	3	TESC
0	0.380198	0.209	0.043	0	3	ARHGAP30
0	0.379593	0.172	0.029	0	3	NCF1
0	0.377272	0.177	0.018	0	3	LMO2
0	0.374456	0.159	0.005	0	3	LILRA6
0	0.371691	0.159	0.01	0	3	RUBCNL
0	0.36978	0.203	0.041	0	3	SASH3
0	0.369263	0.169	0.015	0	3	IRF5
0	0.368768	0.143	0.017	0	3	IL10
0	0.36735	1	0.998	0	3	UBA52
0	0.367168	0.167	0.019	0	3	ATP8B4
0	0.365939	0.128	0.015	0	3	ACY3
0	0.360604	0.173	0.032	0	3	GSR
0	0.358261	0.185	0.03	0	3	BATF
0	0.357265	0.159	0.028	0	3	RBP7
0	0.350148	0.161	0.03	0	3	ZC3H12C
0	0.344806	0.166	0.023	0	3	PIK3CD
0	0.343939	0.16	0.01	0	3	LRRC4
0	0.342502	0.17	0.035	0	3	FAM49A
0	0.342057	0.174	0.035	0	3	FAM89A
0	0.341195	0.163	0.02	0	3	MAN1C1
0	0.340805	0.172	0.036	0	3	ORAI1
0	0.340743	0.148	0.009	0	3	CD163L1
0	0.337487	0.156	0.018	0	3	KYNU
0	0.336662	0.151	0.01	0	3	TMEM144
0	0.336432	0.153	0.008	0	3	TRPM2
0	0.334109	0.135	0.012	0	3	AC098613.1
0	0.329074	0.143	0.014	0	3	ANKRD9
0	0.32873	0.146	0.016	0	3	LILRB2
0	0.326549	0.163	0.028	0	3	MYO5A
0	0.325294	0.139	0.011	0	3	LINC00996
0	0.324506	0.165	0.033	0	3	APBB1IP
0	0.324221	0.154	0.027	0	3	PRKCD
0	0.32242	0.161	0.032	0	3	NAGLU
0	0.31973	0.131	0.013	0	3	LUCAT1
0	0.319496	0.158	0.027	0	3	CPM
0	0.3191	0.148	0.01	0	3	RASGRP4
0	0.317247	0.142	0.004	0	3	DUSP27
0	0.310636	0.133	0.012	0	3	GPR84
0	0.308496	0.145	0.019	0	3	SH3TC1
0	0.308355	0.146	0.012	0	3	ACP5
0	0.307795	0.137	0.012	0	3	LILRB4
0	0.307547	0.151	0.017	0	3	GIMAP6
0	0.305241	0.143	0.023	0	3	ADRB2
0	0.303508	0.139	0.023	0	3	ARHGAP27
0	0.302988	0.139	0.006	0	3	AC074327.1
0	0.302863	0.155	0.018	0	3	DSC2
0	0.300825	0.142	0.021	0	3	EHBP1L1
0	0.299764	0.139	0.014	0	3	TOR4A
0	0.297997	0.113	0.013	0	3	MSR1
0	0.288657	0.158	0.027	0	3	PECAM1
0	0.285459	0.146	0.022	0	3	HTATIP2
0	0.285356	0.126	0.013	0	3	BLNK
0	0.285158	0.123	0.004	0	3	HSF4
0	0.284518	0.13	0.011	0	3	CSF2RB
0	0.284003	0.134	0.01	0	3	DOK3
0	0.283254	0.136	0.022	0	3	LACC1
0	0.281804	0.133	0.016	0	3	KCNQ1
0	0.281672	0.146	0.018	0	3	ARHGAP25
0	0.279635	0.132	0.01	0	3	ALDH3B1
0	0.277035	0.116	0.015	0	3	TNFRSF11A
0	0.274198	0.128	0.013	0	3	FAM78A
0	0.270245	0.122	0.009	0	3	PTPRO
0	0.268535	0.117	0.006	0	3	CR1
0	0.268483	0.129	0.017	0	3	SCIMP
0	0.267784	0.122	0.007	0	3	ARL11
0	0.267666	0.118	0.008	0	3	TLR7
0	0.260495	0.119	0.002	0	3	SLC28A1
0	0.257582	0.115	0.003	0	3	AC110995.1
0	0.250633	0.103	0.003	0	3	FGL1
7.56481e-307	0.676886	0.539	0.312	1.88628e-302	3	COMT
7.67566e-306	0.403589	0.21	0.051	1.91393e-301	3	CLEC7A
3.37827e-305	0.273804	0.122	0.018	8.42371e-301	3	CXorf21
1.3929e-303	0.738832	0.627	0.445	3.4732e-299	3	BAX
1.97948e-303	0.416978	0.269	0.081	4.93584e-299	3	MYO1F
7.87428e-303	1.76507	0.753	0.638	1.96345e-298	3	DNAJB1
4.28482e-300	0.594326	0.376	0.161	1.06842e-295	3	ARL8B
1.22083e-296	0.406066	0.228	0.064	3.04414e-292	3	GPR137B
5.79068e-296	0.263725	0.102	0.013	1.44391e-291	3	OSM
6.43815e-296	0.714	0.597	0.4	1.60535e-291	3	RAP1A
1.03771e-295	0.721706	0.614	0.431	2.58752e-291	3	SERPINB6
1.13705e-295	0.278997	0.135	0.023	2.83523e-291	3	USP2
1.14047e-294	0.714283	0.497	0.278	2.84375e-290	3	DRAM2
7.10923e-294	0.716627	0.588	0.396	1.77269e-289	3	SMIM30
1.24219e-293	0.573294	0.331	0.129	3.0974e-289	3	NUP214
7.93605e-293	1.08077	0.564	0.375	1.97885e-288	3	PLIN2
1.52363e-290	1.4856	0.514	0.31	3.79917e-286	3	HSPH1
2.70488e-290	0.355153	0.191	0.046	6.74462e-286	3	KCNAB2
1.18199e-287	0.626329	0.969	0.94	2.94728e-283	3	ZFP36L1
2.88611e-287	0.469937	0.258	0.083	7.19652e-283	3	PPP1R9B
1.66145e-286	0.747126	0.762	0.627	4.14283e-282	3	XBP1
1.68779e-286	0.500491	0.267	0.089	4.2085e-282	3	RAPH1
1.13586e-285	0.6439	0.825	0.778	2.83227e-281	3	CALM3
2.20201e-285	0.300957	0.133	0.023	5.49072e-281	3	TLR2
3.533e-285	0.29038	0.148	0.029	8.80954e-281	3	PNPO
4.74773e-285	1.679	0.363	0.16	1.18385e-280	3	ZFAND2A
1.88415e-283	0.293882	0.146	0.028	4.69813e-279	3	ITGAL
3.3525e-283	0.50821	0.277	0.095	8.35947e-279	3	NRIP1
2.76818e-282	0.626232	0.406	0.191	6.90247e-278	3	CISD3
6.26948e-282	0.694987	0.816	0.643	1.5633e-277	3	BTG2
2.07112e-281	0.768656	0.531	0.3	5.16434e-277	3	SNHG25
6.55455e-280	0.593732	0.373	0.168	1.63438e-275	3	FUCA1
7.66365e-280	0.522953	0.265	0.087	1.91093e-275	3	MXD1
1.26549e-279	0.817507	0.409	0.196	3.15551e-275	3	EGR3
3.35969e-279	0.655412	0.487	0.278	8.37738e-275	3	SCAMP2
8.27421e-278	0.300528	0.154	0.032	2.06318e-273	3	CD82
1.0021e-277	0.256892	0.153	0.031	2.49873e-273	3	DENND2D
1.01432e-277	0.565566	0.357	0.152	2.52922e-273	3	DUSP23
7.98595e-276	0.665852	0.689	0.542	1.9913e-271	3	CAPZA1
1.38168e-275	0.738991	0.562	0.362	3.44521e-271	3	TUBA1C
9.85044e-275	0.704699	0.453	0.229	2.45621e-270	3	MAFF
2.15867e-274	0.580606	0.385	0.174	5.38265e-270	3	EHD4
3.56433e-274	0.491316	0.269	0.091	8.88765e-270	3	BCL3
6.61401e-274	0.542732	0.968	0.931	1.6492e-269	3	S100A11
3.91196e-273	0.727178	0.612	0.434	9.75448e-269	3	MT.ND4L
2.12629e-272	0.448744	0.974	0.979	5.3019e-268	3	UQCRB
6.86066e-271	0.63454	0.821	0.796	1.7107e-266	3	SELENOH
1.24328e-270	0.268587	0.12	0.02	3.10012e-266	3	PLEKHG5
4.41382e-270	0.673902	0.682	0.531	1.10059e-265	3	CAP1
2.66097e-269	0.260988	0.129	0.023	6.63513e-265	3	ARHGEF10L
3.52086e-268	0.513141	0.947	0.953	8.77926e-264	3	ATP5MPL
3.67904e-268	0.427699	0.26	0.086	9.17368e-264	3	SP100
2.19353e-266	0.354524	0.182	0.046	5.46957e-262	3	DENND4B
2.94329e-266	0.538666	0.325	0.133	7.33908e-262	3	KIAA0930
1.04932e-265	0.388784	0.199	0.055	2.61648e-261	3	FCHSD2
4.45837e-265	0.716952	0.47	0.259	1.11169e-260	3	PRNP
1.00071e-264	0.509886	0.9	0.887	2.49526e-260	3	ARPC2
2.59898e-264	0.310816	0.15	0.032	6.48057e-260	3	RELT
2.93172e-264	0.54892	0.913	0.908	7.31024e-260	3	UQCRQ
1.17508e-263	0.663905	0.755	0.67	2.93006e-259	3	NDUFA2
3.35843e-261	0.441636	0.255	0.086	8.37424e-257	3	VEGFB
5.13923e-261	0.603731	0.512	0.295	1.28147e-256	3	TMEM123
2.39065e-260	0.547461	0.811	0.716	5.96109e-256	3	SLC25A5
6.39056e-260	0.322884	0.181	0.046	1.59349e-255	3	EPOR
7.24757e-260	0.500881	0.266	0.092	1.80718e-255	3	SNX10
8.64948e-260	0.25701	0.126	0.023	2.15675e-255	3	PDE6G
1.45808e-259	1.05468	0.849	0.838	3.63572e-255	3	HSPE1
1.06441e-258	0.31885	0.159	0.036	2.65411e-254	3	SPECC1
2.90962e-258	0.672832	0.534	0.346	7.25514e-254	3	NAGK
1.03995e-257	0.598313	0.342	0.144	2.59312e-253	3	PHACTR1
1.25564e-256	0.666277	0.657	0.503	3.13094e-252	3	CANX
1.37128e-256	0.470219	0.271	0.097	3.41929e-252	3	FAM91A1
3.21955e-256	0.277182	0.141	0.029	8.02796e-252	3	SEMA4D
4.40675e-256	0.53896	0.897	0.896	1.09882e-251	3	ATP5MD
7.82586e-255	0.457702	0.255	0.087	1.95138e-250	3	FES
2.51975e-254	0.397664	0.219	0.067	6.283e-250	3	SLC38A6
8.71325e-254	0.350113	0.188	0.05	2.17265e-249	3	MCRIP2
2.32103e-253	0.645679	0.453	0.254	5.78749e-249	3	RNF13
6.87568e-253	0.653995	0.471	0.269	1.71445e-248	3	PTMS
7.98725e-252	0.519992	0.319	0.133	1.99162e-247	3	ATP6V1C1
1.39656e-251	0.311571	0.165	0.04	3.48232e-247	3	DTX3L
1.96725e-251	0.451094	0.255	0.089	4.90533e-247	3	SWAP70
5.36227e-251	0.300108	0.141	0.029	1.33708e-246	3	LILRB3
5.40114e-251	0.583736	0.412	0.211	1.34677e-246	3	ADAM9
9.58338e-251	0.632175	0.48	0.281	2.38962e-246	3	CNDP2
6.37132e-248	0.517776	0.616	0.389	1.58869e-243	3	HMGA1
2.21931e-246	0.405637	0.233	0.076	5.53386e-242	3	SCARB1
1.02207e-244	0.701714	0.77	0.699	2.54853e-240	3	DDX3X
1.43047e-243	0.59206	0.423	0.225	3.56687e-239	3	GALNT1
1.43114e-242	0.272715	0.152	0.035	3.56854e-238	3	PDGFC
1.58605e-242	0.47042	0.277	0.103	3.95482e-238	3	AFF3
1.90261e-241	0.338666	0.186	0.051	4.74416e-237	3	WDR91
2.37325e-241	0.377503	0.212	0.064	5.9177e-237	3	IL16
9.25789e-241	0.408865	0.227	0.074	2.30846e-236	3	IRAK1
1.87307e-240	0.560961	0.401	0.196	4.67049e-236	3	BID
6.50645e-237	0.536843	0.858	0.831	1.62238e-232	3	GNG5
2.48748e-236	0.626562	0.436	0.246	6.20252e-232	3	GLMP
1.6635e-234	0.699847	0.464	0.273	4.14794e-230	3	FOXO3
2.22705e-234	0.419907	0.239	0.082	5.55314e-230	3	SH3BP2
2.78695e-234	0.672875	0.496	0.306	6.94926e-230	3	ZSCAN16.AS1
6.59572e-234	0.295119	0.177	0.046	1.64464e-229	3	ARHGAP9
3.68191e-233	0.601423	0.394	0.204	9.18085e-229	3	VAT1
7.92961e-233	0.271692	0.149	0.034	1.97725e-228	3	AOAH
1.35662e-232	0.300155	0.156	0.038	3.38272e-228	3	TPCN1
1.36155e-232	0.530563	0.353	0.164	3.39503e-228	3	PKN1
7.74276e-231	0.313036	0.16	0.04	1.93066e-226	3	ARRB1
2.41414e-230	0.269435	0.153	0.036	6.01967e-226	3	MFNG
1.35796e-226	0.42891	0.261	0.096	3.38607e-222	3	FLI1
2.47731e-225	0.411722	0.227	0.076	6.17718e-221	3	RAMP1
3.20989e-225	0.287677	0.149	0.035	8.00386e-221	3	THEMIS2
4.21046e-225	0.638926	0.485	0.287	1.04988e-220	3	TSC22D3
6.77171e-225	0.618365	0.658	0.542	1.68853e-220	3	REX1BD
4.54428e-224	0.303835	0.156	0.039	1.13312e-219	3	CPNE2
1.49337e-223	0.482716	0.376	0.18	3.72373e-219	3	MYH9
7.97932e-222	0.578026	0.316	0.136	1.98964e-217	3	NFKB1
3.19252e-221	0.343983	0.176	0.05	7.96055e-217	3	NR1H3
6.74415e-220	0.421323	0.296	0.118	1.68165e-215	3	SLA
6.16435e-219	0.663879	0.545	0.367	1.53708e-214	3	ETS2
2.12806e-217	0.368845	0.21	0.069	5.30631e-213	3	2002-03-01
8.02937e-217	0.373553	0.172	0.048	2.00212e-212	3	SLC12A5
1.43376e-216	0.659936	0.584	0.438	3.57507e-212	3	AKR1B1
2.85635e-216	0.567439	0.295	0.126	7.1223e-212	3	TMEM107
1.80769e-215	0.297629	0.151	0.038	4.50747e-211	3	IPMK
2.42684e-215	0.347201	0.2	0.063	6.05133e-211	3	UBAC1
5.41375e-215	0.567989	0.427	0.239	1.34992e-210	3	CCDC50
7.58654e-215	0.359527	0.205	0.066	1.8917e-210	3	WDFY3
1.89429e-214	0.331792	0.174	0.049	4.72341e-210	3	KCNK6
3.29364e-214	0.412243	0.24	0.088	8.21268e-210	3	TGFBR1
6.02806e-214	0.5497	0.357	0.176	1.5031e-209	3	RAB21
7.37681e-214	0.276547	0.151	0.038	1.83941e-209	3	N4BP2L1
5.6796e-213	0.294389	0.159	0.042	1.41621e-208	3	NPC1
5.75015e-210	0.610434	0.632	0.496	1.4338e-205	3	CD81
1.02069e-209	0.326485	0.16	0.043	2.54509e-205	3	SLC30A1
3.95684e-209	0.557592	0.209	0.07	9.86638e-205	3	DEPP1
1.07924e-208	0.598013	0.66	0.546	2.69108e-204	3	RNF181
2.90222e-208	0.512565	0.426	0.226	7.2367e-204	3	ZFHX3
1.06603e-207	0.461069	0.299	0.129	2.65814e-203	3	ZSWIM6
4.08615e-207	0.825255	0.574	0.402	1.01888e-202	3	CKS2
3.66727e-205	0.379216	0.188	0.059	9.14435e-201	3	ACSL1
5.28209e-205	0.258444	0.136	0.032	1.31709e-200	3	KIAA1147
6.31793e-205	0.599306	0.497	0.333	1.57538e-200	3	ATP6AP1
8.57853e-205	0.270936	0.15	0.039	2.13906e-200	3	TIGAR
1.29001e-203	0.269454	0.137	0.033	3.21665e-199	3	ST6GAL1
2.92617e-203	0.595421	0.402	0.217	7.2964e-199	3	TLE4
1.42764e-202	0.623949	0.562	0.408	3.55983e-198	3	MGAT1
2.66083e-202	0.255368	0.136	0.033	6.63477e-198	3	TMEM8A
1.5837e-201	0.527391	0.349	0.174	3.94896e-197	3	RANBP2
1.9801e-201	0.375955	0.234	0.085	4.93737e-197	3	ABHD3
5.45446e-201	0.283868	0.151	0.04	1.36007e-196	3	SLC15A4
1.3079e-200	0.445351	0.285	0.123	3.26124e-196	3	PARVB
3.46189e-200	0.336138	0.244	0.087	8.63222e-196	3	STK17B
1.32754e-199	0.586386	0.488	0.319	3.31022e-195	3	LAMP2
2.30879e-199	0.58104	0.515	0.352	5.75698e-195	3	SNX5
5.07525e-199	0.722064	0.603	0.471	1.26551e-194	3	ATP1B3
5.21672e-199	0.267669	0.137	0.033	1.30079e-194	3	TNFSF13B
6.3812e-199	0.259567	0.132	0.032	1.59115e-194	3	ACSL4
1.72638e-198	0.580285	0.849	0.862	4.30472e-194	3	PRDX1
2.17927e-198	0.57056	0.682	0.574	5.43401e-194	3	DDT
2.90022e-198	0.71702	0.435	0.253	7.23171e-194	3	ARL4C
4.67362e-198	0.345952	0.178	0.055	1.16537e-193	3	SIAH2
1.05642e-197	0.262359	0.122	0.027	2.63418e-193	3	GPD1L
1.32504e-197	0.495269	0.852	0.798	3.30399e-193	3	ANXA5
1.82617e-197	0.656528	0.701	0.621	4.55354e-193	3	RBPJ
1.99738e-197	0.407988	0.137	0.034	4.98046e-193	3	BMP2
2.37503e-196	0.586688	0.375	0.203	5.92214e-192	3	PDXK
5.44932e-196	0.437467	0.254	0.103	1.35879e-191	3	PRKACA
5.79122e-196	0.300247	0.165	0.048	1.44404e-191	3	JAK2
3.19105e-195	0.372116	0.221	0.08	7.95689e-191	3	TBC1D14
2.68598e-194	0.564056	0.768	0.732	6.69749e-190	3	MINOS1
3.42299e-193	0.626996	0.68	0.611	8.53523e-189	3	ATP6AP2
7.31082e-193	0.314126	0.162	0.047	1.82295e-188	3	RTN1
2.01178e-192	0.479673	0.301	0.138	5.01637e-188	3	PRKACB
3.26587e-192	0.636568	0.388	0.214	8.14344e-188	3	YBX3
3.89112e-190	0.455631	0.306	0.135	9.7025e-186	3	CD55
4.37702e-190	0.36876	0.209	0.074	1.09141e-185	3	PARP14
8.71628e-190	0.353666	0.206	0.072	2.17341e-185	3	UBE2M
1.05396e-189	0.589418	0.496	0.324	2.62805e-185	3	IRF2BP2
1.08704e-189	0.286737	0.151	0.042	2.71054e-185	3	SHTN1
1.22015e-189	0.363161	0.197	0.067	3.04244e-185	3	KMT2E.AS1
8.94027e-189	0.474131	0.301	0.138	2.22926e-184	3	CEMIP2
1.14861e-188	0.344739	0.212	0.075	2.86405e-184	3	MBP
7.31065e-187	0.319623	0.174	0.054	1.82291e-182	3	PQLC1
1.10364e-184	0.340083	0.187	0.062	2.75193e-180	3	B3GNT2
1.51876e-184	0.45607	0.317	0.152	3.78702e-180	3	PTPRN2
5.81091e-184	0.531443	0.412	0.238	1.44895e-179	3	VASP
1.54039e-182	0.379872	0.218	0.082	3.84096e-178	3	ARHGAP17
3.95575e-182	0.328372	0.177	0.057	9.86366e-178	3	ELL
5.44523e-182	0.5284	0.793	0.78	1.35777e-177	3	SH3BGRL
1.9442e-181	0.349291	0.19	0.064	4.84786e-177	3	IL4R
2.41716e-181	0.610617	0.548	0.408	6.02718e-177	3	GNB2
1.82305e-180	0.364812	0.236	0.089	4.54577e-176	3	ZC3H12A
4.1877e-180	0.490899	0.797	0.716	1.0442e-175	3	RTN4
5.94148e-180	0.626946	0.566	0.436	1.48151e-175	3	TSPAN4
7.23489e-179	0.57647	0.665	0.527	1.80402e-174	3	ZEB2
1.73904e-178	0.470811	0.279	0.126	4.33629e-174	3	ATP6V0A1
1.9303e-178	0.353613	0.205	0.074	4.8132e-174	3	MFHAS1
4.82646e-178	0.593874	0.453	0.29	1.20348e-173	3	PABPC4
1.79266e-176	0.46606	0.301	0.141	4.47e-172	3	HRH1
6.21755e-176	0.60104	0.642	0.523	1.55035e-171	3	NFE2L2
8.72043e-176	0.291501	0.149	0.043	2.17444e-171	3	MAFK
8.99714e-176	0.281249	0.144	0.041	2.24344e-171	3	GCLC
1.77804e-175	0.566439	0.581	0.46	4.43353e-171	3	SFT2D1
1.20816e-174	0.407074	0.27	0.117	3.01256e-170	3	PREX1
2.4091e-174	0.493233	0.398	0.222	6.00708e-170	3	IQGAP2
5.10029e-174	0.481341	0.218	0.085	1.27176e-169	3	SLC5A3
8.15914e-174	0.480987	0.332	0.172	2.03448e-169	3	RNPEP
8.44455e-174	0.47339	0.849	0.85	2.10565e-169	3	POMP
1.06153e-172	0.351568	0.217	0.083	2.64694e-168	3	APPL2
1.24968e-172	0.373957	0.218	0.084	3.11607e-168	3	NPTN
6.61362e-172	0.673399	0.65	0.498	1.64911e-167	3	ATF3
2.21096e-170	0.360876	0.224	0.089	5.51303e-166	3	SLC35F6
7.94872e-170	0.420518	0.302	0.138	1.98201e-165	3	SLC16A3
[truncated: 12,070 more rows]

## Sheet: mouse-cluster
Cluster specifically expressed genes of mouse
p_val	avg_log2FC	pct.1	pct.2	p_val_adj	cluster	gene
3.58867e-231	1.1803	1	0.684	6.62432e-227	0	Twist2
1.48641e-227	1.20329	0.989	0.624	2.74377e-223	0	Pth1r
5.45869e-215	1.02635	0.996	0.865	1.00762e-210	0	Tcf4
3.95023e-205	1.17305	1	0.775	7.29172e-201	0	Lum
4.43143e-201	1.19775	0.996	0.692	8.17998e-197	0	Crabp1
1.1373e-192	1.16818	0.966	0.65	2.09934e-188	0	Fgfr1
1.04557e-163	1.00145	0.923	0.586	1.93002e-159	0	Irx1
7.00256e-148	1.32233	0.67	0.245	1.2926e-143	0	Stmn2
8.97366e-148	0.768678	0.964	0.695	1.65645e-143	0	Cav1
9.11782e-146	0.89388	0.851	0.466	1.68306e-141	0	Nkd1
2.29221e-145	0.744914	0.997	0.938	4.23118e-141	0	Lmna
5.36114e-144	1.09545	0.948	0.611	9.89613e-140	0	Egfl6
5.51133e-144	0.710932	1	0.992	1.01734e-139	0	Lgals1
3.28049e-143	0.909733	0.84	0.46	6.05546e-139	0	Robo2
9.50578e-138	0.84361	0.978	0.775	1.75467e-133	0	Gas1
3.05924e-137	0.819052	0.977	0.728	5.64706e-133	0	Zeb2
5.56427e-130	0.96268	0.769	0.431	1.02711e-125	0	Efna5
2.379e-129	0.981321	0.859	0.473	4.39139e-125	0	Wif1
1.81941e-116	0.671952	0.984	0.95	3.35846e-112	0	Eif2s2
2.52459e-111	0.835261	0.72	0.394	4.66015e-107	0	Ppp1r14a
2.59124e-110	0.657141	0.617	0.251	4.78317e-106	0	Rspo3
2.35591e-104	0.793725	0.828	0.572	4.34878e-100	0	Apcdd1
1.17252e-103	0.764275	0.442	0.139	2.16435e-99	0	Dkk1
9.19444e-103	0.751926	0.719	0.373	1.6972e-98	0	Trps1
3.39041e-101	0.74121	0.588	0.274	6.25835e-97	0	Mme
7.73571e-100	0.750062	0.607	0.28	1.42793e-95	0	Shox2
6.38724e-97	0.775509	0.391	0.122	1.17902e-92	0	Kcnk2
3.7063e-95	0.720602	0.859	0.554	6.84147e-91	0	Mef2c
1.68797e-94	0.716252	0.942	0.791	3.11582e-90	0	Fbln1
7.79162e-93	0.701728	0.536	0.235	1.43825e-88	0	Gm14964
3.40876e-90	0.730816	0.869	0.577	6.29224e-86	0	P4ha2
3.71243e-86	0.710724	0.593	0.295	6.85277e-82	0	a
1.6027e-84	0.624224	0.826	0.542	2.95843e-80	0	Lhfp
3.20342e-82	0.651674	0.789	0.47	5.91318e-78	0	Itih5
3.31908e-81	0.640281	0.885	0.685	6.12669e-77	0	Gm1673
7.16969e-80	0.576381	0.765	0.471	1.32345e-75	0	Col26a1
1.72851e-79	0.617689	0.798	0.521	3.19066e-75	0	Tmem132c
3.00422e-79	0.722077	0.595	0.308	5.5455e-75	0	Cldn10
5.26571e-79	0.604951	0.584	0.301	9.71998e-75	0	Gm29101
1.14882e-78	0.730107	0.817	0.59	2.12061e-74	0	Map1b
2.55211e-78	0.593037	0.582	0.272	4.71095e-74	0	Ccn4
3.36176e-77	0.609339	0.936	0.696	6.20547e-73	0	Bcl11b
1.44626e-76	0.736716	0.61	0.338	2.66965e-72	0	Pid1
3.18241e-76	0.680822	0.505	0.236	5.87441e-72	0	Lmcd1
5.56269e-75	0.674692	0.646	0.379	1.02682e-70	0	Runx1t1
6.11875e-74	0.699062	0.703	0.44	1.12946e-69	0	Vcam1
8.42242e-74	0.612787	0.828	0.552	1.55469e-69	0	Prrx2
1.9168e-73	0.563675	0.978	0.801	3.53823e-69	0	Emp3
2.35859e-72	0.541426	0.428	0.175	4.35372e-68	0	Pitx2
3.77766e-72	0.550485	0.855	0.657	6.97318e-68	0	Ptk7
3.44233e-70	0.561143	0.901	0.808	6.35419e-66	0	Prdx6
3.36374e-69	0.31667	1	0.999	6.20913e-65	0	Oaz1
7.04924e-68	0.632205	0.856	0.664	1.30122e-63	0	Htra1
2.84705e-67	0.432116	1	0.997	5.25537e-63	0	Cox6c
4.66824e-67	0.528141	0.951	0.847	8.6171e-63	0	Svbp
5.01865e-67	0.554428	0.827	0.618	9.26393e-63	0	Ccnd1
1.36184e-66	0.609389	0.508	0.254	2.51383e-62	0	Runx1
1.02872e-64	0.391395	0.998	0.982	1.89891e-60	0	Anxa2
1.18047e-64	0.479999	0.973	0.933	2.17904e-60	0	Anxa5
3.91621e-64	0.626474	0.706	0.494	7.22894e-60	0	Mgst3
6.33381e-64	0.376371	1	0.99	1.16916e-59	0	Ifitm2
1.30503e-63	0.559147	0.871	0.605	2.40895e-59	0	Cdh11
4.27098e-63	0.50593	1	0.859	7.88381e-59	0	Mfap2
1.18024e-61	0.576609	0.424	0.195	2.17861e-57	0	Elmo1
3.07268e-61	0.697567	0.383	0.158	5.67186e-57	0	Col8a1
6.36898e-60	0.568908	0.594	0.372	1.17565e-55	0	Tns3
9.07983e-60	0.652461	0.456	0.231	1.67605e-55	0	Mmp11
4.4705e-59	0.537056	0.739	0.539	8.2521e-55	0	Emp2
5.66823e-59	0.423064	0.303	0.108	1.0463e-54	0	Tmem150c
1.02312e-58	0.557416	0.739	0.535	1.88858e-54	0	Ddah1
1.64868e-58	0.418294	0.479	0.223	3.0433e-54	0	Cpne5
2.08562e-58	0.521706	0.995	0.752	3.84986e-54	0	Col6a1
1.07376e-57	0.663319	0.786	0.562	1.98205e-53	0	Igfbp5
1.34732e-57	0.521006	0.952	0.831	2.48703e-53	0	Hmgn3
4.46058e-57	0.452529	0.347	0.138	8.23378e-53	0	Baiap2l2
7.09094e-57	0.403618	0.256	0.078	1.30892e-52	0	Cntn4
1.24652e-56	0.493837	0.647	0.423	2.30094e-52	0	Pdlim4
4.05503e-56	0.349681	0.23	0.065	7.48518e-52	0	Nat8l
2.07395e-53	0.503228	0.599	0.376	3.8283e-49	0	Nbl1
2.32439e-53	0.358848	0.993	0.981	4.29059e-49	0	Pebp1
2.12669e-52	0.587088	0.437	0.224	3.92566e-48	0	Tex15
2.48305e-52	0.348394	0.209	0.057	4.58346e-48	0	Slain1
2.69132e-52	0.348073	0.996	0.987	4.96791e-48	0	Slc25a4
4.25356e-52	0.587591	0.58	0.353	7.85164e-48	0	Nrn1
1.75424e-50	0.467255	0.765	0.593	3.23815e-46	0	Gsn
2.28154e-50	0.490882	0.731	0.5	4.21149e-46	0	Igsf10
2.44291e-50	0.474722	0.403	0.193	4.50936e-46	0	Lix1
4.21008e-50	0.531984	0.679	0.495	7.77138e-46	0	Tpbg
7.68918e-50	0.530939	0.542	0.344	1.41935e-45	0	Tiparp
4.09433e-49	0.492711	0.793	0.629	7.55772e-45	0	Tpst1
5.27332e-49	0.435323	0.452	0.239	9.73403e-45	0	Ednra
2.88926e-48	0.312929	0.997	0.994	5.33329e-44	0	Rbm3
3.08098e-48	0.300736	0.923	0.736	5.68718e-44	0	S100a6
7.82907e-48	0.410501	0.968	0.908	1.44517e-43	0	Ppic
1.07084e-47	0.586304	0.844	0.627	1.97667e-43	0	Penk
4.66283e-47	0.505433	0.438	0.239	8.60713e-43	0	Grem2
1.24364e-46	0.431568	0.289	0.115	2.29563e-42	0	Nav3
1.75633e-46	0.481578	0.819	0.625	3.242e-42	0	Snhg18
1.52568e-45	0.416459	0.958	0.775	2.81625e-41	0	Eva1b
2.1386e-45	0.432325	0.368	0.187	3.94765e-41	0	Msrb2
5.69546e-45	0.367564	0.991	0.977	1.05133e-40	0	Mif
1.90622e-44	0.443338	0.859	0.608	3.51869e-40	0	Twist1
2.97393e-43	0.430713	0.878	0.755	5.48958e-39	0	2011-09-01
3.19689e-43	0.425539	0.825	0.687	5.90115e-39	0	Tead2
1.67467e-42	0.361986	0.283	0.115	3.09126e-38	0	Sp5
1.87592e-42	0.34	0.987	0.968	3.46276e-38	0	Morf4l2
2.12929e-42	0.437223	0.991	0.753	3.93045e-38	0	Col6a2
2.63445e-42	0.309991	0.838	0.717	4.86294e-38	0	Arhgdib
1.23101e-41	0.467573	0.594	0.403	2.27232e-37	0	Gadd45g
1.69998e-41	0.44582	0.622	0.423	3.13798e-37	0	Bcl11a
2.08779e-41	0.489636	0.502	0.331	3.85385e-37	0	Rps6ka3
3.8106e-41	0.410532	0.724	0.521	7.03399e-37	0	Clmp
4.8585e-41	0.378712	0.9	0.827	8.96831e-37	0	Chd3
1.59252e-40	0.329349	0.995	0.987	2.93963e-36	0	Mrfap1
1.64229e-40	0.404152	0.908	0.854	3.0315e-36	0	Ssr3
3.65093e-40	0.397178	0.318	0.151	6.73925e-36	0	Dusp10
5.90706e-40	0.378748	0.925	0.894	1.09039e-35	0	Eid1
4.80626e-39	0.43839	0.442	0.273	8.87188e-35	0	Sh3bp4
2.07454e-38	0.391775	0.343	0.171	3.82939e-34	0	5430421F17Rik
3.56381e-38	0.343738	0.282	0.123	6.57843e-34	0	Thbd
6.87431e-38	0.395743	0.94	0.895	1.26893e-33	0	Reep5
7.19355e-38	0.37473	0.999	0.856	1.32786e-33	0	Dcn
1.06742e-37	0.4069	0.925	0.813	1.97035e-33	0	Maged1
3.55433e-37	0.319039	0.981	0.967	6.56093e-33	0	Eef1d
1.30663e-36	0.272004	0.999	0.998	2.41192e-32	0	Eif4a1
1.40548e-35	0.444717	0.538	0.39	2.59438e-31	0	Hdac5
9.99056e-35	0.426625	0.668	0.529	1.84416e-30	0	Pdcd4
1.139e-34	0.391655	0.367	0.2	2.10248e-30	0	Mmp16
1.19058e-34	0.43274	0.346	0.187	2.19769e-30	0	Efnb2
1.56343e-34	0.30524	0.247	0.101	2.88594e-30	0	Ism1
4.39215e-34	0.382375	0.794	0.565	8.10747e-30	0	C1qtnf2
8.62749e-34	0.420655	0.437	0.27	1.59255e-29	0	Cbr3
1.60706e-33	0.388802	0.498	0.337	2.96647e-29	0	Sdc2
2.35353e-33	0.386359	0.568	0.43	4.34438e-29	0	2310022B05Rik
4.97019e-33	0.304938	0.984	0.969	9.17447e-29	0	Cnbp
5.25807e-33	0.393837	0.784	0.69	9.70587e-29	0	Tcf12
9.68504e-33	0.377885	0.725	0.596	1.78776e-28	0	Mxd4
1.09998e-32	0.350095	0.902	0.744	2.03045e-28	0	Il11ra1
1.23728e-32	0.348318	0.802	0.593	2.2839e-28	0	Kdelr3
3.35734e-32	0.344248	0.939	0.887	6.19732e-28	0	Bex3
3.38137e-32	0.315024	0.94	0.82	6.24167e-28	0	Fscn1
7.87957e-32	0.286585	0.987	0.782	1.45449e-27	0	Rcn3
9.50972e-32	0.40136	0.546	0.383	1.7554e-27	0	Pakap.1
1.52645e-31	0.416173	0.404	0.251	2.81768e-27	0	Atxn1
2.61442e-31	0.386315	0.586	0.423	4.82596e-27	0	Vstm4
6.31128e-31	0.383632	0.488	0.33	1.165e-26	0	Nt5e
7.46785e-31	0.395543	0.587	0.416	1.37849e-26	0	Tmem119
2.68129e-30	0.321093	0.58	0.389	4.9494e-26	0	Lef1
6.90773e-30	0.371319	0.666	0.553	1.2751e-25	0	Mapk3
1.25595e-29	0.347745	0.82	0.764	2.31837e-25	0	Aldh2
1.47547e-29	0.300965	0.985	0.97	2.72358e-25	0	Txn1
5.79504e-29	0.303049	0.885	0.836	1.06971e-24	0	Emc10
2.03864e-28	0.317222	0.928	0.874	3.76312e-24	0	Ddost
4.40282e-28	0.338049	0.654	0.488	8.12717e-24	0	Lpar1
4.77421e-28	0.319895	0.314	0.173	8.81272e-24	0	Hlf
5.04456e-28	0.285409	1	0.96	9.31176e-24	0	Serpinh1
7.13717e-28	0.364867	0.637	0.542	1.31745e-23	0	Spats2l
2.19469e-27	0.386326	0.529	0.381	4.05119e-23	0	B3gnt9
2.6821e-27	0.425175	0.717	0.592	4.95088e-23	0	Id1
4.3073e-27	0.358469	0.834	0.759	7.95084e-23	0	Ap3s1
5.89625e-27	0.451279	0.607	0.502	1.08839e-22	0	Raph1
6.1658e-27	0.282172	0.934	0.885	1.13814e-22	0	Btg1
1.55579e-26	0.320007	0.839	0.739	2.87183e-22	0	Eif4ebp1
1.89208e-26	0.306024	0.9	0.76	3.49259e-22	0	Txndc5
2.79221e-26	0.271844	0.966	0.924	5.15414e-22	0	Ostc
3.16637e-26	0.380608	0.619	0.5	5.8448e-22	0	Ckb
6.9091e-26	0.261745	0.974	0.962	1.27535e-21	0	Swi5
1.05755e-25	0.344714	0.661	0.51	1.95213e-21	0	Tubb2a
1.98258e-25	0.377768	0.639	0.563	3.65965e-21	0	Ufsp2
2.23541e-25	0.326805	0.565	0.409	4.12634e-21	0	Ptch1
3.34393e-25	0.312443	0.868	0.795	6.17255e-21	0	Map1lc3a
5.23009e-25	0.312454	0.34	0.205	9.65422e-21	0	Slc16a2
5.46052e-25	0.400859	0.496	0.381	1.00796e-20	0	Lgalsl
8.87234e-25	0.348463	0.481	0.364	1.63775e-20	0	Slc48a1
9.05219e-25	0.280196	0.306	0.169	1.67094e-20	0	B4galnt1
5.0707e-24	0.258835	0.304	0.169	9.36e-20	0	Runx3
6.79741e-24	0.321815	0.297	0.172	1.25473e-19	0	Dgkh
1.30251e-23	0.301698	0.897	0.868	2.4043e-19	0	Tceal8
1.66714e-23	0.338429	0.38	0.259	3.07737e-19	0	Trub1
2.20054e-23	0.298026	0.388	0.248	4.06197e-19	0	Nkd2
2.5413e-23	0.328827	0.318	0.188	4.69099e-19	0	Apela
2.64149e-23	0.25524	0.606	0.449	4.87593e-19	0	Sulf2
2.9461e-23	0.287943	0.412	0.273	5.43821e-19	0	Zfp536
3.24557e-23	0.313449	0.532	0.396	5.991e-19	0	Tmem45a
5.26955e-23	0.276686	0.792	0.621	9.72707e-19	0	Thy1
5.76067e-23	0.345527	0.307	0.181	1.06336e-18	0	Hoxa9
7.57934e-23	0.304994	0.388	0.26	1.39907e-18	0	Cped1
7.63532e-23	0.282151	0.904	0.8	1.4094e-18	0	Prdx4
8.24482e-23	0.309262	0.301	0.178	1.52191e-18	0	Lingo1
1.01976e-22	0.287994	0.462	0.321	1.88238e-18	0	Fez1
1.74132e-22	0.32004	0.509	0.401	3.2143e-18	0	Podxl2
2.20681e-22	0.345627	0.539	0.443	4.07355e-18	0	Smad1
3.71651e-22	0.293587	0.81	0.766	6.86031e-18	0	Eif1b
3.76777e-22	0.327003	0.642	0.561	6.95492e-18	0	Bbip1
4.00659e-22	0.352202	0.674	0.609	7.39576e-18	0	Slc39a7
4.27084e-22	0.326717	0.566	0.411	7.88353e-18	0	Osr1
8.24201e-22	0.34885	0.723	0.668	1.52139e-17	0	Smarcb1
1.15131e-21	0.335113	0.613	0.514	2.12521e-17	0	Myh10
3.56099e-21	0.286597	0.749	0.627	6.57323e-17	0	Id2
4.47645e-21	0.336426	0.437	0.318	8.26309e-17	0	Slit3
6.28346e-21	0.279038	0.632	0.475	1.15986e-16	0	Srpx
6.58499e-21	0.360105	0.464	0.358	1.21552e-16	0	E2f1
1.04955e-20	0.288703	0.797	0.771	1.93737e-16	0	Eif1ax
1.83173e-20	0.322923	0.313	0.197	3.38119e-16	0	Sema6d
3.62015e-20	0.284031	0.768	0.737	6.68244e-16	0	Snrpb2
6.90163e-20	0.294946	0.744	0.58	1.27397e-15	0	Tent5a
1.894e-19	0.281549	0.532	0.414	3.49614e-15	0	Fkbp14
3.70717e-19	0.329941	0.442	0.318	6.84306e-15	0	Hoxc9
4.17548e-19	0.257008	0.757	0.727	7.70752e-15	0	Zfand5
4.24692e-19	0.312095	0.337	0.225	7.8394e-15	0	St6galnac4
8.65415e-19	0.2574	0.893	0.903	1.59747e-14	0	Lsm7
1.1401e-18	0.322129	0.549	0.478	2.1045e-14	0	Mettl1
1.21686e-18	0.289695	0.758	0.713	2.2462e-14	0	Sec13
1.7054e-18	0.312167	0.636	0.589	3.14801e-14	0	Ivns1abp
2.24905e-18	0.329627	0.498	0.381	4.15152e-14	0	Rpl39l
2.38322e-18	0.251346	0.96	0.939	4.39919e-14	0	Tmed9
2.98479e-18	0.288482	0.436	0.327	5.50962e-14	0	Cenpv
3.61971e-18	0.321779	0.374	0.264	6.68162e-14	0	Fam107b
5.86425e-18	0.251785	0.217	0.118	1.08248e-13	0	Sdk2
8.37866e-18	0.289979	0.286	0.184	1.54662e-13	0	Rab26os
8.60704e-18	0.324154	0.315	0.204	1.58877e-13	0	Gm49708
8.84445e-18	0.25083	0.21	0.112	1.6326e-13	0	Sapcd1
1.22745e-17	0.262055	0.937	0.915	2.26575e-13	0	Calm3
1.80198e-17	0.29896	0.663	0.592	3.32628e-13	0	P4ha1
1.39198e-16	0.304088	0.424	0.323	2.56946e-12	0	Afap1
2.71548e-16	0.271421	0.805	0.774	5.0125e-12	0	Tbrg1
3.21212e-16	0.250074	0.161	0.079	5.92925e-12	0	D830025C05Rik
3.46067e-16	0.273736	0.417	0.32	6.38804e-12	0	Axin2
3.73016e-16	0.299018	0.496	0.427	6.88551e-12	0	Nudt19
3.96406e-16	0.307067	0.477	0.402	7.31726e-12	0	Ggh
1.31747e-15	0.306969	0.534	0.446	2.43191e-11	0	Myadm
2.19177e-15	0.269227	0.428	0.318	4.04578e-11	0	Nav2
2.68147e-15	0.265173	0.574	0.491	4.94973e-11	0	Phldb2
3.15048e-15	0.284616	0.541	0.483	5.81547e-11	0	Rsrc1
3.23193e-15	0.270566	0.456	0.365	5.96582e-11	0	Hoxc6
4.57536e-15	0.270568	0.496	0.431	8.44566e-11	0	Abhd14a
6.96195e-15	0.259319	0.277	0.178	1.28511e-10	0	Ar
8.2216e-15	0.282384	0.276	0.186	1.51763e-10	0	Cpne8
9.5812e-15	0.285239	0.465	0.392	1.76859e-10	0	Adgrl2
1.50848e-14	0.253519	0.33	0.237	2.7845e-10	0	Dipk1b
1.55271e-14	0.25901	0.232	0.14	2.86615e-10	0	Ppfibp2
1.6866e-14	0.253938	0.569	0.499	3.11329e-10	0	Peli1
2.19212e-14	0.27241	0.333	0.246	4.04644e-10	0	Lrig1
2.23426e-14	0.258163	0.763	0.744	4.12422e-10	0	Eprs
2.2793e-14	0.314953	0.432	0.362	4.20736e-10	0	Cachd1
3.03472e-14	0.250128	0.378	0.275	5.6018e-10	0	Zic1
3.17372e-14	0.275168	0.507	0.433	5.85837e-10	0	Tmem246
4.13938e-14	0.262089	0.369	0.27	7.64088e-10	0	Fam174b
4.31296e-14	0.27273	0.631	0.596	7.9613e-10	0	Adk
5.05571e-14	0.252939	0.447	0.372	9.33234e-10	0	Rarg
5.38014e-14	0.288536	0.4	0.319	9.9312e-10	0	Galnt2
8.45807e-14	0.264895	0.608	0.581	1.56128e-09	0	Bccip
2.71135e-13	0.274288	0.563	0.523	5.00488e-09	0	2310039H08Rik
3.56857e-13	0.262459	0.589	0.547	6.58723e-09	0	Pten
7.81432e-13	0.256035	0.644	0.601	1.44245e-08	0	Gorasp2
8.86117e-13	0.258989	0.483	0.424	1.63568e-08	0	Ebpl
9.80432e-13	0.259702	0.477	0.406	1.80978e-08	0	Sec23a
1.31444e-12	0.255626	0.695	0.672	2.42633e-08	0	Copb1
1.47667e-12	0.251105	0.342	0.26	2.72578e-08	0	Fzd10os
2.33089e-12	0.250519	0.581	0.544	4.30258e-08	0	Copg1
3.69348e-12	0.297758	0.431	0.346	6.81779e-08	0	Snai1
6.24533e-12	0.255868	0.337	0.26	1.15283e-07	0	Abi2
1.2912e-11	0.279822	0.297	0.211	2.38343e-07	0	Hoxc10
2.88622e-11	0.251539	0.43	0.374	5.32767e-07	0	2410002F23Rik
3.40564e-11	0.454088	0.57	0.532	6.28647e-07	0	Fdps
1.1281e-10	0.253344	0.514	0.444	2.08235e-06	0	Mmp2
1.09947e-09	0.295446	0.429	0.37	2.02951e-05	0	Sqle
1.72177e-09	0.250164	0.572	0.525	3.17821e-05	0	Hoxc8
1.86731e-07	0.295185	0.241	0.175	0.00344686	0	Sfrp5
2.22134e-07	0.250942	0.392	0.361	0.00410036	0	BC005561
0	1.96284	0.999	0.416	0	1	Birc5
0	1.91436	1	0.831	0	1	Hmgb2
0	1.52996	0.861	0.217	0	1	Spc25
0	1.50148	0.919	0.276	0	1	Ccna2
0	1.38161	0.822	0.163	0	1	Mxd3
0	1.37153	0.9	0.241	0	1	Tpx2
8.9047e-306	1.57523	0.999	0.91	1.64372e-301	1	Ube2s
1.92202e-301	1.3937	0.783	0.167	3.54786e-297	1	Nusap1
9.89526e-301	1.30368	0.923	0.271	1.82657e-296	1	Cdca8
1.01329e-287	1.23212	0.779	0.169	1.87044e-283	1	Hmmr
3.28053e-286	1.30386	1	0.978	6.05554e-282	1	Tuba1b
3.39245e-277	1.85099	0.891	0.327	6.26212e-273	1	Top2a
9.87103e-277	1.6522	0.981	0.519	1.82209e-272	1	Cks2
1.568e-276	1.34362	0.892	0.276	2.89436e-272	1	Mki67
1.63438e-275	1.45935	0.9	0.314	3.01691e-271	1	Cdca3
3.16605e-275	1.00392	0.73	0.149	5.84421e-271	1	Knl1
7.22869e-273	1.19914	1	0.99	1.33434e-268	1	H2afz
5.63232e-272	1.39078	0.974	0.498	1.03967e-267	1	Smc4
2.13207e-271	1.89595	0.92	0.328	3.93558e-267	1	Ube2c
5.94551e-271	1.19861	0.879	0.275	1.09748e-266	1	Racgap1
1.30023e-267	1.33029	0.781	0.192	2.4001e-263	1	Prc1
1.58122e-265	1.07587	0.761	0.173	2.91877e-261	1	Kif22
1.07456e-262	1.19287	0.76	0.182	1.98353e-258	1	Aurkb
4.8361e-262	0.853582	0.606	0.091	8.92696e-258	1	Depdc1a
4.66016e-260	1.58751	0.987	0.629	8.60218e-256	1	H2afx
1.19633e-259	1.64644	0.997	0.52	2.2083e-255	1	Pclaf
4.24398e-258	0.964769	0.718	0.15	7.83396e-254	1	Kif23
5.55107e-257	1.16956	0.735	0.164	1.02467e-252	1	Pimreg
1.92004e-248	1.39292	0.791	0.216	3.5442e-244	1	Ccnb1
5.88048e-244	1.04695	0.671	0.137	1.08548e-239	1	Plk1
1.57773e-242	1.22697	0.868	0.295	2.91233e-238	1	Lockd
5.37179e-238	1.20986	0.927	0.391	9.91579e-234	1	Smc2
1.08904e-236	1.08895	0.798	0.232	2.01025e-232	1	Tacc3
4.20495e-236	0.964142	0.69	0.152	7.76192e-232	1	Kif11
6.966e-236	0.870732	0.68	0.146	1.28585e-231	1	Anln
5.91083e-233	1.06111	0.734	0.196	1.09108e-228	1	Cdkn2c
5.21375e-232	0.887818	0.664	0.139	9.62405e-228	1	Ckap2l
4.01755e-231	0.895121	0.659	0.135	7.41599e-227	1	Kif20a
2.19056e-225	1.11853	0.772	0.209	4.04356e-221	1	Cenpe
6.99729e-224	1.485	0.789	0.23	1.29163e-219	1	Cenpf
1.27369e-223	1.14675	1	0.941	2.35111e-219	1	Stmn1
3.82459e-223	0.706957	0.583	0.103	7.0598e-219	1	Ska1
3.18387e-221	0.793931	0.633	0.13	5.87711e-217	1	Bub1
5.87257e-220	1.11209	0.876	0.337	1.08402e-215	1	Spc24
2.47988e-219	1.02541	0.765	0.23	4.57761e-215	1	Asf1b
6.01874e-219	1.60974	0.776	0.24	1.111e-214	1	Cdc20
1.32791e-218	1.13101	0.722	0.196	2.4512e-214	1	Pbk
2.1323e-218	0.963662	0.63	0.133	3.93601e-214	1	Aurka
7.69619e-218	0.97503	0.843	0.308	1.42064e-213	1	Cenpm
8.23721e-217	1.33538	0.858	0.352	1.52051e-212	1	Cdk1
2.32582e-216	0.876199	0.657	0.146	4.29323e-212	1	Mis18bp1
1.43803e-206	0.763434	0.59	0.117	2.65447e-202	1	Ndc80
4.42282e-206	1.07691	0.987	0.741	8.16409e-202	1	Cks1b
5.40152e-205	0.955376	0.718	0.202	9.97066e-201	1	Incenp
4.06991e-202	0.704704	0.607	0.129	7.51264e-198	1	Melk
1.31321e-201	1.15396	0.908	0.411	2.42406e-197	1	Tubb6
6.80546e-193	0.752804	0.59	0.13	1.25622e-188	1	Nuf2
5.99604e-190	2.01089	0.711	0.254	1.10681e-185	1	Hist1h1b
8.54276e-189	0.836027	0.619	0.15	1.57691e-184	1	Fbxo5
5.94452e-187	1.17113	0.951	0.573	1.0973e-182	1	H1fx
7.55374e-187	0.755592	0.579	0.127	1.39435e-182	1	Kifc1
2.56991e-186	0.768231	0.607	0.142	4.7438e-182	1	Kif20b
3.55679e-186	1.02192	0.972	0.69	6.56548e-182	1	Tmpo
3.34586e-185	0.852133	0.7	0.207	6.17613e-181	1	Dbf4
8.0088e-185	1.2464	0.819	0.343	1.47834e-180	1	Tk1
5.26776e-183	0.71102	0.602	0.139	9.72375e-179	1	Shcbp1
1.08939e-182	0.726325	0.607	0.14	2.0109e-178	1	Bub1b
1.2262e-181	0.982156	0.949	0.541	2.26344e-177	1	Lmnb1
3.61983e-181	0.663839	0.538	0.109	6.68184e-177	1	Sgo2a
3.84652e-180	1.12651	0.895	0.504	7.10029e-176	1	Hjurp
2.75434e-179	1.06521	0.745	0.273	5.08424e-175	1	Cdkn2d
5.07046e-178	1.5913	0.746	0.301	9.35957e-174	1	Hist1h2ae
8.79567e-178	0.923735	1	0.993	1.62359e-173	1	Tubb5
1.60554e-177	0.9805	0.999	0.887	2.96366e-173	1	H2afv
4.62054e-177	0.754975	0.661	0.187	8.52905e-173	1	Ncapd2
2.22026e-175	0.693847	0.58	0.137	4.09838e-171	1	Sgo1
8.61921e-175	0.746668	1	0.971	1.59102e-170	1	Ran
2.11067e-172	0.64057	0.563	0.125	3.89608e-168	1	Kif4
6.35732e-171	0.755517	0.641	0.175	1.1735e-166	1	Kif15
1.57156e-170	0.747646	0.609	0.157	2.90095e-166	1	Ckap2
2.97684e-169	0.704668	0.524	0.107	5.49494e-165	1	Aspm
2.54909e-168	0.862199	0.799	0.322	4.70537e-164	1	Rangap1
1.52115e-167	2.41464	0.87	0.534	2.80789e-163	1	Hist1h2ap
6.94541e-166	0.603839	0.48	0.091	1.28205e-161	1	Neil3
9.7053e-165	1.05734	0.784	0.281	1.7915e-160	1	Ccnb2
2.84988e-161	0.739641	0.525	0.119	5.2606e-157	1	Esco2
2.30528e-160	0.747772	0.707	0.229	4.25531e-156	1	Mad2l1
1.06283e-157	0.653719	0.518	0.114	1.96188e-153	1	Cdc25c
2.29188e-157	0.674257	0.501	0.107	4.23059e-153	1	Kif2c
2.85563e-156	1.33491	0.954	0.634	5.27121e-152	1	Tubb4b
5.50128e-156	0.866463	0.834	0.38	1.01548e-151	1	Cenpw
1.21827e-153	0.884623	0.981	0.808	2.2488e-149	1	Nucks1
3.80028e-153	0.601721	0.532	0.126	7.01493e-149	1	Cit
1.45438e-152	0.883346	0.537	0.134	2.68463e-148	1	Kpna2
4.91642e-151	0.463677	0.395	0.063	9.07522e-147	1	Prr11
4.78382e-150	1.01438	0.843	0.41	8.83045e-146	1	Tyms
1.33057e-149	0.587156	0.547	0.136	2.4561e-145	1	Diaph3
1.39449e-149	0.66072	0.498	0.114	2.57408e-145	1	Dlgap5
1.01047e-148	0.782385	1	0.965	1.86522e-144	1	Hmgn2
5.68921e-147	0.53946	0.44	0.086	1.05017e-142	1	Cenpl
1.11009e-145	0.934151	0.973	0.787	2.04912e-141	1	Dek
3.67108e-144	0.888005	0.857	0.452	6.77644e-140	1	Rad21
7.17468e-142	0.530027	0.447	0.09	1.32437e-137	1	Ccnf
2.97715e-140	1.40873	0.781	0.355	5.49551e-136	1	Cenpa
4.75967e-140	0.822949	0.575	0.167	8.78588e-136	1	Cdkn3
3.12179e-139	0.56675	0.418	0.079	5.76252e-135	1	Gas2l3
1.38036e-138	0.909741	0.641	0.216	2.54801e-134	1	Knstrn
2.07157e-138	0.763026	0.586	0.183	3.82391e-134	1	Bora
6.91452e-136	0.617956	0.499	0.123	1.27635e-131	1	Cdca2
8.71978e-136	0.755094	0.992	0.795	1.60958e-131	1	Selenoh
1.11268e-135	0.593792	0.51	0.129	2.0539e-131	1	Ncapg
6.13333e-131	0.802985	0.795	0.388	1.13215e-126	1	Cmc2
9.71342e-131	0.640153	0.591	0.185	1.793e-126	1	Trim59
6.49047e-130	0.76325	0.513	0.145	1.19808e-125	1	Hist1h4d
1.5942e-127	0.790525	0.999	0.855	2.94274e-123	1	Crip1
1.86913e-126	0.692932	0.679	0.256	3.45024e-122	1	Plk4
1.26848e-124	1.61855	0.772	0.492	2.34149e-120	1	Hist1h1e
4.86344e-124	0.497457	0.422	0.092	8.97743e-120	1	Ect2
1.06263e-123	0.700864	0.972	0.814	1.96151e-119	1	Alyref
5.91137e-121	0.544401	0.435	0.102	1.09118e-116	1	Psrc1
1.0703e-120	0.526806	0.497	0.133	1.97567e-116	1	Cip2a
1.56966e-120	0.784732	0.908	0.543	2.89743e-116	1	Ccdc34
3.84715e-120	0.796128	0.989	0.641	7.10146e-116	1	Pth1r
1.36106e-119	0.828319	0.942	0.685	2.51239e-115	1	Hmgb3
1.5657e-118	1.20316	0.874	0.53	2.89013e-114	1	Arl6ip1
5.44794e-117	0.908978	0.985	0.879	1.00564e-112	1	H1f0
2.56889e-116	0.566574	1	0.998	4.74191e-112	1	Hmgb1
8.76978e-116	0.969767	0.974	0.794	1.61881e-111	1	Jpt1
4.50991e-115	0.360952	0.298	0.045	8.32484e-111	1	Arhgef39
1.96262e-113	0.606604	0.582	0.199	3.6228e-109	1	Cenpq
2.26402e-112	0.906754	0.854	0.577	4.17916e-108	1	Bub3
5.74617e-112	0.784273	0.816	0.459	1.06069e-107	1	Rnf26
1.02893e-111	0.429689	0.362	0.075	1.8993e-107	1	Spag5
1.08153e-111	0.679666	0.474	0.135	1.9964e-107	1	Hist2h2ac
1.94545e-111	0.430878	0.332	0.06	3.5911e-107	1	Hist1h2an
2.15927e-111	0.481837	0.425	0.105	3.98579e-107	1	Arhgap11a
9.47548e-111	0.405251	0.356	0.072	1.74908e-106	1	Spdl1
6.76465e-109	0.779304	0.884	0.549	1.24869e-104	1	Anp32e
3.79736e-107	0.413456	0.378	0.084	7.00954e-103	1	Foxm1
5.27054e-107	0.380447	0.302	0.051	9.72889e-103	1	Troap
9.69713e-107	0.76209	0.993	0.699	1.78999e-102	1	Twist2
1.44162e-105	0.327278	0.293	0.048	2.66109e-101	1	Kif14
3.39459e-104	0.683374	0.799	0.43	6.26607e-100	1	Pmf1
1.35411e-101	0.469247	0.49	0.153	2.49954e-97	1	Trip13
1.75428e-101	0.827669	0.544	0.197	3.23823e-97	1	Tuba1c
2.24257e-101	0.424387	0.297	0.052	4.13956e-97	1	Hist1h2ab
2.00534e-100	0.813291	0.922	0.601	3.70166e-96	1	Irx1
2.45317e-100	0.711832	0.768	0.384	4.52831e-96	1	Syce2
8.85246e-100	0.598199	0.524	0.178	1.63408e-95	1	Rad51ap1
1.39154e-99	0.472544	0.483	0.151	2.56864e-95	1	Cenpn
4.16285e-99	0.667668	0.938	0.675	7.68421e-95	1	Lsm2
5.01864e-98	0.648141	0.798	0.394	9.2639e-94	1	Tnfaip6
2.63519e-97	0.343341	0.296	0.054	4.8643e-93	1	Ankle1
3.06778e-97	0.601563	0.607	0.246	5.66281e-93	1	Ckap5
3.77183e-97	0.67534	0.907	0.542	6.96243e-93	1	Ncam1
4.51366e-97	0.402353	0.366	0.087	8.33177e-93	1	Ttk
1.17321e-95	0.364534	0.333	0.072	2.16563e-91	1	Ska3
3.80763e-95	0.428914	0.317	0.066	7.0285e-91	1	Hist1h1a
6.33531e-95	0.619703	0.587	0.223	1.16943e-90	1	Fxyd6
1.33727e-94	0.662787	0.729	0.353	2.46846e-90	1	Rrm1
1.36344e-93	0.453898	0.44	0.131	2.51677e-89	1	Ncaph
8.42939e-90	0.374077	0.36	0.088	1.55598e-85	1	Mns1
4.58516e-88	0.660262	0.915	0.548	8.46375e-84	1	Prrx2
1.22419e-86	0.4114	1	0.989	2.25973e-82	1	Hint1
7.35806e-86	0.664376	0.935	0.605	1.35822e-81	1	Twist1
3.83338e-85	0.633195	0.8	0.469	7.07603e-81	1	Ezh2
6.41886e-85	0.330792	0.298	0.064	1.18486e-80	1	Haspin
1.71054e-84	0.62193	0.912	0.635	3.15748e-80	1	Psip1
1.77296e-84	0.42259	0.321	0.077	3.27271e-80	1	Cdc25b
2.02257e-84	0.394529	0.348	0.087	3.73346e-80	1	Fam83d
2.48313e-84	0.451708	0.484	0.168	4.5836e-80	1	Cenph
3.41732e-84	0.508029	0.563	0.225	6.30804e-80	1	Hirip3
6.14403e-84	0.556765	0.68	0.324	1.13413e-79	1	Lbr
1.39503e-83	0.374947	0.32	0.077	2.57509e-79	1	Kif18a
3.326e-83	0.486883	0.493	0.176	6.13946e-79	1	Ncapg2
2.16998e-82	0.845316	0.663	0.317	4.00556e-78	1	Rrm2
2.42889e-82	0.444643	0.406	0.123	4.48349e-78	1	G2e3
2.48699e-82	0.53777	0.991	0.961	4.59074e-78	1	Ranbp1
1.20323e-81	0.377527	0.374	0.104	2.22105e-77	1	Cenpp
1.06127e-80	0.304765	0.278	0.058	1.95899e-76	1	Iqgap3
2.29772e-80	0.549294	0.961	0.789	4.24136e-76	1	Lsm5
5.51372e-79	0.36028	0.282	0.061	1.01778e-74	1	Sapcd2
9.68958e-79	0.559426	0.676	0.349	1.7886e-74	1	Rhno1
2.17309e-78	0.623526	0.889	0.485	4.0113e-74	1	Wif1
3.48252e-78	0.505947	0.595	0.261	6.42839e-74	1	Mis18a
5.98658e-78	0.294907	0.228	0.039	1.10506e-73	1	Gm3550
9.84628e-78	0.330468	0.29	0.067	1.81753e-73	1	Cenpi
2.14033e-77	0.453404	0.999	0.978	3.95083e-73	1	Hnrnpa2b1
2.28583e-77	0.56056	0.884	0.615	4.21941e-73	1	Sae1
7.10925e-77	0.448949	0.495	0.174	1.3123e-72	1	Pitx2
1.68591e-76	0.551614	0.97	0.82	3.11202e-72	1	Ywhah
2.39901e-76	0.564287	1	0.993	4.42833e-72	1	Lgals1
2.51507e-76	0.505295	0.575	0.247	4.64257e-72	1	Cdca4
4.73318e-76	0.550335	0.966	0.823	8.73697e-72	1	Hnrnpd
1.27674e-75	0.398224	1	1	2.35673e-71	1	H3f3b
1.36316e-75	0.372417	0.351	0.1	2.51626e-71	1	Ube2t
2.29957e-75	0.518736	0.987	0.914	4.24477e-71	1	Raly
3.58214e-74	0.580109	0.997	0.871	6.61226e-70	1	Tcf4
8.35859e-74	0.261858	0.198	0.03	1.54291e-69	1	Pif1
6.51328e-73	0.262386	0.251	0.052	1.20229e-68	1	Gtse1
1.01605e-72	0.354026	0.331	0.09	1.87553e-68	1	Mlf1
1.72229e-72	0.615056	0.825	0.533	3.17918e-68	1	Usp1
3.25553e-72	0.483088	0.996	0.966	6.00938e-68	1	Srsf3
5.46627e-72	0.261117	0.244	0.05	1.00902e-67	1	Espl1
1.74343e-71	0.579316	0.992	0.949	3.2182e-67	1	Calm2
1.38586e-70	0.598052	0.968	0.622	2.55817e-66	1	Egfl6
1.63892e-70	0.371035	0.337	0.099	3.02529e-66	1	Cdca5
2.22709e-70	0.526936	0.911	0.679	4.11098e-66	1	Mrpl51
2.0986e-69	0.305951	0.263	0.061	3.8738e-65	1	Nek2
7.26949e-68	0.538459	0.864	0.521	1.34188e-63	1	Tmem132c
8.20051e-68	0.670077	0.939	0.619	1.51373e-63	1	Penk
2.95099e-67	0.493867	0.555	0.249	5.44722e-63	1	Cep192
3.58902e-67	0.606647	0.889	0.649	6.62497e-63	1	Ddah2
3.82056e-67	0.362397	0.997	0.994	7.05237e-63	1	Rbm3
4.83367e-67	0.388826	0.999	0.994	8.92248e-63	1	Sumo2
1.07554e-66	0.470115	0.864	0.504	1.98533e-62	1	Clmp
1.44126e-66	0.391991	0.997	0.986	2.66043e-62	1	Mrfap1
9.64877e-66	0.641282	0.622	0.325	1.78107e-61	1	Atad2
1.13405e-64	0.507635	0.935	0.748	2.09335e-60	1	Nudc
2.75587e-64	0.508239	0.966	0.793	5.08706e-60	1	Prdx4
3.03083e-64	0.465948	0.992	0.935	5.59462e-60	1	Anp32b
3.04179e-64	0.371163	0.332	0.104	5.61484e-60	1	E2f7
3.24477e-64	0.594122	0.877	0.608	5.98952e-60	1	Id2
4.86137e-64	0.533846	0.922	0.687	8.97361e-60	1	Gm1673
4.9715e-64	0.56627	0.849	0.587	9.1769e-60	1	Dnajc9
5.24615e-64	0.563526	0.825	0.478	9.68387e-60	1	Itih5
5.52712e-64	0.584261	0.521	0.24	1.02025e-59	1	Tcf19
1.14244e-63	0.472638	0.974	0.885	2.10884e-59	1	Snrpd1
7.88193e-63	0.500818	0.897	0.701	1.45493e-58	1	Lsm3
1.47694e-62	0.452008	0.655	0.31	2.72629e-58	1	Cldn10
6.84701e-62	0.546745	0.823	0.489	1.26389e-57	1	Nkd1
5.96949e-61	0.460863	0.565	0.26	1.10191e-56	1	Nde1
6.2694e-61	0.500945	0.904	0.706	1.15727e-56	1	Rnaseh2c
2.50688e-60	0.518492	0.981	0.809	4.62744e-56	1	Emp3
3.36337e-60	0.462951	0.742	0.449	6.20844e-56	1	Exosc8
3.89736e-60	0.572134	0.754	0.45	7.19413e-56	1	Efna5
5.54415e-60	0.539022	0.901	0.716	1.02339e-55	1	Dtymk
1.74265e-59	0.574957	0.97	0.711	3.21675e-55	1	Crabp1
2.37959e-59	0.450813	0.463	0.193	4.39248e-55	1	Clspn
3.85306e-59	0.392364	0.323	0.098	7.11236e-55	1	Nrgn
6.21618e-59	0.397827	0.451	0.184	1.14744e-54	1	Ncapd3
6.77464e-59	0.478353	0.999	0.941	1.25053e-54	1	Lmna
1.94145e-58	0.386459	0.478	0.202	3.58372e-54	1	Ska2
5.18355e-58	0.523535	0.825	0.581	9.56832e-54	1	Cbx5
1.08597e-57	0.276876	1	0.999	2.00459e-53	1	Oaz1
1.39981e-57	0.252685	0.238	0.059	2.58391e-53	1	BC030867
1.42338e-57	0.478768	0.641	0.34	2.62741e-53	1	Nsd2
1.54589e-56	0.495268	0.683	0.401	2.85356e-52	1	Brd8
2.11312e-56	0.584424	0.92	0.771	3.9006e-52	1	Emp1
2.25693e-56	0.415245	0.506	0.232	4.16607e-52	1	Haus4
1.11861e-55	0.437365	0.486	0.223	2.06484e-51	1	Nup37
2.50816e-55	0.473473	0.888	0.558	4.62981e-51	1	C1qtnf2
3.66625e-55	0.378542	0.468	0.202	6.76754e-51	1	Cep295
7.53422e-55	0.531779	0.941	0.669	1.39074e-50	1	Fgfr1
1.58902e-54	0.36449	0.997	0.979	2.93317e-50	1	Hnrnpa3
1.83741e-54	0.450764	0.914	0.631	3.39167e-50	1	Pmp22
2.6096e-54	0.279199	1	1	4.81705e-50	1	Ptma
2.84598e-54	0.415336	0.969	0.893	5.2534e-50	1	Anapc5
2.87626e-54	0.365455	0.416	0.166	5.30929e-50	1	Tdp1
4.00278e-54	0.493297	0.735	0.453	7.38872e-50	1	Rbmx
5.53057e-54	0.49583	0.777	0.516	1.02089e-49	1	Hpf1
5.71549e-54	0.4956	0.528	0.268	1.05502e-49	1	Fzr1
7.32362e-54	0.472655	0.634	0.36	1.35187e-49	1	Nrm
9.11941e-54	0.400137	0.996	0.96	1.68335e-49	1	Srsf2
1.33143e-53	0.45583	0.954	0.828	2.45768e-49	1	Hnrnpdl
1.62107e-53	0.370284	0.422	0.174	2.99233e-49	1	Pkmyt1
2.32056e-53	0.447124	0.536	0.249	4.28353e-49	1	Zic1
3.07489e-53	0.343301	0.992	0.977	5.67594e-49	1	Cox7a2
3.16449e-53	0.41391	0.553	0.273	5.84133e-49	1	Rfc5
3.82821e-53	0.429574	0.954	0.86	7.06649e-49	1	Stub1
4.08621e-53	0.350989	0.425	0.174	7.54273e-49	1	Cenpk
6.33171e-53	0.506018	0.893	0.714	1.16877e-48	1	Smc6
1.51648e-52	0.413133	0.964	0.876	2.79927e-48	1	Idh2
2.20815e-52	0.25414	0.273	0.082	4.07602e-48	1	Zwilch
2.2249e-52	0.455273	0.667	0.347	4.10694e-48	1	Nrn1
2.67227e-52	0.422384	0.907	0.678	4.93275e-48	1	Tead2
3.92733e-52	0.325179	0.329	0.117	7.24946e-48	1	E2f8
2.80318e-51	0.399558	0.603	0.3	5.17438e-47	1	Fez1
2.9628e-51	0.523053	0.993	0.786	5.46903e-47	1	Lum
3.61542e-51	0.402383	0.484	0.23	6.67371e-47	1	Rcc1
4.45236e-51	0.427729	0.97	0.873	8.21862e-47	1	Hdgf
5.88041e-51	0.4647	0.954	0.704	1.08546e-46	1	Bcl11b
6.56458e-51	0.428261	0.939	0.804	1.21175e-46	1	Anapc11
9.94899e-51	0.48015	0.976	0.785	1.83648e-46	1	Gas1
1.02033e-50	0.341854	0.44	0.188	1.88343e-46	1	Terf1
1.88788e-50	0.321112	0.399	0.162	3.48484e-46	1	Lmnb2
2.24654e-50	0.385929	0.996	0.96	4.14689e-46	1	Tceal9
2.62242e-50	0.390786	0.437	0.193	4.84072e-46	1	Cenpc1
2.72761e-50	0.465333	0.889	0.59	5.0349e-46	1	Cdo1
3.4718e-50	0.310182	0.379	0.147	6.40859e-46	1	Hist1h2ag
3.82365e-50	0.462517	0.883	0.661	7.05807e-46	1	Nudcd2
4.2541e-50	0.44799	0.945	0.661	7.85265e-46	1	Prrx1
5.06142e-50	0.426474	0.71	0.423	9.34287e-46	1	Ccdc88a
5.42478e-50	0.477684	0.629	0.353	1.00136e-45	1	A430005L14Rik
1.48627e-49	0.503201	0.838	0.619	2.74351e-45	1	Dctpp1
1.8693e-49	0.356852	0.441	0.196	3.45053e-45	1	Brip1os
2.44108e-49	0.386551	0.404	0.168	4.50599e-45	1	Rad51
4.0074e-49	0.407604	0.977	0.906	7.39725e-45	1	Hnrnpab
5.75738e-49	0.326245	0.575	0.275	1.06275e-44	1	Rspo3
9.00507e-49	0.275503	0.329	0.117	1.66225e-44	1	4930503L19Rik
1.08818e-48	0.407953	0.985	0.915	2.00867e-44	1	Hsp90aa1
1.51876e-48	0.32601	0.356	0.137	2.80348e-44	1	Cdk5rap2
1.84172e-48	0.262599	0.274	0.087	3.39964e-44	1	Chtf18
1.87658e-48	0.45816	0.78	0.532	3.46399e-44	1	Ctcf
2.84064e-48	0.440872	0.961	0.85	5.24353e-44	1	Ddx39b
4.93565e-48	0.464665	0.626	0.357	9.11072e-44	1	Gmnn
8.27578e-48	0.339612	0.455	0.193	1.52763e-43	1	Lix1
2.5471e-47	0.398971	0.976	0.887	4.70169e-43	1	Srsf7
4.12664e-47	0.445722	0.723	0.459	7.61736e-43	1	Aarsd1
9.01725e-47	0.315974	0.363	0.144	1.66449e-42	1	4930579G24Rik
9.05068e-47	0.325647	0.371	0.151	1.67067e-42	1	Rad18
9.24394e-47	0.30118	0.377	0.151	1.70634e-42	1	Ndc1
1.50586e-46	0.44859	0.873	0.676	2.77967e-42	1	Smc3
2.19571e-46	0.431354	0.891	0.693	4.05307e-42	1	Ssrp1
2.42538e-46	0.310454	0.391	0.157	4.47701e-42	1	Fgf13
2.46633e-46	0.445006	0.767	0.512	4.55261e-42	1	Ncaph2
2.51444e-46	0.283912	0.275	0.091	4.64141e-42	1	Mybl2
2.58595e-46	0.359291	0.645	0.355	4.77341e-42	1	Gjc1
2.87104e-46	0.397601	0.861	0.548	5.29964e-42	1	Lhfp
3.42346e-46	0.271675	0.294	0.102	6.31936e-42	1	Lrr1
3.86109e-46	0.39951	0.575	0.299	7.12718e-42	1	Hoxc9
6.25317e-46	0.441187	0.795	0.577	1.15427e-41	1	Zfp91
7.25608e-46	0.407748	0.903	0.611	1.3394e-41	1	Cdh11
9.35253e-46	0.431184	0.66	0.374	1.72638e-41	1	Nbl1
1.2812e-45	0.37883	0.606	0.31	2.36496e-41	1	Gm29101
2.12032e-45	0.342864	0.587	0.288	3.9139e-41	1	Mme
2.44439e-45	0.392803	0.896	0.673	4.51211e-41	1	Tcf12
4.35616e-45	0.332937	0.993	0.966	8.04103e-41	1	Snrpb
1.39665e-44	0.403589	0.848	0.628	2.57807e-40	1	Pkn2
2.72453e-44	0.444873	0.957	0.763	5.0292e-40	1	Basp1
3.5751e-44	0.314729	1	0.997	6.59928e-40	1	Cox6c
7.93493e-44	0.381762	0.495	0.237	1.46471e-39	1	Grem2
3.79938e-43	0.401077	0.897	0.721	7.01327e-39	1	Ssna1
3.92661e-43	0.423058	0.841	0.582	7.24814e-39	1	Apcdd1
6.42266e-43	0.453804	0.752	0.492	1.18556e-38	1	Hoxc8
7.14169e-43	0.374435	0.973	0.883	1.31829e-38	1	Bex3
8.58898e-43	0.406159	0.916	0.747	1.58544e-38	1	Eif1b
1.0906e-42	0.406889	0.862	0.68	2.01314e-38	1	Eif4e
1.57516e-42	0.365635	0.884	0.619	2.90759e-38	1	Tpst1
7.05948e-42	0.572239	0.663	0.431	1.30311e-37	1	Lig1
1.42684e-41	0.377805	0.58	0.3	2.6338e-37	1	Shox2
2.218e-41	0.371013	0.541	0.292	4.0942e-37	1	Sephs1
2.42448e-41	0.376728	0.44	0.214	4.47534e-37	1	Reep4
5.81931e-41	0.316161	0.46	0.218	1.07419e-36	1	Cntln
7.10872e-41	0.306552	0.43	0.201	1.3122e-36	1	Pcnt
1.62144e-40	0.335954	0.996	0.97	2.99302e-36	1	Set
3.66859e-40	0.415508	0.861	0.592	6.77185e-36	1	P4ha2
4.56896e-40	0.402366	0.587	0.339	8.43385e-36	1	Skp2
4.92031e-40	0.371759	0.711	0.453	9.0824e-36	1	Rsrc1
7.57619e-40	0.387425	0.659	0.407	1.39849e-35	1	Smchd1
1.07332e-39	0.299375	0.997	0.969	1.98125e-35	1	Txn1
2.69774e-39	0.357515	0.622	0.367	4.97976e-35	1	Ing1
2.8792e-39	0.302199	0.464	0.229	5.31471e-35	1	Vrk1
6.02938e-39	0.357837	0.698	0.437	1.11296e-34	1	Vars
8.73397e-39	0.379492	0.636	0.38	1.6122e-34	1	Ubald2
9.67975e-39	0.457753	0.802	0.581	1.78678e-34	1	Id1
1.09887e-38	0.324234	0.44	0.214	2.0284e-34	1	Odf2
1.14979e-38	0.294911	0.799	0.486	2.1224e-34	1	Robo2
1.32246e-38	0.390005	0.698	0.466	2.44114e-34	1	Rpa3
1.6472e-38	0.425183	0.753	0.499	3.04056e-34	1	Tubb2a
3.38935e-38	0.363523	0.93	0.751	6.2564e-34	1	2011-09-01
3.71458e-38	0.408637	0.73	0.447	6.85675e-34	1	Vcam1
3.8376e-38	0.323213	0.439	0.216	7.08382e-34	1	Haus8
4.42876e-38	0.325149	0.602	0.355	8.17505e-34	1	Metrn
4.48226e-38	0.409057	0.754	0.528	8.27381e-34	1	Nsmce4a
8.69025e-38	0.303595	0.374	0.169	1.60413e-33	1	Pola1
1.5445e-37	0.369429	0.498	0.25	2.851e-33	1	Lmcd1
1.82816e-37	0.333297	0.556	0.302	3.3746e-33	1	Scara3
1.90986e-37	0.397931	0.53	0.297	3.52542e-33	1	Fen1
2.72996e-37	0.275819	0.375	0.168	5.03924e-33	1	Dnph1
3.13347e-37	0.361854	0.933	0.818	5.78408e-33	1	Cbx1
4.37368e-37	0.286314	0.281	0.107	8.07337e-33	1	Usp2
4.66476e-37	0.351869	0.668	0.405	8.61067e-33	1	Tmem246
5.4596e-37	0.314859	0.51	0.26	1.00779e-32	1	En1
5.64902e-37	0.377197	0.764	0.531	1.04275e-32	1	Nfic
6.53688e-37	0.336411	0.989	0.951	1.20664e-32	1	Eif2s2
7.97142e-37	0.334996	0.609	0.34	1.47144e-32	1	Hoxc6
1.95803e-36	0.354343	0.911	0.778	3.61432e-32	1	Lsm6
1.97085e-36	0.312444	0.345	0.148	3.63798e-32	1	Baiap2l2
4.22289e-36	0.310771	0.985	0.932	7.79504e-32	1	Erh
5.23607e-36	0.388188	0.741	0.491	9.66527e-32	1	Tpbg
1.58575e-35	0.39405	0.966	0.877	2.92714e-31	1	Sfpq
1.77069e-35	0.355692	0.961	0.858	3.26852e-31	1	Ppp1cc
2.54709e-35	0.363848	0.876	0.662	4.70167e-31	1	Ptk7
2.92225e-35	0.47075	0.775	0.604	5.39419e-31	1	Dut
4.43661e-35	0.384553	0.663	0.4	8.18954e-31	1	Osr1
7.08018e-35	0.34448	0.927	0.833	1.30693e-30	1	Rheb
1.19987e-34	0.32247	0.799	0.537	2.21483e-30	1	Emp2
1.30675e-34	0.398615	0.588	0.362	2.41213e-30	1	Nxt1
1.73617e-34	0.355582	0.939	0.833	3.20479e-30	1	Ptges3
3.32691e-34	0.326024	0.451	0.238	6.14115e-30	1	Lmf2
4.37293e-34	0.351934	0.591	0.365	8.072e-30	1	Pold2
5.54149e-34	0.349191	0.953	0.796	1.0229e-29	1	Fbln1
5.83897e-34	0.351375	0.513	0.286	1.07782e-29	1	Fam111a
5.87547e-34	0.396461	0.999	0.994	1.08455e-29	1	Dynll1
6.92257e-34	0.405616	0.628	0.396	1.27784e-29	1	Gins2
1.14851e-33	0.364803	0.714	0.489	2.12003e-29	1	Pgp
1.30022e-33	0.38456	0.866	0.741	2.40007e-29	1	Mrpl18
1.46039e-33	0.373238	0.856	0.65	2.69573e-29	1	Fkbp2
1.96775e-33	0.373533	0.869	0.717	3.63227e-29	1	Smarca5
2.90166e-33	0.309343	0.63	0.379	5.35618e-29	1	Hdac5
4.07803e-33	0.33183	0.762	0.485	7.52763e-29	1	Col26a1
6.6136e-33	0.271128	0.363	0.169	1.2208e-28	1	Cntrl
9.47565e-33	0.32358	0.961	0.872	1.74911e-28	1	Tra2b
9.68155e-33	0.352679	0.754	0.533	1.78712e-28	1	Dcakd
1.26286e-32	0.294679	0.439	0.224	2.33112e-28	1	Rdm1
1.73366e-32	0.374648	0.818	0.633	3.20017e-28	1	Smc1a
1.94968e-32	0.323719	0.978	0.89	3.59892e-28	1	Reep5
2.15703e-32	0.343325	0.784	0.535	3.98166e-28	1	Ddah1
2.28769e-32	0.352747	0.908	0.771	4.22285e-28	1	Nudt21
2.33407e-32	0.336243	0.507	0.292	4.30847e-28	1	Eri1
2.58698e-32	0.322083	0.8	0.565	4.7753e-28	1	Adk
2.8666e-32	0.344975	0.673	0.44	5.29145e-28	1	Ppih
3.98731e-32	0.259492	0.294	0.12	7.36018e-28	1	Sp5
8.20833e-32	0.27499	0.596	0.334	1.51518e-27	1	Pdgfra
9.31882e-32	0.287705	0.503	0.266	1.72016e-27	1	Runx1
1.088e-31	0.311055	0.518	0.29	2.00834e-27	1	Tmem47
1.13665e-31	0.332535	0.955	0.871	2.09815e-27	1	U2af1
1.19319e-31	0.296591	0.441	0.234	2.20252e-27	1	Cep57
2.51611e-31	0.309918	0.552	0.326	4.64449e-27	1	Xrcc1
3.90945e-31	0.275494	0.505	0.276	7.21645e-27	1	Bok
3.91052e-31	0.292507	0.352	0.165	7.21843e-27	1	Rnf227
3.93692e-31	0.342466	0.928	0.808	7.26715e-27	1	Rbm8a
6.27742e-31	0.352785	0.722	0.491	1.15875e-26	1	Tmx1
6.38606e-31	0.317303	0.694	0.457	1.1788e-26	1	Dynlt1f
6.75779e-31	0.311654	0.528	0.308	1.24742e-26	1	Gkap1
7.15872e-31	0.329001	0.66	0.439	1.32143e-26	1	Scoc
9.36284e-31	0.348104	0.825	0.677	1.72829e-26	1	Mrps17
9.51558e-31	0.340186	0.738	0.511	1.75648e-26	1	Txndc12
9.55024e-31	0.315834	0.98	0.926	1.76288e-26	1	Clic1
1.08067e-30	0.265245	0.997	0.98	1.99481e-26	1	Rps27l
1.70575e-30	0.376426	0.826	0.655	3.14864e-26	1	0610010K14Rik
3.17483e-30	0.339423	0.345	0.157	5.86041e-26	1	Sfrp5
3.67697e-30	0.327681	0.733	0.505	6.78732e-26	1	Lims1
3.79946e-30	0.30214	0.274	0.118	7.01342e-26	1	Cep89
3.85903e-30	0.357201	0.999	0.932	7.12337e-26	1	Col1a1
3.91455e-30	0.268015	0.394	0.199	7.22587e-26	1	Smtn
4.75813e-30	0.345136	0.91	0.769	8.78302e-26	1	Rbbp7
5.33809e-30	0.30841	0.466	0.261	9.85359e-26	1	Mthfd2
6.12047e-30	0.29342	0.484	0.275	1.12978e-25	1	Ttc9c
6.73574e-30	0.355104	0.359	0.169	1.24335e-25	1	Dkk1
1.04339e-29	0.336739	0.901	0.785	1.92599e-25	1	Banf1
1.1534e-29	0.282154	0.451	0.248	2.12907e-25	1	Nup85
1.22167e-29	0.287001	0.439	0.236	2.25508e-25	1	Gpsm2
1.24207e-29	0.31207	0.649	0.432	2.29274e-25	1	Xpo1
1.33804e-29	0.287094	0.65	0.396	2.46989e-25	1	Colec12
1.56328e-29	0.262099	0.397	0.201	2.88567e-25	1	Hist1h4i
1.58668e-29	0.265909	0.375	0.188	2.92885e-25	1	Mis12
1.69194e-29	0.289547	0.742	0.479	3.12316e-25	1	Lpar1
1.70315e-29	0.341576	0.699	0.471	3.14385e-25	1	Phldb2
1.89525e-29	0.32812	0.799	0.569	3.49845e-25	1	P4ha1
2.06735e-29	0.335564	0.726	0.517	3.81613e-25	1	Kpnb1
2.14336e-29	0.294267	0.471	0.263	3.95642e-25	1	Rfc4
3.04893e-29	0.296651	0.435	0.237	5.62802e-25	1	Dynlt1a
3.475e-29	0.332895	0.919	0.789	6.41449e-25	1	Rdx
8.35499e-29	0.258171	0.526	0.308	1.54225e-24	1	Hspa14
1.12352e-28	0.317839	0.872	0.725	2.07391e-24	1	Cmpk1
1.49664e-28	0.319177	0.68	0.465	2.76265e-24	1	Maz
1.64869e-28	0.398505	0.804	0.622	3.04332e-24	1	Tipin
2.2353e-28	0.30729	0.939	0.825	4.12613e-24	1	Tsen34
2.62749e-28	0.251711	0.995	0.971	4.85008e-24	1	Arf1
2.62827e-28	0.325985	0.823	0.652	4.85153e-24	1	Smarcb1
3.00545e-28	0.31604	0.688	0.464	5.54777e-24	1	Nsmce1
3.61681e-28	0.298156	0.435	0.234	6.67628e-24	1	Tex15
4.31859e-28	0.376176	0.741	0.56	7.97169e-24	1	Akirin2
4.66846e-28	0.335273	0.726	0.516	8.61751e-24	1	Lyar
5.1148e-28	0.317834	0.869	0.707	9.44141e-24	1	Mapre1
6.39679e-28	0.290463	0.673	0.436	1.18078e-23	1	Col7a1
8.91887e-28	0.302609	0.723	0.497	1.64633e-23	1	Myh10
9.66393e-28	0.316746	0.638	0.423	1.78387e-23	1	Cbfb
1.05572e-27	0.27742	0.953	0.881	1.94876e-23	1	Lsm4
1.43193e-27	0.359479	0.756	0.563	2.6432e-23	1	Nasp
1.45356e-27	0.336955	0.856	0.687	2.68313e-23	1	Gtf2a2
1.80112e-27	0.315263	0.675	0.445	3.32469e-23	1	Ddx39
1.83738e-27	0.295937	0.553	0.326	3.39162e-23	1	Snai1
2.1442e-27	0.334193	0.903	0.765	3.95798e-23	1	Fkbp4
3.30553e-27	0.309134	0.548	0.343	6.10167e-23	1	Kmt5a
3.40985e-27	0.342309	0.746	0.55	6.29424e-23	1	Hnrnpul1
3.64656e-27	0.299088	0.934	0.829	6.73118e-23	1	Cycs
4.92877e-27	0.319166	0.999	0.883	9.09802e-23	1	Tuba1a
5.22297e-27	0.32367	0.826	0.574	9.64108e-23	1	Mef2c
6.8797e-27	0.268799	0.468	0.266	1.26992e-22	1	Adpgk
8.79604e-27	0.292384	1	0.926	1.62366e-22	1	Col1a2
1.22022e-26	0.318066	0.891	0.773	2.25241e-22	1	Thrap3
1.28518e-26	0.314413	0.874	0.716	2.37232e-22	1	Ilf2
1.37076e-26	0.348746	0.848	0.698	2.53028e-22	1	Pa2g4
1.40587e-26	0.294465	0.896	0.75	2.59509e-22	1	Ube2e3
1.95576e-26	0.287279	0.764	0.505	3.61013e-22	1	Igsf10
4.51134e-26	0.300699	0.767	0.56	8.32749e-22	1	Lsm8
5.87385e-26	0.380972	0.81	0.639	1.08425e-21	1	Hp1bp3
6.10763e-26	0.268108	0.452	0.262	1.12741e-21	1	Anapc15
6.1966e-26	0.297473	0.964	0.742	1.14383e-21	1	Zeb2
6.32344e-26	0.302563	0.59	0.382	1.16724e-21	1	Nelfe
1.23819e-25	0.272484	0.584	0.377	2.28557e-21	1	Sac3d1
1.41314e-25	0.304587	0.532	0.334	2.60852e-21	1	Irx5
1.52056e-25	0.263176	0.513	0.298	2.8068e-21	1	Cntfr
1.59179e-25	0.314496	0.754	0.557	2.93829e-21	1	Snrnp40
1.61024e-25	0.276495	0.491	0.291	2.97234e-21	1	Lnpk
1.79311e-25	0.262935	0.533	0.324	3.30989e-21	1	Sap30l
1.90892e-25	0.31118	0.892	0.746	3.52368e-21	1	Hnrnpr
1.94942e-25	0.288938	0.916	0.799	3.59843e-21	1	Snrpc
2.09347e-25	0.307732	0.686	0.491	3.86434e-21	1	Ptpa
2.21167e-25	0.256819	0.484	0.282	4.08252e-21	1	Mogs
2.61783e-25	0.289343	0.857	0.699	4.83225e-21	1	Pfdn6
3.47512e-25	0.310267	0.459	0.273	6.41472e-21	1	Prim1
3.5012e-25	0.298961	0.657	0.426	6.46287e-21	1	Bcl11a
3.9319e-25	0.259145	0.522	0.313	7.25789e-21	1	Meaf6
5.3977e-25	0.609943	0.699	0.601	9.96362e-21	1	Slbp
5.60254e-25	0.289847	0.957	0.851	1.03417e-20	1	Svbp
5.85461e-25	0.275285	0.966	0.925	1.0807e-20	1	Nap1l1
6.62676e-25	0.257434	0.497	0.302	1.22323e-20	1	Cep83
9.95507e-25	0.273941	0.943	0.84	1.83761e-20	1	Eny2
1.18187e-24	0.291867	0.592	0.385	2.18162e-20	1	Pih1d1
1.2192e-24	0.309651	0.877	0.74	2.25053e-20	1	Dazap1
1.41294e-24	0.270443	0.619	0.405	2.60815e-20	1	Clic4
2.16817e-24	0.299589	0.584	0.384	4.00223e-20	1	Tns3
2.36507e-24	0.250011	0.532	0.314	4.36569e-20	1	Cenpv
2.62293e-24	0.295782	0.907	0.798	4.84168e-20	1	Fkbp3
2.65946e-24	0.322738	0.737	0.539	4.9091e-20	1	Tfdp1
3.17165e-24	0.267574	0.953	0.847	5.85455e-20	1	Rpn2
3.37425e-24	0.264821	0.682	0.466	6.22852e-20	1	Nudt4
7.54666e-24	0.298651	0.829	0.685	1.39304e-19	1	Pbrm1
8.18186e-24	0.258544	0.992	0.945	1.51029e-19	1	Hnrnpu
9.56207e-24	0.258264	0.943	0.867	1.76506e-19	1	Mbd3
1.16489e-23	0.278038	0.611	0.414	2.15027e-19	1	Pde6d
1.27076e-23	0.272093	0.476	0.292	2.34569e-19	1	Chaf1a
1.89518e-23	0.281742	0.896	0.782	3.49831e-19	1	Mettl9
2.40997e-23	0.269001	0.551	0.35	4.44857e-19	1	Mzt1
2.51505e-23	0.255996	0.634	0.409	4.64253e-19	1	Zfp503
3.22477e-23	0.283748	0.8	0.622	5.95261e-19	1	Ptbp1
3.99578e-23	0.299645	0.812	0.66	7.3758e-19	1	Zcrb1
4.45325e-23	0.280637	0.961	0.835	8.22025e-19	1	Hmgn3
6.84081e-23	0.297383	0.856	0.741	1.26274e-18	1	Mrpl42
1.02371e-22	0.289922	0.972	0.866	1.88966e-18	1	G3bp1
1.59766e-22	0.251035	0.992	0.968	2.94911e-18	1	Morf4l2
2.71578e-22	0.274801	0.687	0.486	5.01306e-18	1	H2afy2
2.90802e-22	0.334085	0.904	0.802	5.36791e-18	1	Siva1
2.96086e-22	0.27066	0.557	0.36	5.46546e-18	1	Mpp6
3.0689e-22	0.28208	0.92	0.817	5.66488e-18	1	Tpr
3.10483e-22	0.257562	0.583	0.389	5.73121e-18	1	Ilf3
3.45156e-22	0.277888	0.53	0.333	6.37123e-18	1	Rps6ka3
4.10883e-22	0.349242	0.333	0.178	7.58448e-18	1	Col8a1
4.19764e-22	0.285573	0.54	0.36	7.74842e-18	1	Eif1ad
6.80557e-22	0.262363	0.889	0.752	1.25624e-17	1	Ap3s1
1.05938e-21	0.26919	0.749	0.565	1.95552e-17	1	Hnrnpul2
1.52984e-21	0.268104	0.906	0.751	2.82393e-17	1	Eif1ax
2.87016e-21	0.259739	0.667	0.462	5.29802e-17	1	Rhobtb3
3.01555e-21	0.294961	0.97	0.919	5.56641e-17	1	Ptms
3.06272e-21	0.257482	0.727	0.546	5.65347e-17	1	Mapk3
3.39288e-21	0.26353	0.889	0.772	6.26291e-17	1	Srsf9
3.56136e-21	0.260534	0.982	0.747	6.57392e-17	1	Col6a3
3.92935e-21	0.258585	0.576	0.389	7.25318e-17	1	Stag2
5.024e-21	0.306484	0.997	0.931	9.2738e-17	1	Col3a1
5.41622e-21	0.287892	0.676	0.48	9.9978e-17	1	Tmem97
7.89778e-21	0.29557	0.574	0.372	1.45785e-16	1	Rpl39l
1.05079e-20	0.311937	0.379	0.225	1.93965e-16	1	Ccne1
1.17333e-20	0.292624	0.715	0.551	2.16584e-16	1	Bbip1
1.51152e-20	0.26815	0.912	0.804	2.79011e-16	1	Ssr1
1.69081e-20	0.263468	0.713	0.522	3.12106e-16	1	Cfap20
2.00375e-20	0.29893	0.776	0.582	3.69872e-16	1	Tent5a
2.40821e-20	0.262538	0.478	0.301	4.44531e-16	1	Syne2
2.42707e-20	0.254769	0.958	0.891	4.48012e-16	1	Mlf2
2.78213e-20	0.279642	0.738	0.568	5.13554e-16	1	Arl2bp
3.01818e-20	0.258213	0.559	0.373	5.57125e-16	1	Nsmce2
3.24638e-20	0.273575	0.506	0.33	5.9925e-16	1	Tubg1
3.57494e-20	0.265834	0.544	0.37	6.59898e-16	1	Larp7
5.98601e-20	0.292503	0.849	0.719	1.10496e-15	1	Hdac2
6.83309e-20	0.40411	0.912	0.804	1.26132e-15	1	Cbx3
7.22029e-20	0.283123	0.748	0.575	1.33279e-15	1	Gps1
7.2277e-20	0.26753	0.75	0.571	1.33416e-15	1	Cnot6
7.26627e-20	0.287266	0.622	0.447	1.34128e-15	1	Timm50
8.01487e-20	0.267123	0.849	0.706	1.47946e-15	1	Mrpl28
1.19598e-19	0.322108	0.356	0.203	2.20766e-15	1	Hoxc10
1.39569e-19	0.252403	0.623	0.452	2.57631e-15	1	Rad23a
3.09007e-19	0.254312	0.834	0.701	5.70396e-15	1	Txnl1
4.20187e-19	0.252313	0.884	0.781	7.75624e-15	1	Rer1
5.60334e-19	0.25939	0.826	0.677	1.03432e-14	1	Cenpx
6.75483e-19	0.276004	0.816	0.66	1.24687e-14	1	Cacybp
7.64672e-19	0.275828	0.812	0.657	1.41151e-14	1	Syncrip
8.81936e-19	0.260917	0.622	0.446	1.62797e-14	1	Stag1
2.4368e-18	0.255408	0.688	0.518	4.49808e-14	1	Stip1
3.42455e-18	0.253988	0.843	0.706	6.32137e-14	1	Psmc4
4.42974e-18	0.250493	0.892	0.794	8.17686e-14	1	Ppp2ca
5.89388e-18	0.272846	0.587	0.42	1.08795e-13	1	Orc6
6.0395e-18	0.266796	0.727	0.568	1.11483e-13	1	Pcmt1
1.81268e-17	0.26244	0.765	0.617	3.34602e-13	1	Phip
3.22334e-17	0.277746	0.58	0.413	5.94997e-13	1	Dnmt1
8.9924e-17	0.260839	0.78	0.635	1.65991e-12	1	Snrpa1
1.02283e-16	0.252908	0.804	0.679	1.88805e-12	1	Elof1
1.10199e-16	0.25701	0.599	0.428	2.03416e-12	1	Tmem109
1.4852e-16	0.254281	0.835	0.729	2.74152e-12	1	Magoh
1.61028e-16	0.255775	0.806	0.664	2.97242e-12	1	Srsf10
1.9152e-16	0.295142	0.289	0.169	3.53526e-12	1	Ccne2
2.65118e-16	0.27023	0.677	0.525	4.89382e-12	1	Rfc2
6.39046e-16	0.260756	0.668	0.518	1.17962e-11	1	Baz1b
7.57005e-16	0.25347	0.762	0.61	1.39735e-11	1	Rbbp4
2.17587e-15	0.259598	0.626	0.46	4.01643e-11	1	Supt16
2.38488e-15	0.257445	0.649	0.501	4.40224e-11	1	Uhrf2
9.40557e-12	0.37545	0.641	0.544	1.73617e-07	1	Pcna
3.75667e-166	1.02205	1	0.964	6.93443e-162	2	Serpinh1
3.81214e-156	1.05522	1	0.976	7.03683e-152	2	Sparc
3.04094e-150	1.15308	0.998	0.801	5.61327e-146	2	Rcn3
4.47789e-149	1.15808	1	0.871	8.26574e-145	2	Dcn
6.70375e-149	1.05606	0.88	0.342	1.23745e-144	2	Ccdc80
1.04515e-146	1.27381	1	0.93	1.92924e-142	2	Col1a2
6.18215e-146	0.69224	1	1	1.14116e-141	2	Serf2
2.13378e-144	1.12994	0.95	0.472	3.93875e-140	2	Fkbp11
2.32832e-143	1.25155	1	0.936	4.29785e-139	2	Col1a1
1.5891e-135	0.96217	0.998	0.954	2.93331e-131	2	Cd63
4.22319e-133	1.019	1	0.935	7.79559e-129	2	Col3a1
8.03024e-133	0.812684	0.998	0.978	1.4823e-128	2	Sec61b
8.76927e-132	0.891747	1	0.924	1.61872e-127	2	Ostc
9.22165e-130	0.902318	0.998	0.947	1.70222e-125	2	Ssr2
1.66224e-123	1.08158	0.972	0.569	3.06833e-119	2	Tent5a
5.25592e-122	0.959572	0.996	0.751	9.7019e-118	2	Selenom
4.66291e-117	0.946625	0.906	0.49	8.60727e-113	2	C1qtnf6
1.40275e-116	0.911589	0.824	0.337	2.58934e-112	2	Cxcl12
9.83128e-115	1.08578	0.82	0.357	1.81476e-110	2	Mgst1
1.00672e-114	0.95509	0.972	0.641	1.8583e-110	2	Gpx7
4.49451e-113	0.938267	0.884	0.437	8.29642e-109	2	Kitl
3.83821e-112	0.814602	1	0.955	7.08495e-108	2	Pdia6
1.98513e-111	0.615037	1	0.996	3.66436e-107	2	Sec61g
3.97299e-110	1.00386	0.874	0.462	7.33375e-106	2	Ctsh
3.16367e-106	0.875731	0.902	0.476	5.83981e-102	2	Creb3l1
8.79425e-106	0.871381	0.99	0.672	1.62333e-101	2	Col5a1
3.6423e-105	0.875328	0.968	0.614	6.72333e-101	2	Copz2
1.72368e-101	0.756875	0.88	0.386	3.18173e-97	2	Lox
7.37022e-100	0.875553	0.964	0.594	1.36047e-95	2	Kdelr3
7.75163e-99	0.771566	0.998	0.905	1.43087e-94	2	Rrbp1
9.9559e-98	0.832823	1	0.791	1.83776e-93	2	Peg3
1.35321e-96	0.784808	0.984	0.75	2.49789e-92	2	Rcn1
2.38637e-95	0.857732	0.974	0.714	4.405e-91	2	Col5a2
1.14268e-94	0.492253	1	0.998	2.10926e-90	2	Nme2
3.09018e-94	0.842589	0.958	0.688	5.70417e-90	2	Fkbp9
2.87616e-93	0.845321	0.954	0.658	5.30911e-89	2	Vkorc1
1.87997e-91	0.65867	0.615	0.21	3.47023e-87	2	Nnmt
9.23592e-91	0.957578	1	0.798	1.70486e-86	2	Lum
1.53523e-90	0.722137	0.896	0.408	2.83388e-86	2	Dpt
2.876e-89	0.811968	0.966	0.709	5.3088e-85	2	Srm
1.68328e-88	0.561211	1	0.991	3.10717e-84	2	Ifitm2
1.96115e-88	0.751579	0.996	0.838	3.62008e-84	2	Hmgn3
6.62489e-86	0.769017	0.98	0.768	1.22289e-81	2	Ckap4
7.53673e-86	0.633358	1	0.977	1.39121e-81	2	Ppib
1.42669e-82	0.691233	0.982	0.856	2.63353e-78	2	P4hb
3.84095e-81	0.842899	0.998	0.723	7.09e-77	2	Crabp1
7.99338e-81	0.897406	0.952	0.636	1.4755e-76	2	Penk
1.25447e-80	0.69876	0.948	0.641	2.31563e-76	2	Timp2
4.90342e-78	0.728509	0.852	0.463	9.05122e-74	2	Ctsk
9.28684e-78	0.53731	1	0.998	1.71426e-73	2	Cox6c
3.50679e-77	0.647265	0.665	0.272	6.47318e-73	2	Cpz
9.96526e-77	0.705008	0.972	0.765	1.83949e-72	2	Txndc5
3.4869e-76	0.714681	0.856	0.469	6.43648e-72	2	Fkbp10
4.54207e-76	0.761612	0.92	0.601	8.38422e-72	2	P4ha2
6.01781e-76	0.735405	0.858	0.508	1.11083e-71	2	P3h1
1.39423e-75	0.410878	1	1	2.57361e-71	2	Fth1
1.60396e-75	0.665589	0.982	0.898	2.96075e-71	2	Ssr4
2.59444e-75	0.607683	0.996	0.928	4.78907e-71	2	Arf4
9.39764e-75	0.704662	0.483	0.152	1.73471e-70	2	Sfrp5
2.00964e-74	0.695808	0.96	0.733	3.70959e-70	2	Lman1
4.42416e-74	0.704536	0.994	0.76	8.16656e-70	2	Col6a3
1.29797e-73	0.583319	0.992	0.905	2.39593e-69	2	Ost4
2.35779e-73	0.382051	0.998	0.899	4.35225e-69	2	Cdkn1c
3.28932e-73	0.808624	0.914	0.569	6.07176e-69	2	Igfbp5
5.937e-73	0.705702	0.87	0.508	1.09591e-68	2	Fkbp7
4.22641e-72	0.297745	0.727	0.329	7.80153e-68	2	Dab2
1.34898e-70	0.67332	0.946	0.712	2.49007e-66	2	Tmed3
1.03733e-69	0.631457	0.978	0.652	1.91481e-65	2	Pcolce
3.069e-69	0.671986	0.918	0.691	5.66508e-65	2	Ift20
2.34761e-68	0.570657	0.892	0.515	4.33344e-64	2	Fn1
1.55546e-67	0.670053	0.878	0.506	2.87122e-63	2	Igsf10
2.08058e-67	0.69204	0.79	0.399	3.84054e-63	2	Osr1
4.99672e-66	0.624515	0.637	0.282	9.22345e-62	2	Rspo1
9.06558e-66	0.283118	1	1	1.67342e-61	2	Rpl41
1.09806e-65	0.599761	0.741	0.375	2.02691e-61	2	Rnase4
1.65258e-65	0.764629	0.968	0.779	3.0505e-61	2	Kdelr2
7.10863e-65	0.603449	0.762	0.398	1.31218e-60	2	Fkbp14
1.06652e-64	0.607467	0.836	0.462	1.96869e-60	2	Plpp3
6.54412e-64	0.660879	0.984	0.64	1.20798e-59	2	Egfl6
4.91344e-63	0.458621	0.984	0.739	9.06972e-59	2	Igf2
6.44523e-63	0.568319	0.976	0.862	1.18973e-58	2	Nenf
9.19494e-63	0.613578	0.946	0.807	1.69729e-58	2	Serp1
1.8289e-62	0.577407	0.711	0.337	3.37597e-58	2	Adamts2
5.15359e-62	0.606919	0.876	0.517	9.51301e-58	2	Ramp2
8.08546e-62	0.595712	1	0.873	1.49249e-57	2	Mfap2
4.95594e-61	0.579155	0.976	0.818	9.14817e-57	2	Maged1
3.92843e-60	0.456945	1	0.981	7.25149e-56	2	Bsg
1.00863e-59	0.569453	0.974	0.855	1.86183e-55	2	Svbp
1.33122e-59	0.607637	0.954	0.783	2.4573e-55	2	Mydgf
1.40146e-59	0.598675	0.994	0.79	2.58695e-55	2	Fstl1
1.51688e-59	0.575559	0.82	0.443	2.80002e-55	2	Aebp1
2.36163e-59	0.55872	1	0.993	4.35933e-55	2	Lgals1
2.79184e-59	0.50787	0.994	0.972	5.15346e-55	2	Gabarap
3.07996e-59	0.54656	0.986	0.872	5.68531e-55	2	Ddost
5.63541e-59	0.616923	0.946	0.789	1.04024e-54	2	Rabac1
9.88775e-59	0.511998	1	0.969	1.82518e-54	2	Cd81
2.00024e-58	0.52951	0.994	0.934	3.69225e-54	2	Dad1
2.2317e-58	0.586055	0.972	0.851	4.1195e-54	2	Rpn2
3.38356e-58	0.581657	0.946	0.788	6.24571e-54	2	Hdlbp
6.88189e-58	0.617856	0.984	0.899	1.27033e-53	2	Hsp90b1
9.87357e-58	0.570873	0.98	0.75	1.82256e-53	2	Il11ra1
3.69517e-57	0.464916	0.465	0.168	6.82091e-53	2	Cpxm2
3.90769e-57	0.678868	0.924	0.622	7.21321e-53	2	Thy1
1.74495e-56	0.476647	0.461	0.171	3.221e-52	2	Pcsk6
2.39748e-56	0.580887	0.766	0.417	4.4255e-52	2	Vstm4
7.73168e-56	0.480079	0.477	0.18	1.42719e-51	2	Ptgfr
4.18991e-55	0.523329	0.986	0.908	7.73416e-51	2	Krtcap2
1.99173e-54	0.598904	0.8	0.47	3.67654e-50	2	Srpx
3.62294e-54	0.525485	0.613	0.282	6.68759e-50	2	Creb5
1.492e-53	0.571843	0.9	0.671	2.75408e-49	2	Pofut2
1.14447e-52	0.519399	0.665	0.339	2.11257e-48	2	Fam114a1
1.63621e-52	0.386703	0.721	0.342	3.02028e-48	2	Col12a1
2.07475e-52	0.582066	0.91	0.704	3.82978e-48	2	Selenos
2.18418e-52	0.561607	0.954	0.806	4.03177e-48	2	Ssr1
9.19759e-52	0.525289	0.549	0.242	1.69778e-47	2	Cdc42ep3
1.55385e-51	0.514906	0.858	0.528	2.86825e-47	2	P3h3
3.0593e-51	0.491577	0.451	0.174	5.64716e-47	2	Guca1a
6.30155e-51	0.543423	0.916	0.574	1.1632e-46	2	C1qtnf2
7.73035e-51	0.520434	0.673	0.334	1.42694e-46	2	Adam33
9.40416e-51	0.443269	0.992	0.961	1.73591e-46	2	Swi5
1.65083e-50	0.494227	0.994	0.911	3.04727e-46	2	Ppic
3.52311e-50	0.543565	1	0.863	6.5033e-46	2	Crip1
1.38109e-49	0.519262	0.76	0.428	2.54935e-45	2	Col16a1
1.54214e-49	0.360233	0.363	0.118	2.84663e-45	2	Pcdh10
3.18836e-48	0.442754	0.667	0.321	5.88538e-44	2	Islr
3.33788e-48	0.546622	0.928	0.626	6.16139e-44	2	Twist1
1.82439e-47	0.402387	0.998	0.982	3.36764e-43	2	Pebp1
3.94553e-47	0.361357	0.992	0.805	7.28305e-43	2	Meg3
4.13601e-47	0.402646	0.509	0.216	7.63466e-43	2	Pycr1
5.74104e-47	0.553772	0.581	0.286	1.05974e-42	2	Mmp23
8.1681e-47	0.479105	0.341	0.112	1.50775e-42	2	9130015A21Rik
9.74246e-47	0.35196	1	0.993	1.79836e-42	2	Selenow
3.315e-46	0.304681	1	0.999	6.11917e-42	2	Tmsb10
3.56217e-46	0.323437	0.319	0.099	6.5754e-42	2	Adh7
5.19082e-46	0.501943	0.693	0.363	9.58173e-42	2	Gxylt2
1.96906e-45	0.568442	0.906	0.741	3.63468e-41	2	Eif4ebp1
3.14441e-45	0.503688	0.737	0.42	5.80426e-41	2	Matn2
1.11152e-44	0.492384	0.952	0.822	2.05175e-40	2	Arl1
1.40188e-44	0.515644	0.832	0.568	2.58774e-40	2	Prrc1
2.16109e-44	0.479242	0.946	0.863	3.98916e-40	2	Cope
1.91376e-43	0.450929	0.988	0.959	3.53261e-39	2	Calr
3.33114e-43	0.484434	0.866	0.524	6.14895e-39	2	Serpinf1
6.24757e-43	0.460194	0.703	0.389	1.15324e-38	2	Tmem45a
8.9844e-43	0.525834	1	0.776	1.65843e-38	2	Col6a1
1.74553e-42	0.457278	0.958	0.723	3.22207e-38	2	Maged2
2.00994e-42	0.475512	0.665	0.375	3.71015e-38	2	Gpr180
2.6746e-42	0.440252	0.988	0.896	4.93704e-38	2	Tmem167
2.79425e-42	0.448265	0.749	0.438	5.1579e-38	2	Cthrc1
3.03995e-42	0.359739	0.367	0.133	5.61145e-38	2	Ptx3
6.67185e-42	0.451447	0.693	0.376	1.23156e-37	2	B3gnt9
7.69274e-42	0.306575	0.505	0.215	1.42e-37	2	Htra3
2.945e-41	0.467364	0.972	0.901	5.43618e-37	2	Pdia3
3.46167e-41	0.449782	0.932	0.804	6.3899e-37	2	Dpm3
9.33976e-41	0.486381	0.944	0.783	1.72403e-36	2	Sar1a
1.24674e-40	0.458228	0.944	0.79	2.30135e-36	2	Ndfip1
1.37226e-40	0.384811	0.998	0.962	2.53305e-36	2	Tceal9
1.44543e-40	0.378179	0.904	0.583	2.66812e-36	2	Rian
2.12897e-40	0.451542	0.77	0.502	3.92986e-36	2	2310039H08Rik
3.17704e-40	0.491228	0.918	0.73	5.8645e-36	2	Gpx8
4.4296e-40	0.290771	1	1	8.1766e-36	2	Gm10076
5.22608e-40	0.480105	0.998	0.776	9.64682e-36	2	Col6a2
6.79587e-40	0.290113	0.99	0.856	1.25445e-35	2	H19
8.85802e-40	0.473397	0.796	0.488	1.6351e-35	2	Lpar1
1.13371e-39	0.314346	0.297	0.099	2.09272e-35	2	Pparg
5.13535e-39	0.450693	0.922	0.736	9.47935e-35	2	Calu
5.65312e-39	0.464951	0.76	0.493	1.04351e-34	2	Crtap
7.15125e-39	0.471893	0.89	0.676	1.32005e-34	2	Surf4
1.13214e-38	0.324285	0.756	0.448	2.08982e-34	2	Fcgrt
4.75335e-38	0.491896	0.978	0.801	8.77421e-34	2	Prdx4
5.21404e-38	0.431965	0.579	0.307	9.6246e-34	2	Tlcd2
6.73354e-38	0.69847	0.772	0.543	1.24294e-33	2	Ccn1
7.6284e-38	0.452407	0.918	0.764	1.40813e-33	2	Lrrc59
1.64756e-37	0.454178	0.822	0.567	3.04123e-33	2	Dap
1.94115e-37	0.370314	0.998	0.964	3.58317e-33	2	Tmed2
2.32901e-37	0.431505	0.896	0.652	4.29912e-33	2	Efemp2
3.42647e-37	0.416217	0.609	0.333	6.32492e-33	2	Tm7sf3
4.28259e-37	0.392901	0.98	0.939	7.90523e-33	2	Tmed9
5.50975e-37	0.500751	0.745	0.49	1.01704e-32	2	Plod1
5.73321e-37	0.382939	0.611	0.32	1.05829e-32	2	Gpr153
7.20725e-37	0.449949	0.679	0.402	1.33039e-32	2	Ikbip
1.63341e-36	0.421287	0.551	0.282	3.01512e-32	2	Angptl4
1.71477e-36	0.446236	0.82	0.57	3.16529e-32	2	Colgalt1
1.76233e-36	0.347931	0.417	0.179	3.25309e-32	2	Tmem26
2.04525e-36	0.351261	0.992	0.963	3.77532e-32	2	Ndufa13
4.37066e-36	0.451287	0.908	0.678	8.0678e-32	2	Htra1
1.60868e-35	0.382348	0.545	0.271	2.96945e-31	2	Zfp536
3.2578e-35	0.420142	0.715	0.437	6.01357e-31	2	P3h4
4.36678e-35	0.457926	0.812	0.552	8.06063e-31	2	Celf2
6.32514e-35	0.433265	0.832	0.544	1.16756e-30	2	Ddah1
8.31143e-35	0.475875	0.89	0.72	1.53421e-30	2	Tram1
2.50008e-34	0.324017	0.301	0.112	4.61491e-30	2	Bcat1
3.96043e-34	0.425922	0.8	0.586	7.31056e-30	2	Sec31a
4.08085e-34	0.347264	0.996	0.977	7.53284e-30	2	Atp5g1
7.47503e-34	0.485336	0.721	0.486	1.37982e-29	2	Tmem97
8.47888e-34	0.420417	0.938	0.845	1.56512e-29	2	Cnpy2
9.41514e-34	0.381113	0.451	0.207	1.73794e-29	2	Rarres2
1.01499e-33	0.408672	0.762	0.459	1.87357e-29	2	Vcam1
2.07196e-33	0.432281	0.723	0.467	3.82464e-29	2	Rhobtb3
2.23555e-33	0.280407	1	0.995	4.12661e-29	2	Elob
2.93997e-33	0.393462	0.972	0.734	5.4269e-29	2	Gpc3
3.05832e-33	0.430375	0.906	0.648	5.64535e-29	2	Nfib
5.88825e-33	0.405283	0.824	0.607	1.08691e-28	2	Sra1
6.54629e-33	0.421921	0.79	0.576	1.20838e-28	2	Copb2
1.9727e-32	0.399022	0.553	0.302	3.6414e-28	2	Sec24d
2.46541e-32	0.395345	0.956	0.854	4.5509e-28	2	Ssr3
2.5956e-32	0.355474	0.99	0.962	4.79122e-28	2	Selenof
3.06828e-32	0.465139	0.75	0.562	5.66374e-28	2	Yif1a
3.551e-32	0.407948	0.621	0.36	6.5548e-28	2	Mapre2
4.70022e-32	0.44515	0.828	0.62	8.67614e-28	2	Yif1b
5.03528e-32	0.417724	0.503	0.271	9.29462e-28	2	Impdh1
8.69546e-32	0.405234	0.613	0.335	1.60509e-27	2	Cldn10
1.27377e-31	0.376568	0.463	0.229	2.35125e-27	2	Gmppb
1.37961e-31	0.450792	0.912	0.776	2.54662e-27	2	Itm2c
2.09698e-31	0.32466	0.473	0.237	3.87082e-27	2	1810055G02Rik
2.46606e-31	0.403519	0.884	0.634	4.5521e-27	2	Tpst1
4.93089e-31	0.331944	0.417	0.192	9.10192e-27	2	Igdcc4
5.13251e-31	0.393761	0.683	0.42	9.47411e-27	2	Wipi1
1.54804e-30	0.382149	0.928	0.808	2.85753e-26	2	Kdelr1
2.1285e-30	0.30001	0.842	0.515	3.92901e-26	2	Wif1
4.46247e-30	0.40352	0.972	0.908	8.23728e-26	2	Hspa5
5.17865e-30	0.41406	0.81	0.584	9.55927e-26	2	Stt3a
1.13294e-29	0.40112	0.93	0.831	2.09129e-25	2	Prdx5
1.24415e-29	0.380225	0.477	0.249	2.29658e-25	2	Adamts9
1.78971e-29	0.383454	0.407	0.198	3.30362e-25	2	Pcsk9
4.03684e-29	0.39578	0.88	0.731	7.45161e-25	2	Eprs
4.69025e-29	0.388611	0.822	0.597	8.65772e-25	2	Mxd4
4.92928e-29	0.298857	1	0.987	9.09896e-25	2	Slc25a4
5.28771e-29	0.406853	0.627	0.379	9.76058e-25	2	Pdia5
8.88652e-29	0.370573	0.89	0.636	1.64036e-24	2	Snhg18
1.3604e-28	0.358721	0.986	0.932	2.51116e-24	2	Tmed10
2.57713e-28	0.303712	0.679	0.408	4.75712e-24	2	Fbn1
2.61579e-28	0.429623	0.822	0.645	4.82849e-24	2	Serf1
2.9069e-28	0.339752	0.974	0.828	5.36585e-24	2	Fscn1
3.01015e-28	0.425692	0.752	0.547	5.55643e-24	2	Sec61a1
3.3933e-28	0.272283	0.301	0.123	6.2637e-24	2	Glt8d2
4.56872e-28	0.390741	0.836	0.57	8.4334e-24	2	Lhfp
1.37921e-27	0.269312	0.301	0.122	2.54588e-23	2	Gm266
1.9232e-27	0.326418	0.856	0.578	3.55003e-23	2	Fbn2
2.56542e-27	0.286023	0.315	0.133	4.73551e-23	2	Map1a
3.84815e-27	0.267472	0.555	0.292	7.10329e-23	2	Sfrp2
4.47805e-27	0.329361	0.405	0.198	8.26603e-23	2	Rgs7bp
4.88345e-27	0.396107	0.752	0.543	9.01436e-23	2	Gstm5
6.64714e-27	0.306584	0.379	0.179	1.227e-22	2	Fzd1
7.00299e-27	0.254703	0.319	0.135	1.29268e-22	2	Serping1
1.36372e-26	0.332645	0.982	0.936	2.51729e-22	2	Anxa5
2.06324e-26	0.392832	0.511	0.296	3.80854e-22	2	Atf5
2.14411e-26	0.361941	0.77	0.539	3.95781e-22	2	Nrp1
2.2077e-26	0.363936	0.605	0.37	4.07519e-22	2	Cnrip1
2.57323e-26	0.391245	0.717	0.491	4.74992e-22	2	Bet1l
2.71568e-26	0.413687	0.651	0.436	5.01287e-22	2	Idh1
6.37273e-26	0.292571	0.423	0.211	1.17634e-21	2	Nucb2
7.34051e-26	0.367387	0.764	0.524	1.35498e-21	2	Nfia
7.51987e-26	0.342708	0.946	0.833	1.38809e-21	2	Emc10
7.91898e-26	0.375179	0.896	0.725	1.46176e-21	2	Oat
8.25798e-26	0.301679	0.495	0.271	1.52434e-21	2	Col27a1
8.34507e-26	0.387659	0.469	0.259	1.54042e-21	2	Irx3
9.09848e-26	0.345259	0.978	0.791	1.67949e-21	2	Eva1b
1.41279e-25	0.383108	0.711	0.493	2.60787e-21	2	Cdc42ep5
1.66376e-25	0.386148	0.778	0.615	3.07114e-21	2	Arl3
1.80849e-25	0.32	0.501	0.28	3.3383e-21	2	Bend5
3.43674e-25	0.273175	0.391	0.192	6.34388e-21	2	Metrnl
4.70044e-25	0.30602	0.966	0.675	8.67655e-21	2	Prrx1
5.39406e-25	0.387195	0.858	0.722	9.95689e-21	2	Galk1
5.75193e-25	0.27389	0.998	0.989	1.06175e-20	2	Arf5
6.27174e-25	0.333918	0.735	0.48	1.1577e-20	2	Cd248
1.03103e-24	0.264769	0.992	0.978	1.90318e-20	2	Sub1
1.87286e-24	0.330957	0.711	0.457	3.45712e-20	2	Lrp1
3.68329e-24	0.359174	0.651	0.411	6.79898e-20	2	Colec12
9.21867e-24	0.305565	0.996	0.975	1.70167e-19	2	Laptm4a
9.34136e-24	0.371932	0.788	0.608	1.72432e-19	2	Gnl3
9.76052e-24	0.290622	0.463	0.253	1.8017e-19	2	Plpp5
1.03709e-23	0.339945	0.828	0.598	1.91436e-19	2	Ndn
1.13812e-23	0.353648	0.952	0.915	2.10086e-19	2	Tmem258
1.53974e-23	0.345633	0.856	0.668	2.84221e-19	2	Yipf5
2.0089e-23	0.401212	0.832	0.692	3.70823e-19	2	Rpn1
2.679e-23	0.347511	0.689	0.455	4.94517e-19	2	Sulf2
3.1087e-23	0.368341	0.844	0.677	5.73836e-19	2	Mlec
3.79301e-23	0.373368	0.733	0.532	7.00152e-19	2	Lrpap1
4.51529e-23	0.365684	0.661	0.451	8.33477e-19	2	Tmem263
7.73764e-23	0.298302	0.974	0.914	1.42829e-18	2	Sfr1
8.30182e-23	0.339301	0.984	0.819	1.53243e-18	2	Emp3
8.51935e-23	0.304717	0.942	0.741	1.57259e-18	2	Mdk
1.0132e-22	0.317533	0.535	0.319	1.87027e-18	2	Fndc3b
1.67941e-22	0.326226	0.653	0.438	3.10003e-18	2	Cd302
1.67976e-22	0.317799	0.998	0.716	3.10067e-18	2	Twist2
1.82894e-22	0.284873	0.521	0.299	3.37603e-18	2	Cdc42ep2
2.41315e-22	0.36818	0.844	0.697	4.45443e-18	2	Gng10
3.98629e-22	0.338888	0.705	0.475	7.35829e-18	2	Armcx3
4.00484e-22	0.331602	0.79	0.579	7.39254e-18	2	Xbp1
4.85583e-22	0.272058	0.719	0.498	8.96338e-18	2	Cebpb
5.03678e-22	0.288765	0.982	0.958	9.29739e-18	2	Tomm6
5.17058e-22	0.340976	0.838	0.705	9.54437e-18	2	Ech1
7.7502e-22	0.359982	0.609	0.373	1.43061e-17	2	Nrn1
8.43158e-22	0.350465	0.854	0.706	1.55638e-17	2	Sec13
1.12462e-21	0.33986	0.741	0.546	2.07593e-17	2	Nans
1.1956e-21	0.35379	0.776	0.603	2.20696e-17	2	Slc39a7
1.84175e-21	0.3067	0.808	0.628	3.39968e-17	2	Sec22b
2.51617e-21	0.309477	0.537	0.33	4.64459e-17	2	Prorsd1
2.91289e-21	0.348944	0.752	0.576	5.3769e-17	2	Comt
3.26675e-21	0.252215	0.393	0.204	6.03009e-17	2	Pappa2
3.83791e-21	0.280141	0.383	0.2	7.08439e-17	2	Ntn1
4.5214e-21	0.272836	0.675	0.432	8.34606e-17	2	Ppp1r14a
5.2299e-21	0.337116	0.782	0.605	9.65387e-17	2	Smim14
5.29098e-21	0.255092	0.996	0.97	9.76662e-17	2	Ndufa4
8.80815e-21	0.31831	0.441	0.257	1.6259e-16	2	Hilpda
1.22393e-20	0.317735	0.623	0.428	2.25926e-16	2	Mia3
1.85265e-20	0.285994	0.9	0.649	3.4198e-16	2	Pmp22
2.09252e-20	0.326828	0.814	0.655	3.86259e-16	2	Copa
2.18586e-20	0.305774	0.95	0.888	4.03489e-16	2	Srp9
3.97276e-20	0.286653	0.479	0.285	7.33331e-16	2	Gpc4
4.33278e-20	0.272653	0.411	0.229	7.99789e-16	2	Aldh18a1
5.06367e-20	0.360666	0.735	0.563	9.34703e-16	2	Dnajc15
5.44086e-20	0.320055	0.936	0.777	1.00433e-15	2	Basp1
5.50557e-20	0.315835	0.739	0.557	1.01627e-15	2	Bet1
9.10997e-20	0.289307	0.461	0.272	1.68161e-15	2	Gmppa
1.54955e-19	0.288023	0.493	0.296	2.86031e-15	2	Trim2
1.61875e-19	0.271928	0.78	0.529	2.98805e-15	2	Olfml3
2.03971e-19	0.299106	0.695	0.503	3.76511e-15	2	Ckb
2.35196e-19	0.318441	0.573	0.371	4.34148e-15	2	Slc50a1
2.47882e-19	0.323315	0.619	0.418	4.57565e-15	2	Scarf2
2.48096e-19	0.250057	0.431	0.242	4.57961e-15	2	Dhrs7
2.94562e-19	0.318303	0.615	0.423	5.43732e-15	2	Abhd14a
2.99851e-19	0.327429	0.533	0.345	5.53495e-15	2	Irx5
3.13922e-19	0.270282	0.445	0.255	5.79469e-15	2	Reck
3.24891e-19	0.312085	0.758	0.591	5.99716e-15	2	Gorasp2
3.44681e-19	0.331045	0.78	0.606	6.36246e-15	2	Isoc1
3.59453e-19	0.32165	0.876	0.768	6.63515e-15	2	Tbrg1
3.69182e-19	0.284533	0.948	0.828	6.81473e-15	2	Tspan3
3.97454e-19	0.310811	0.281	0.136	7.3366e-15	2	Ly6h
4.3703e-19	0.286364	0.908	0.824	8.06713e-15	2	Ndufv3
5.59557e-19	0.303138	0.926	0.831	1.03289e-14	2	Erp29
5.90675e-19	0.300985	0.515	0.311	1.09033e-14	2	Cntfr
7.38208e-19	0.314757	0.577	0.392	1.36266e-14	2	Arfgap1
7.86572e-19	0.296796	0.607	0.406	1.45193e-14	2	Frmd4a
7.88542e-19	0.308656	0.609	0.413	1.45557e-14	2	Uso1
7.91451e-19	0.294831	0.671	0.466	1.46094e-14	2	Hacd1
1.2352e-18	0.311416	0.631	0.455	2.28005e-14	2	Mcfd2
1.36835e-18	0.283777	0.976	0.932	2.52584e-14	2	Spcs1
1.90069e-18	0.25684	0.96	0.893	3.50848e-14	2	Eid1
3.32222e-18	0.311798	0.735	0.576	6.13249e-14	2	Akr1b3
3.42418e-18	0.304914	0.705	0.517	6.3207e-14	2	Golgb1
3.66498e-18	0.251738	0.978	0.947	6.76519e-14	2	Timm13
3.69247e-18	0.263487	0.908	0.797	6.81592e-14	2	Map1lc3a
3.77742e-18	0.286026	0.94	0.788	6.97275e-14	2	Cavin3
3.99947e-18	0.302695	0.527	0.336	7.38263e-14	2	Chst12
4.08499e-18	0.272613	0.547	0.34	7.54049e-14	2	Snai1
4.5052e-18	0.312943	0.804	0.63	8.31614e-14	2	Nucb1
5.36796e-18	0.258306	0.501	0.308	9.90872e-14	2	Apbb2
5.90627e-18	0.270772	0.481	0.291	1.09024e-13	2	Slc35a2
6.21079e-18	0.25373	0.375	0.207	1.14645e-13	2	Tram2
7.48547e-18	0.2725	0.972	0.909	1.38174e-13	2	Selenok
8.46726e-18	0.304536	0.864	0.737	1.56297e-13	2	Bcl7c
9.64998e-18	0.285319	0.711	0.494	1.78129e-13	2	Lrrc17
1.09208e-17	0.280222	0.463	0.28	2.01587e-13	2	Cpq
1.66541e-17	0.317796	0.808	0.655	3.07418e-13	2	Timm17b
4.12017e-17	0.302559	0.758	0.588	7.60542e-13	2	P4ha1
5.06403e-17	0.294863	0.501	0.328	9.34769e-13	2	Dnajc25
5.09572e-17	0.310194	0.541	0.361	9.40618e-13	2	Mageh1
5.60353e-17	0.263931	0.882	0.732	1.03436e-12	2	Mmp14
6.47191e-17	0.255381	0.595	0.387	1.19465e-12	2	Ank2
6.73076e-17	0.296589	0.866	0.761	1.24243e-12	2	Ergic3
8.03647e-17	0.26507	0.477	0.308	1.48345e-12	2	Polr3d
8.28285e-17	0.311425	0.625	0.452	1.52893e-12	2	Erlec1
8.32084e-17	0.303529	0.798	0.656	1.53594e-12	2	Ufc1
1.04354e-16	0.281224	0.926	0.842	1.92627e-12	2	Etfb
1.23391e-16	0.275308	0.577	0.399	2.27767e-12	2	Tmem214
1.73457e-16	0.32483	0.655	0.501	3.20185e-12	2	Sfxn1
2.58101e-16	0.260151	0.667	0.493	4.76428e-12	2	Snap23
2.83299e-16	0.269732	0.379	0.221	5.22941e-12	2	Pabpc4l
6.38632e-16	0.2626	0.591	0.411	1.17885e-11	2	Parva
6.71852e-16	0.281745	0.731	0.569	1.24017e-11	2	Srpr
6.84372e-16	0.274952	0.749	0.583	1.26328e-11	2	Smco4
7.54201e-16	0.268027	0.675	0.482	1.39218e-11	2	C1qtnf12
1.11744e-15	0.25316	0.563	0.374	2.06267e-11	2	Rnd3
1.20869e-15	0.267143	0.735	0.578	2.23112e-11	2	Golim4
1.28476e-15	0.25782	0.367	0.215	2.37154e-11	2	Gns
1.43938e-15	0.262483	0.972	0.937	2.65696e-11	2	Jund
1.61964e-15	0.291317	0.517	0.349	2.98969e-11	2	Praf2
1.83558e-15	0.259929	0.495	0.322	3.3883e-11	2	Lipa
2.14418e-15	0.269584	0.503	0.327	3.95794e-11	2	Prr5
2.22759e-15	0.255026	0.888	0.789	4.11192e-11	2	Timm10b
3.81048e-15	0.283357	0.597	0.427	7.03376e-11	2	Uba5
6.26267e-15	0.260058	0.842	0.731	1.15603e-10	2	Copz1
6.80819e-15	0.279376	0.717	0.568	1.25672e-10	2	Chchd7
7.15415e-15	0.269867	0.788	0.663	1.32058e-10	2	Copb1
9.0938e-15	0.267307	0.555	0.382	1.67863e-10	2	Trp53i13
1.61687e-14	0.251862	0.848	0.678	2.98458e-10	2	Ptk7
3.75395e-14	0.298721	0.772	0.665	6.92943e-10	2	Cd47
5.61847e-14	0.281966	0.768	0.64	1.03711e-09	2	Snhg3
8.95357e-14	0.263263	0.555	0.387	1.65274e-09	2	Acbd3
1.04252e-13	0.287243	0.601	0.451	1.92438e-09	2	Gars
1.156e-13	0.254864	0.882	0.766	2.13385e-09	2	Ddx50
1.16458e-13	0.279132	0.561	0.412	2.1497e-09	2	Tvp23b
1.64099e-13	0.253904	0.575	0.413	3.0291e-09	2	Ergic1
1.70308e-13	0.272866	0.513	0.36	3.14372e-09	2	Sash1
1.83003e-13	0.287982	0.627	0.479	3.37805e-09	2	Zfyve21
1.87959e-13	0.285588	0.707	0.566	3.46953e-09	2	Tmed1
4.1943e-13	0.250521	0.878	0.784	7.74226e-09	2	Ndufa1
6.18203e-13	0.261961	0.589	0.441	1.14114e-08	2	BC004004
3.17078e-12	0.254218	0.553	0.413	5.85295e-08	2	Slc38a10
4.29684e-12	0.256944	0.625	0.485	7.93153e-08	2	1110065P20Rik
0	2.80807	0.989	0.215	0	3	Agtr2
0	2.77943	0.844	0.126	0	3	Aspn
0	1.69453	0.578	0.04	0	3	Clec3b
4.37846e-301	1.65943	0.793	0.121	8.0822e-297	3	Ogn
1.64239e-293	1.39423	0.547	0.039	3.03168e-289	3	Angptl1
1.64795e-290	1.55269	0.892	0.178	3.04195e-286	3	Loxl1
6.85654e-288	1.67302	0.877	0.179	1.26565e-283	3	Thbs2
2.37404e-271	1.55767	0.712	0.102	4.38224e-267	3	Fibin
6.52854e-250	1.98852	0.954	0.321	1.2051e-245	3	Col12a1
4.57896e-249	1.60401	0.666	0.095	8.45231e-245	3	Nrk
1.02465e-245	2.55607	0.976	0.397	1.8914e-241	3	Postn
2.60745e-235	0.886366	0.556	0.059	4.8131e-231	3	Rtl3
6.078e-232	2.49887	1	0.824	1.12194e-227	3	Dlk1
7.92548e-225	2.18664	1	0.74	1.46296e-220	3	Igf2
1.51622e-221	1.68654	0.895	0.257	2.79879e-217	3	Sfrp2
1.68544e-217	1.35734	0.703	0.13	3.11115e-213	3	Akap12
8.37956e-208	1.9324	0.998	0.857	1.54678e-203	3	H19
1.55349e-207	1.86374	0.897	0.298	2.86759e-203	3	Plagl1
2.35881e-206	2.08675	1	0.9	4.35413e-202	3	Cdkn1c
5.38378e-204	1.68069	0.96	0.406	9.93792e-200	3	Dpt
1.03152e-202	1.25279	0.776	0.188	1.90409e-198	3	Htra3
3.98762e-194	1.76471	0.974	0.511	7.36075e-190	3	Fn1
2.25251e-193	2.36882	0.993	0.707	4.15791e-189	3	Itm2a
5.59629e-190	1.56285	0.947	0.391	1.03302e-185	3	Vcan
5.32978e-188	1.89615	1	0.807	9.83824e-184	3	Meg3
1.57377e-186	0.969551	0.473	0.057	2.90502e-182	3	Tmeff2
7.0686e-183	1.55917	0.938	0.385	1.30479e-178	3	Lox
8.80455e-175	1.53224	0.998	0.654	1.62523e-170	3	Pcolce
9.30512e-166	1.23323	0.859	0.304	1.71763e-161	3	Islr
4.60943e-165	1.12774	0.886	0.314	8.50855e-161	3	Adam33
1.08329e-162	1.45041	0.98	0.578	1.99965e-158	3	Rian
2.05479e-158	1.42737	0.892	0.353	3.79293e-154	3	Smoc2
3.34304e-158	1.24572	0.279	0.016	6.17092e-154	3	C1qtnf3
4.15954e-156	1.21614	1	0.935	7.6781e-152	3	Col3a1
7.84194e-156	1.34762	0.993	0.675	1.44754e-151	3	Col5a1
2.04859e-155	1.42248	1	0.931	3.78149e-151	3	Col1a2
7.17772e-155	2.5472	0.857	0.349	1.32494e-150	3	Mfap4
8.2179e-150	1.34957	0.932	0.456	1.51694e-145	3	Plpp3
1.26607e-149	0.860686	0.629	0.141	2.33703e-145	3	Zfhx4
1.37236e-148	0.887672	0.488	0.083	2.53324e-144	3	Pdgfrl
3.67776e-148	1.51948	0.971	0.564	6.78878e-144	3	Mest
4.36806e-146	1.36374	1	0.937	8.063e-142	3	Col1a1
1.67828e-145	1.13554	0.899	0.346	3.09794e-141	3	Ccdc80
7.14775e-142	0.935823	0.688	0.184	1.3194e-137	3	Rarres2
6.01294e-136	0.604571	0.374	0.047	1.10993e-131	3	Dpep1
5.73517e-133	1.13288	0.998	0.792	1.05866e-128	3	Fstl1
3.33032e-131	0.38112	0.224	0.011	6.14745e-127	3	Fgf7
5.85389e-131	1.4829	0.681	0.212	1.08057e-126	3	Col14a1
4.94669e-130	1.22407	0.952	0.518	9.13109e-126	3	Serpinf1
2.98485e-129	1.2116	0.987	0.738	5.50973e-125	3	Mdk
1.04803e-128	1.68816	0.853	0.371	1.93456e-124	3	Eln
2.05778e-128	0.885394	0.659	0.185	3.79846e-124	3	Vegfd
3.93015e-128	1.1426	0.982	0.642	7.25467e-124	3	Nfib
1.1243e-127	1.03444	1	0.976	2.07535e-123	3	Sparc
1.94062e-127	1.39653	0.286	0.026	3.5822e-123	3	Mfap5
9.95928e-126	0.454715	0.187	0.006	1.83838e-121	3	Ltbp2
1.71128e-124	1.15601	0.978	0.717	3.15886e-120	3	Col5a2
2.4904e-124	0.563857	0.281	0.026	4.59703e-120	3	Fndc1
2.79892e-123	1.13123	0.923	0.459	5.16652e-119	3	Ctsk
4.70973e-123	1.24046	0.855	0.392	8.69369e-119	3	Fbn1
5.02599e-121	0.888445	0.589	0.156	9.27748e-117	3	Mxra8
5.34268e-121	0.780788	0.512	0.114	9.86206e-117	3	Slit2
1.05153e-120	1.04247	0.998	0.794	1.94101e-116	3	Peg3
1.11605e-118	0.70912	0.462	0.091	2.06012e-114	3	Epha3
2.49341e-118	0.922074	1	0.905	4.60259e-114	3	Rrbp1
6.73158e-116	1.01228	0.899	0.439	1.24258e-111	3	Aebp1
9.9814e-116	1.00582	0.681	0.221	1.84247e-111	3	Osr2
1.37073e-114	0.62391	0.519	0.12	2.53024e-110	3	Zim1
1.41317e-112	0.990073	0.998	0.754	2.60858e-108	3	Selenom
2.03586e-112	0.492446	0.202	0.012	3.758e-108	3	Ptgis
4.14255e-112	0.777158	0.457	0.093	7.64673e-108	3	Nupr1
1.74721e-110	1.02696	0.987	0.735	3.22518e-106	3	Gpc3
2.59855e-110	0.539689	0.873	0.366	4.79666e-106	3	Selenop
2.85203e-109	0.824513	0.343	0.051	5.26456e-105	3	Rbp4
3.21289e-109	0.599882	0.393	0.066	5.93067e-105	3	Dkk2
5.10813e-109	2.28807	0.822	0.466	9.42909e-105	3	Ptn
1.10248e-108	1.01375	1	0.803	2.03507e-104	3	Rcn3
2.44964e-107	0.897734	0.793	0.305	4.52178e-103	3	Cd34
1.01882e-105	0.932283	0.98	0.711	1.88065e-101	3	Tmed3
1.47113e-105	0.92963	0.848	0.425	2.71556e-101	3	P3h4
1.69238e-105	0.662375	0.543	0.141	3.12397e-101	3	Mirg
2.59216e-105	0.904227	0.543	0.15	4.78487e-101	3	Abi3bp
8.44572e-102	0.870183	0.912	0.467	1.559e-97	3	Fkbp10
2.91335e-100	0.81847	1	0.964	5.37775e-96	3	Serpinh1
3.08865e-98	0.881517	0.956	0.62	5.70134e-94	3	Copz2
3.85753e-98	0.912444	0.965	0.66	7.12062e-94	3	Vkorc1
3.55903e-97	0.913149	0.897	0.476	6.56961e-93	3	Lrrc17
9.41095e-97	0.837037	0.611	0.2	1.73717e-92	3	Emilin2
2.96661e-96	0.852234	1	0.954	5.47606e-92	3	Cd63
5.52332e-96	0.693137	0.677	0.242	1.01955e-91	3	Lhfpl2
2.01182e-95	0.378845	0.281	0.037	3.71362e-91	3	P4ha3
2.75282e-95	1.08269	0.93	0.573	5.08143e-91	3	Fbn2
8.09536e-95	0.936776	0.949	0.609	1.49432e-90	3	Oaf
9.88143e-95	0.470143	0.288	0.041	1.82401e-90	3	Npas3
1.24881e-94	0.565352	0.396	0.08	2.30517e-90	3	Fap
1.96607e-94	0.902673	1	0.875	3.62918e-90	3	Mfap2
4.99599e-94	0.92915	0.952	0.702	9.2221e-90	3	Kcnq1ot1
1.29921e-93	1.07052	0.978	0.745	2.39822e-89	3	Bgn
2.46164e-92	0.577266	1	1	4.54394e-88	3	Gnas
7.17155e-92	0.967274	0.877	0.485	1.3238e-87	3	Fkbp11
1.67796e-91	0.826657	0.982	0.77	3.09735e-87	3	Ckap4
2.14024e-90	0.701746	0.629	0.213	3.95068e-86	3	Nnmt
3.1929e-90	0.839051	0.978	0.753	5.89377e-86	3	Rcn1
1.75454e-89	0.943872	0.963	0.645	3.2387e-85	3	Gpx7
6.46475e-89	0.743018	0.618	0.214	1.19333e-84	3	Slc1a3
3.49405e-88	0.902462	1	0.872	6.44967e-84	3	Dcn
6.66202e-87	0.773818	1	0.947	1.22974e-82	3	Ssr2
1.51461e-86	0.464942	0.349	0.067	2.79581e-82	3	Galnt16
5.16546e-85	0.580222	0.47	0.13	9.53493e-81	3	Klhl13
9.38941e-85	1.08101	0.776	0.367	1.73319e-80	3	Mgst1
1.45768e-83	0.769414	0.697	0.282	2.69073e-79	3	Cdc42ep2
2.01515e-83	0.721563	0.22	0.025	3.71977e-79	3	Nppc
5.6642e-82	0.608689	0.519	0.157	1.04555e-77	3	B830012L14Rik
1.11375e-80	0.493019	0.905	0.465	2.05588e-76	3	Ebf1
4.79394e-80	0.600293	0.455	0.126	8.84913e-76	3	AW551984
9.35533e-80	0.638351	0.565	0.19	1.7269e-75	3	Hic1
1.36687e-79	0.333908	0.182	0.017	2.52311e-75	3	Lgr5
1.53749e-78	0.742928	0.611	0.248	2.83806e-74	3	Man2a1
1.90455e-78	0.550962	0.492	0.141	3.5156e-74	3	Apod
3.25393e-78	0.644182	0.589	0.217	6.00643e-74	3	Bicc1
2.82987e-77	0.871371	0.952	0.727	5.22366e-73	3	Maged2
5.70401e-77	0.439825	0.202	0.023	1.0529e-72	3	1110032F04Rik
4.99083e-76	0.768778	0.993	0.935	9.21257e-72	3	Jund
1.92742e-75	0.744027	0.778	0.37	3.55783e-71	3	Ank2
1.88682e-74	0.810128	0.802	0.434	3.48289e-70	3	Emilin1
4.00273e-74	0.632659	0.998	0.928	7.38863e-70	3	Arf4
1.17505e-72	0.703035	0.165	0.015	2.16902e-68	3	Igfbp6
1.19896e-72	0.924532	0.855	0.517	2.21316e-68	3	Nfia
1.63443e-72	0.325184	0.119	0.005	3.017e-68	3	Pamr1
1.67413e-72	0.719154	0.492	0.162	3.09028e-68	3	Thbs1
4.33828e-72	0.86909	0.499	0.174	8.00803e-68	3	Gas6
4.37594e-72	0.703211	0.971	0.849	8.07754e-68	3	Ccnd3
5.72037e-72	0.710025	0.877	0.51	1.05592e-67	3	P3h1
1.85209e-71	0.595537	0.53	0.185	3.41876e-67	3	Zeb1
2.1443e-71	0.439317	1	0.998	3.95816e-67	3	Nme2
3.34305e-71	0.823598	0.873	0.521	6.17094e-67	3	Olfml3
4.28799e-71	0.711716	0.818	0.448	7.9152e-67	3	Lrp1
7.26206e-70	0.725125	0.998	0.779	1.3405e-65	3	Col6a2
8.25099e-70	0.606152	0.998	0.977	1.52305e-65	3	Ppib
2.61012e-69	0.754883	0.888	0.583	4.81803e-65	3	Grb10
7.92626e-69	0.632102	0.516	0.178	1.46311e-64	3	Angptl2
1.14829e-68	0.793431	0.738	0.352	2.11962e-64	3	Cxcl12
1.22429e-68	0.710004	0.934	0.65	2.25992e-64	3	Efemp2
2.17618e-68	0.609037	0.501	0.173	4.01701e-64	3	Tmem26
2.83282e-68	0.691602	1	0.779	5.22911e-64	3	Col6a1
3.04244e-68	0.571504	0.442	0.125	5.61604e-64	3	Tshz2
1.57681e-67	0.423946	0.295	0.06	2.91064e-63	3	Plat
2.60183e-67	0.649037	0.971	0.864	4.80272e-63	3	Nenf
6.44507e-67	0.508491	0.486	0.158	1.1897e-62	3	Rnf144a
1.35725e-66	0.663283	0.989	0.857	2.50535e-62	3	P4hb
4.08707e-66	0.596913	0.985	0.909	7.54432e-62	3	Krtcap2
5.85988e-66	0.619632	0.743	0.354	1.08167e-61	3	Lama4
6.33318e-66	0.376606	0.251	0.044	1.16904e-61	3	Fmod
6.34703e-66	0.440508	0.286	0.055	1.1716e-61	3	Kcnj8
3.73313e-65	0.722034	0.976	0.753	6.89098e-61	3	Il11ra1
6.21762e-65	0.688165	0.73	0.363	1.14771e-60	3	Gxylt2
3.59588e-64	0.477278	0.411	0.122	6.63764e-60	3	Svep1
9.77306e-64	0.287591	0.193	0.026	1.80401e-59	3	Atp1a2
1.12711e-63	0.627481	0.677	0.308	2.08054e-59	3	Ghr
1.42621e-63	0.798523	0.982	0.763	2.63264e-59	3	Col6a3
1.7242e-63	0.742667	0.938	0.646	3.1827e-59	3	Timp2
2.75726e-63	0.623081	0.978	0.767	5.08963e-59	3	Txndc5
5.8625e-63	0.349253	0.187	0.024	1.08216e-58	3	Col5a3
9.47818e-63	0.658054	0.811	0.49	1.74958e-58	3	Crtap
1.40502e-62	0.265442	0.123	0.008	2.59353e-58	3	Tnxb
2.39966e-62	0.700769	0.738	0.379	4.42954e-58	3	Rnase4
2.55352e-62	0.623031	0.719	0.341	4.71355e-58	3	Adamts2
5.39099e-62	0.687194	0.793	0.429	9.95122e-58	3	Rhoj
5.70696e-62	0.628005	0.782	0.412	1.05345e-57	3	Nid1
7.16407e-62	0.682039	0.87	0.484	1.32241e-57	3	Creb3l1
1.82082e-61	0.653005	0.705	0.361	3.36105e-57	3	Igf2r
1.935e-61	0.727967	0.811	0.45	3.57181e-57	3	Kitl
1.49822e-60	0.257025	0.182	0.024	2.76557e-56	3	Arsj
2.20686e-60	0.261137	0.174	0.022	4.07363e-56	3	Srpx2
3.80419e-60	0.626554	0.673	0.327	7.02215e-56	3	Trio
3.88862e-60	0.680064	0.855	0.532	7.178e-56	3	P3h3
6.42829e-60	0.600057	0.404	0.127	1.1866e-55	3	Pdpn
1.04063e-59	0.596162	0.985	0.899	1.92089e-55	3	Ssr4
2.28609e-59	0.394923	0.332	0.084	4.21989e-55	3	Ldb2
2.60385e-59	0.48766	0.495	0.178	4.80645e-55	3	Cercam
1.2627e-58	0.32149	0.279	0.06	2.33081e-54	3	Adam23
1.75792e-58	0.533807	0.978	0.797	3.24495e-54	3	Arpc1b
6.33485e-58	0.653632	0.508	0.201	1.16935e-53	3	Tmem158
7.23933e-58	0.628183	0.851	0.5	1.33631e-53	3	C1qtnf6
8.58325e-58	0.713651	0.818	0.474	1.58438e-53	3	Cd248
6.98448e-57	0.591416	0.637	0.311	1.28927e-52	3	Fndc3b
2.00764e-56	0.655032	0.936	0.694	3.70591e-52	3	Fkbp9
1.45674e-55	0.604527	0.626	0.284	2.68899e-51	3	Mmp23
2.12933e-55	0.612449	0.769	0.445	3.93052e-51	3	Nfix
2.59539e-55	0.598272	0.505	0.196	4.79083e-51	3	Lpar4
4.2388e-55	0.476183	0.536	0.212	7.8244e-51	3	Slc9a3r2
1.77159e-54	0.787571	0.835	0.556	3.27018e-50	3	Egr1
1.99144e-54	0.421967	1	1	3.676e-50	3	Serf2
2.33971e-54	0.56848	0.598	0.272	4.31888e-50	3	Bend5
2.8221e-54	0.659437	0.952	0.646	5.20931e-50	3	Pmp22
3.45475e-54	0.512362	0.545	0.222	6.37712e-50	3	Kctd12
1.42333e-53	0.593876	0.993	0.922	2.62733e-49	3	Marcks
1.59435e-53	0.38584	0.295	0.076	2.94301e-49	3	Epha4
1.89077e-53	0.587679	0.662	0.319	3.49017e-49	3	Dpysl3
1.90463e-53	0.538884	0.692	0.34	3.51576e-49	3	Fam114a1
1.26995e-52	0.297539	0.204	0.037	2.3442e-48	3	Adamts19
2.0415e-52	0.833166	0.833	0.539	3.76841e-48	3	Ccn1
1.07515e-51	0.626809	0.749	0.433	1.98463e-47	3	Col16a1
5.10668e-51	0.469501	0.497	0.195	9.42641e-47	3	Mrc2
9.08583e-51	0.387549	0.349	0.107	1.67715e-46	3	Rai14
1.42675e-50	0.51239	0.653	0.319	2.63364e-46	3	Lamb1
1.68277e-50	0.549658	0.949	0.845	3.10622e-46	3	Cnpy2
3.10354e-50	0.523251	0.495	0.195	5.72883e-46	3	Pappa2
3.40812e-50	0.635519	0.84	0.516	6.29105e-46	3	Fkbp7
4.25182e-50	0.440524	1	0.991	7.84844e-46	3	Ifitm2
7.46644e-50	0.514844	0.998	0.975	1.37823e-45	3	Laptm4a
1.75993e-49	0.4481	0.78	0.449	3.24865e-45	3	Fcgrt
4.07375e-49	0.528919	0.985	0.819	7.51974e-45	3	Maged1
4.21112e-49	0.585232	0.919	0.603	7.7733e-45	3	Kdelr3
4.30604e-49	0.50141	0.982	0.897	7.94852e-45	3	Tmem167
8.75846e-49	0.567413	0.93	0.635	1.61672e-44	3	Snhg18
1.48129e-48	0.342623	0.231	0.05	2.73431e-44	3	Spon2
2.71114e-48	0.332762	0.264	0.065	5.00449e-44	3	Sema6c
7.04074e-48	0.301068	0.237	0.054	1.29965e-43	3	Adam12
7.56311e-48	0.497314	0.998	0.978	1.39608e-43	3	Sec61b
8.22823e-48	0.493555	0.308	0.088	1.51885e-43	3	Cd55
1.35055e-47	0.424835	0.358	0.118	2.49298e-43	3	Gm266
1.47627e-47	0.711951	0.96	0.782	2.72504e-43	3	Kdelr2
4.08784e-47	0.564376	0.602	0.287	7.54574e-43	3	Creb5
3.30284e-46	0.702432	0.49	0.213	6.09672e-42	3	Lpl
4.84559e-46	0.548813	0.91	0.719	8.94448e-42	3	Srm
5.22777e-46	0.560269	0.982	0.913	9.64995e-42	3	Sfr1
6.69221e-46	0.433151	0.42	0.155	1.23532e-41	3	Galnt17
8.28914e-46	0.557273	0.892	0.674	1.53009e-41	3	Pofut2
1.0688e-45	0.373161	0.33	0.104	1.9729e-41	3	Tnfsf12
3.89347e-45	0.356786	0.347	0.113	7.18695e-41	3	Zfp469
1.45226e-44	0.34278	0.147	0.022	2.68073e-40	3	Ntrk2
1.80692e-44	0.382067	0.354	0.119	3.3354e-40	3	Glt8d2
5.58471e-44	0.54096	0.716	0.43	1.03088e-39	3	Bmp1
6.00832e-44	0.454821	0.481	0.207	1.10907e-39	3	Nucb2
6.68757e-44	0.562195	0.919	0.607	1.23446e-39	3	Cdo1
1.39321e-43	0.457775	0.418	0.163	2.57173e-39	3	Man1a
2.07594e-43	0.446521	0.459	0.19	3.83197e-39	3	Anpep
5.263e-43	0.433861	0.462	0.189	9.71497e-39	3	Igdcc4
5.60438e-43	0.316609	0.277	0.079	1.03451e-38	3	Csf1
1.26128e-42	0.484864	0.991	0.926	2.32821e-38	3	Ostc
1.76094e-42	0.490186	0.613	0.305	3.25051e-38	3	Adamts1
1.89234e-42	0.533266	0.886	0.655	3.49306e-38	3	Rhoc
2.84133e-42	0.361541	0.235	0.059	5.24481e-38	3	Smim1
3.47323e-42	0.33045	0.31	0.097	6.41124e-38	3	Rassf2
3.48169e-42	0.528146	0.826	0.57	6.42684e-38	3	Dap
8.26036e-42	0.493488	0.156	0.027	1.52478e-37	3	Ccn3
1.10784e-41	0.307518	0.22	0.052	2.04496e-37	3	Kcne4
2.17386e-41	0.519645	0.569	0.282	4.01272e-37	3	Chpf
2.29131e-41	0.514549	0.264	0.076	4.22954e-37	3	Efemp1
3.75055e-41	0.355453	0.354	0.127	6.92313e-37	3	Clcn5
5.04076e-41	0.277222	0.178	0.036	9.30473e-37	3	Tcea3
6.06533e-41	0.409189	0.499	0.225	1.1196e-36	3	Obsl1
9.3844e-41	0.305887	0.229	0.058	1.73227e-36	3	Armh4
1.73912e-40	0.49389	0.899	0.699	3.21025e-36	3	Ifitm3
2.23763e-40	0.378455	0.367	0.135	4.13044e-36	3	Arsb
2.3982e-40	0.576539	0.848	0.599	4.42684e-36	3	Ndn
2.8761e-40	0.808817	0.897	0.761	5.30899e-36	3	Jun
3.201e-40	0.448279	0.314	0.103	5.90872e-36	3	Limch1
4.4732e-40	0.347421	0.273	0.08	8.25708e-36	3	Cpe
5.82128e-40	0.399662	0.473	0.203	1.07455e-35	3	Rras
5.96296e-40	0.413501	0.396	0.154	1.1007e-35	3	Heg1
1.06089e-39	0.404142	0.998	0.982	1.9583e-35	3	Bsg
3.59213e-39	0.428701	0.495	0.221	6.6307e-35	3	Pycr1
7.76574e-39	0.373908	0.281	0.087	1.43348e-34	3	Pgm5
1.11306e-38	0.508307	0.855	0.625	2.05459e-34	3	Sec22b
1.23053e-38	0.435812	0.442	0.189	2.27144e-34	3	Ptprd
1.79995e-38	0.419406	0.958	0.795	3.32253e-34	3	Cald1
3.6318e-38	0.356977	0.998	0.995	6.70394e-34	3	Myl6
4.3673e-38	0.483131	0.934	0.739	8.0616e-34	3	Lman1
4.36824e-38	0.280012	0.174	0.037	8.06334e-34	3	Prelp
4.36925e-38	0.305394	0.262	0.076	8.0652e-34	3	Lepr
5.19069e-38	0.415912	0.989	0.973	9.5815e-34	3	Gabarap
6.15183e-38	0.510831	0.789	0.475	1.13557e-33	3	Srpx
6.5358e-38	0.299163	0.321	0.109	1.20644e-33	3	Tgfbi
8.11918e-38	0.347478	0.345	0.124	1.49872e-33	3	Slc7a10
1.96893e-37	1.01844	0.697	0.447	3.63444e-33	3	Cthrc1
2.0038e-37	0.408124	0.987	0.935	3.69881e-33	3	Dad1
3.92641e-37	0.313484	0.323	0.111	7.24777e-33	3	Bcat1
4.93442e-37	0.367847	1	0.996	9.10845e-33	3	Sec61g
6.16233e-37	0.354411	0.303	0.103	1.1375e-32	3	Sorcs2
8.70908e-37	0.488604	0.734	0.456	1.60761e-32	3	Rbms3
1.06897e-36	0.477715	0.521	0.261	1.97321e-32	3	Chst2
2.73149e-36	0.538932	0.822	0.618	5.04205e-32	3	Scd2
3.72379e-36	0.48519	0.879	0.68	6.87374e-32	3	Surf4
1.12516e-35	0.309865	0.229	0.064	2.07693e-31	3	Ptger3
1.13489e-35	0.351433	0.44	0.189	2.09489e-31	3	Metrnl
1.81325e-35	0.402346	0.549	0.28	3.34708e-31	3	Zmiz1
1.83365e-35	0.724598	0.233	0.068	3.38473e-31	3	Sema3c
2.39881e-35	0.513429	0.541	0.278	4.42797e-31	3	Cpxm1
3.94536e-35	0.270978	0.259	0.079	7.28274e-31	3	Gm11627
4.55247e-35	0.32057	0.295	0.102	8.40341e-31	3	Pparg
5.31041e-35	0.454927	0.651	0.379	9.80248e-31	3	Gpr180
8.00631e-35	0.441597	0.429	0.189	1.47788e-30	3	Ptgfr
1.49037e-34	0.386238	0.492	0.241	2.75108e-30	3	Ltbr
2.01614e-34	0.346918	0.347	0.134	3.72159e-30	3	Serping1
2.05066e-34	0.460778	0.943	0.786	3.7853e-30	3	Mydgf
2.47237e-34	0.384514	0.409	0.178	4.56375e-30	3	Fzd1
3.25445e-34	0.355408	0.42	0.187	6.00739e-30	3	Il6st
3.77047e-34	0.49607	0.347	0.137	6.95991e-30	3	Sulf1
3.8744e-34	0.335943	0.211	0.056	7.15175e-30	3	Gfra1
4.25317e-34	0.466852	0.932	0.737	7.85093e-30	3	Calu
9.05062e-34	0.460458	0.927	0.731	1.67065e-29	3	Gpx8
1.13966e-33	0.534669	0.613	0.367	2.1037e-29	3	Tcf7l2
1.68897e-33	0.387372	0.49	0.246	3.11767e-29	3	Ccdc102a
1.76183e-33	0.385727	0.442	0.2	3.25217e-29	3	Flnc
2.03081e-33	0.419651	0.967	0.909	3.74868e-29	3	Ost4
3.32725e-33	0.344846	0.325	0.123	6.14178e-29	3	Tgfb2
3.50643e-33	0.508712	0.802	0.574	6.47253e-29	3	Colgalt1
3.8876e-33	0.421049	0.262	0.088	7.17612e-29	3	Sfrp1
4.11883e-33	0.464904	0.666	0.406	7.60295e-29	3	Ikbip
5.40545e-33	0.448564	0.943	0.83	9.97791e-29	3	Erp29
7.4821e-33	0.481202	0.811	0.604	1.38112e-28	3	Smim14
8.00399e-33	0.427521	0.593	0.339	1.47746e-28	3	Lamc1
8.65375e-33	0.438201	0.675	0.384	1.5974e-28	3	Loxl2
1.27898e-32	0.450627	0.919	0.787	2.36087e-28	3	Sar1a
1.55475e-32	0.295306	0.321	0.118	2.86992e-28	3	Tspan11
2.09926e-32	0.254589	0.215	0.061	3.87503e-28	3	Tro
2.86457e-32	0.288463	0.295	0.107	5.28771e-28	3	Ltbp3
3.48384e-32	0.408696	0.978	0.874	6.43082e-28	3	Ddost
4.64913e-32	0.455094	0.93	0.792	8.58183e-28	3	Rabac1
4.86419e-32	0.44362	0.426	0.198	8.97881e-28	3	Pcsk9
6.39735e-32	0.3303	0.398	0.17	1.18089e-27	3	Chpf2
8.69844e-32	0.474054	0.791	0.574	1.60564e-27	3	Comt
1.30334e-31	0.529839	0.613	0.37	2.40583e-27	3	Meis2
1.31303e-31	0.456058	0.473	0.234	2.42373e-27	3	Bckdhb
1.56168e-31	0.363428	0.989	0.938	2.88271e-27	3	Tmed9
1.77372e-31	0.386375	0.563	0.304	3.27411e-27	3	Sec24d
2.23934e-31	0.318722	0.378	0.16	4.1336e-27	3	Zcchc24
2.53761e-31	0.407072	0.349	0.14	4.68418e-27	3	Adamts5
3.04422e-31	0.479603	0.855	0.584	5.61933e-27	3	C1qtnf2
4.20954e-31	0.398861	0.576	0.321	7.77038e-27	3	Prr5
4.98992e-31	0.379805	0.244	0.081	9.2109e-27	3	Arhgap20
6.21514e-31	0.479075	0.499	0.259	1.14725e-26	3	Fbln5
7.13493e-31	0.459878	0.919	0.793	1.31704e-26	3	Hdlbp
7.60331e-31	0.264924	0.235	0.075	1.4035e-26	3	Egfr
7.64506e-31	0.340775	0.459	0.219	1.4112e-26	3	Dsel
1.27301e-30	0.359581	0.451	0.22	2.34985e-26	3	Poglut3
2.55851e-30	0.324192	0.426	0.193	4.72276e-26	3	Nid2
3.36915e-30	0.418008	0.567	0.323	6.21912e-26	3	Dnajc25
4.62816e-30	0.367468	0.985	0.909	8.54311e-26	3	Selenok
5.53834e-30	0.367369	0.371	0.164	1.02232e-25	3	Mir99ahg
1.03067e-29	0.379542	0.699	0.409	1.90252e-25	3	Fkbp14
1.15036e-29	0.419029	0.796	0.575	2.12345e-25	3	Prrc1
1.78145e-29	0.405681	0.989	0.956	3.28838e-25	3	Pdia6
2.06359e-29	0.315921	1	0.998	3.80918e-25	3	Rpl22l1
4.07158e-29	0.457202	0.947	0.777	7.51573e-25	3	Basp1
6.09074e-29	0.317444	0.268	0.096	1.12429e-24	3	Gpc6
7.86909e-29	0.397275	0.488	0.252	1.45255e-24	3	Reck
9.22382e-29	0.408245	0.736	0.491	1.70262e-24	3	Bet1l
1.26334e-28	0.458394	0.875	0.695	2.332e-24	3	Gng10
1.26368e-28	0.268063	0.222	0.071	2.33262e-24	3	Dmrt2
1.28633e-28	0.420473	0.675	0.431	2.37443e-24	3	Matn2
1.6491e-28	0.400511	0.505	0.273	3.04407e-24	3	Col27a1
1.67199e-28	0.380552	0.938	0.831	3.08633e-24	3	Prdx5
1.88678e-28	0.416914	0.765	0.495	3.4828e-24	3	Lpar1
2.39388e-28	0.458612	0.695	0.461	4.41887e-24	3	Itgb5
4.97299e-28	0.353847	0.385	0.175	9.17965e-24	3	C430049B03Rik
1.11543e-27	0.466577	0.851	0.587	2.05896e-23	3	Tent5a
1.15748e-27	0.401515	0.829	0.63	2.1366e-23	3	Sptbn1
3.56554e-27	0.394315	0.943	0.824	6.58164e-23	3	Arl1
5.99842e-27	0.366121	0.477	0.253	1.10725e-22	3	Plpp5
6.15703e-27	0.361677	0.413	0.201	1.13653e-22	3	Cxxc5
7.77488e-27	0.431374	0.873	0.711	1.43516e-22	3	Selenos
8.55796e-27	0.37991	0.552	0.322	1.57971e-22	3	Tmem39a
1.00424e-26	0.414095	0.688	0.447	1.85372e-22	3	Erlec1
1.08277e-26	0.383976	0.714	0.477	1.99869e-22	3	Armcx3
1.19303e-26	0.44215	0.468	0.252	2.20221e-22	3	Adamts9
1.85692e-26	0.408815	0.789	0.572	3.42769e-22	3	Cmtm3
2.19319e-26	0.32326	0.804	0.6	4.04841e-22	3	Grn
2.34346e-26	0.430886	0.525	0.292	4.3258e-22	3	Cpz
2.60494e-26	0.456669	0.523	0.306	4.80846e-22	3	Zyx
3.10617e-26	0.834703	0.514	0.307	5.73368e-22	3	Igfbp4
5.0196e-26	0.372966	0.93	0.81	9.26567e-22	3	Ssr1
5.0531e-26	0.325345	0.44	0.229	9.32751e-22	3	Mpdz
5.13856e-26	0.572836	0.727	0.525	9.48528e-22	3	Fosb
5.39205e-26	0.374483	0.629	0.388	9.95319e-22	3	Arfgap1
6.43665e-26	0.296346	0.167	0.047	1.18814e-21	3	Clec11a
6.73223e-26	0.369022	0.521	0.289	1.2427e-21	3	Angptl4
1.29209e-25	0.372432	0.349	0.159	2.38506e-21	3	Ltbp1
1.46911e-25	0.270316	0.31	0.131	2.71183e-21	3	Gramd3
1.69413e-25	0.366187	0.969	0.902	3.1272e-21	3	Pdia3
2.41217e-25	0.94679	0.543	0.34	4.45262e-21	3	Igfbp2
2.41906e-25	0.399712	0.78	0.591	4.46535e-21	3	Sec31a
2.65192e-25	0.366357	0.547	0.314	4.89518e-21	3	Ddr2
2.99138e-25	0.331552	0.321	0.137	5.52178e-21	3	6330403K07Rik
4.43642e-25	0.350555	0.51	0.289	8.18918e-21	3	Slc35a2
4.82591e-25	0.490444	0.67	0.434	8.90815e-21	3	Mmp2
5.92979e-25	0.336396	0.404	0.201	1.09458e-20	3	Pmepa1
1.03286e-24	0.404216	0.479	0.264	1.90656e-20	3	Klf9
1.30726e-24	0.40925	0.558	0.339	2.41307e-20	3	Gaa
1.45144e-24	0.389704	0.879	0.757	2.67921e-20	3	Cnih1
1.45446e-24	0.314294	0.281	0.115	2.68479e-20	3	Scube2
1.65868e-24	0.323882	0.512	0.283	3.06177e-20	3	Gpc4
1.84147e-24	0.409203	0.947	0.874	3.39917e-20	3	Mtch1
2.20427e-24	0.409818	0.71	0.495	4.06886e-20	3	Cdc42ep5
2.75781e-24	0.355436	0.989	0.959	5.09064e-20	3	Calr
3.21528e-24	0.373787	0.877	0.734	5.93508e-20	3	Mmp14
5.14505e-24	0.406063	0.325	0.146	9.49724e-20	3	Gm26802
7.73192e-24	0.421436	0.343	0.16	1.42724e-19	3	Rbp1
8.1552e-24	0.397888	0.547	0.33	1.50537e-19	3	Gpr153
8.61099e-24	0.303027	0.363	0.174	1.5895e-19	3	Sgpp1
1.25883e-23	0.38324	0.754	0.546	2.32367e-19	3	Gstm5
1.26707e-23	0.320013	0.996	0.911	2.33889e-19	3	Ppic
1.56875e-23	0.371906	0.501	0.281	2.89576e-19	3	Wnt5a
1.92317e-23	0.37412	0.76	0.533	3.54998e-19	3	Ramp2
2.48218e-23	0.380951	0.826	0.655	4.58185e-19	3	Copa
3.39003e-23	0.479265	0.695	0.499	6.25766e-19	3	Cd44
4.77553e-23	0.339459	0.444	0.243	8.81516e-19	3	Dhrs7
7.01411e-23	0.362286	0.774	0.615	1.29474e-18	3	Sra1
9.12687e-23	0.325359	0.466	0.262	1.68473e-18	3	Sh3pxd2a
1.13813e-22	0.360553	0.444	0.246	2.10087e-18	3	Pros1
1.33327e-22	0.287763	0.29	0.127	2.46108e-18	3	Zfp354c
1.58662e-22	0.32768	0.352	0.175	2.92875e-18	3	Timp1
1.91977e-22	0.364965	0.765	0.565	3.5437e-18	3	Thra
2.33634e-22	0.346691	0.565	0.346	4.31265e-18	3	Praf2
2.73792e-22	0.381371	0.635	0.429	5.05393e-18	3	Mia3
3.26769e-22	0.352503	0.971	0.794	6.03182e-18	3	Eva1b
3.90077e-22	0.39711	0.521	0.33	7.20043e-18	3	Sntb2
4.36077e-22	0.373243	0.673	0.472	8.04954e-18	3	Yipf3
4.55089e-22	0.264497	0.466	0.249	8.40049e-18	3	Pea15a
4.7492e-22	0.314222	0.991	0.965	8.76654e-18	3	Tmed2
5.57438e-22	0.275864	0.332	0.156	1.02898e-17	3	Slc35f5
8.97465e-22	0.353626	0.78	0.59	1.65663e-17	3	Stt3a
9.8579e-22	0.370856	0.782	0.558	1.81967e-17	3	Celf2
1.27971e-21	0.280639	0.316	0.146	2.36221e-17	3	Flrt2
1.31507e-21	0.298952	0.525	0.302	2.4275e-17	3	Fyn
1.41947e-21	0.262918	1	0.989	2.62019e-17	3	Arf5
1.57747e-21	0.33569	0.919	0.807	2.91185e-17	3	Dpm3
2.49385e-21	0.314345	0.323	0.155	4.60339e-17	3	Sema3a
2.59978e-21	0.366453	0.618	0.414	4.79894e-17	3	Enah
2.81831e-21	0.392819	0.765	0.577	5.20231e-17	3	Golim4
4.12561e-21	0.327389	0.565	0.348	7.61546e-17	3	Arap1
4.41757e-21	0.325144	0.418	0.227	8.1544e-17	3	Pxdn
4.44799e-21	0.289182	0.422	0.227	8.21055e-17	3	Zfp9
5.13702e-21	0.320042	0.996	0.979	9.48242e-17	3	S100a10
5.30977e-21	0.309242	0.411	0.222	9.8013e-17	3	Acot7
5.57387e-21	0.472382	0.655	0.475	1.02888e-16	3	Svil
6.03272e-21	0.301671	0.73	0.519	1.11358e-16	3	Col4a2
7.13981e-21	0.346308	0.721	0.535	1.31794e-16	3	Lrpap1
8.8619e-21	0.345006	0.62	0.4	1.63582e-16	3	Tfpi
1.16149e-20	0.303187	0.558	0.343	2.14399e-16	3	Dlc1
1.21617e-20	0.361671	0.875	0.737	2.24492e-16	3	Bcl7c
1.53435e-20	0.343611	0.916	0.765	2.83225e-16	3	Tbrg1
1.55865e-20	0.336261	0.604	0.398	2.87711e-16	3	Armcx2
1.90056e-20	0.649291	0.398	0.215	3.50825e-16	3	Igf1
1.92065e-20	0.258218	0.33	0.159	3.54533e-16	3	Rassf8
2.31651e-20	0.348783	0.681	0.481	4.27604e-16	3	Smarca2
2.47458e-20	0.304935	0.591	0.37	4.56782e-16	3	Arhgef25
2.49548e-20	0.33291	0.552	0.355	4.6064e-16	3	Bfar
2.64163e-20	0.3684	0.651	0.419	4.87618e-16	3	Osr1
2.99763e-20	0.272998	0.374	0.195	5.53333e-16	3	Selenon
3.90296e-20	0.313155	0.549	0.336	7.20447e-16	3	Chst12
3.92868e-20	0.304432	0.719	0.491	7.25196e-16	3	Epb41l3
4.54506e-20	0.297594	0.424	0.236	8.38973e-16	3	Gmppb
4.57791e-20	0.353761	0.662	0.477	8.45036e-16	3	Shisa5
5.90536e-20	0.289067	0.446	0.253	1.09007e-15	3	Adamts10
9.13272e-20	0.285618	0.442	0.242	1.68581e-15	3	Tbx15
1.19211e-19	0.272393	0.611	0.391	2.20051e-15	3	Hspg2
1.35317e-19	0.584871	0.633	0.463	2.49782e-15	3	Sulf2
1.54667e-19	0.369032	0.163	0.054	2.85499e-15	3	Tppp3
1.78886e-19	0.297987	0.459	0.261	3.30206e-15	3	Ccdc8
2.28664e-19	0.273709	0.367	0.192	4.2209e-15	3	Slc39a13
2.99012e-19	0.323309	0.644	0.414	5.51946e-15	3	Colec12
3.224e-19	0.743707	0.112	0.03	5.95117e-15	3	Ly6a
3.61772e-19	0.272514	0.246	0.106	6.67794e-15	3	Ttyh2
3.70583e-19	0.315494	0.886	0.791	6.84058e-15	3	Timm10b
4.39211e-19	0.590756	0.589	0.405	8.1074e-15	3	Klf4
4.71449e-19	0.412479	0.407	0.235	8.70248e-15	3	Phactr2
4.88737e-19	0.339579	0.785	0.634	9.0216e-15	3	Nucb1
5.28414e-19	0.275851	0.464	0.267	9.75399e-15	3	Numbl
8.64541e-19	0.382489	0.76	0.585	1.59586e-14	3	Xbp1
9.26466e-19	0.250076	0.235	0.102	1.71016e-14	3	Fuca2
1.02923e-18	0.333949	0.837	0.693	1.89986e-14	3	Rpn1
1.23823e-18	0.327991	0.747	0.564	2.28565e-14	3	Yif1a
1.37358e-18	0.327189	0.64	0.418	2.53549e-14	3	Scarf2
1.5746e-18	0.310174	0.976	0.901	2.90655e-14	3	Hsp90b1
2.36022e-18	0.289974	0.378	0.207	4.35673e-14	3	Antxr1
2.391e-18	0.258237	0.578	0.361	4.41355e-14	3	Tgfb1i1
2.83119e-18	0.277953	0.321	0.162	5.2261e-14	3	Mir100hg
3.13404e-18	0.354274	0.701	0.525	5.78512e-14	3	Rbfox2
4.16645e-18	0.310009	0.433	0.25	7.69086e-14	3	Fbxl7
4.43309e-18	0.285373	0.71	0.49	8.18305e-14	3	Fzd2
4.76215e-18	0.303073	0.156	0.054	8.79046e-14	3	Tnc
4.77654e-18	0.33644	0.708	0.554	8.81701e-14	3	Sec61a1
5.92157e-18	0.308745	0.371	0.204	1.09306e-13	3	Rgs7bp
6.15297e-18	0.336439	0.82	0.674	1.13578e-13	3	Yipf5
7.11269e-18	0.343894	0.558	0.377	1.31293e-13	3	Rnd3
7.34632e-18	0.304652	0.642	0.429	1.35606e-13	3	Tmem119
7.74707e-18	0.302838	0.626	0.429	1.43003e-13	3	Wipi1
7.92956e-18	0.314393	0.829	0.681	1.46372e-13	3	Mlec
9.00461e-18	0.295506	0.598	0.412	1.66216e-13	3	Ergic1
1.06036e-17	0.32404	0.846	0.702	1.95732e-13	3	Ift20
1.09608e-17	0.337415	0.468	0.287	2.02326e-13	3	Hes1
1.1633e-17	0.313789	0.875	0.724	2.14734e-13	3	Tram1
1.27904e-17	0.273545	0.24	0.108	2.36097e-13	3	Lurap1l
1.89575e-17	0.256836	0.376	0.207	3.49936e-13	3	Tbc1d23
2.01093e-17	0.332624	0.93	0.809	3.71198e-13	3	Kdelr1
2.0888e-17	0.278676	0.611	0.402	3.85573e-13	3	Tmem45a
2.25061e-17	0.275893	0.468	0.286	4.1544e-13	3	Cmas
2.34009e-17	0.370422	0.479	0.299	4.31957e-13	3	Axl
2.60245e-17	0.327414	0.925	0.856	4.80387e-13	3	Ahnak
2.75357e-17	0.286271	0.292	0.143	5.08282e-13	3	Ptx3
3.48161e-17	0.283564	0.932	0.866	6.4267e-13	3	Cope
5.533e-17	0.281904	0.327	0.175	1.02134e-12	3	Tenm3
7.49957e-17	0.290876	0.525	0.343	1.38435e-12	3	Ski
1.00038e-16	0.257089	0.343	0.187	1.8466e-12	3	St3gal2
1.07466e-16	0.30672	0.765	0.586	1.98371e-12	3	Trip6
1.13064e-16	0.279657	0.976	0.932	2.08705e-12	3	Spcs1
1.34005e-16	0.268757	0.369	0.204	2.4736e-12	3	Klf7
1.51553e-16	0.305596	0.943	0.807	2.79752e-12	3	Prdx4
1.53195e-16	0.284076	0.925	0.825	2.82783e-12	3	Ttc3
1.77962e-16	0.275346	0.646	0.439	3.285e-12	3	Idh1
1.81056e-16	0.296419	0.578	0.393	3.3421e-12	3	Ubfd1
1.90175e-16	0.321828	0.567	0.402	3.51045e-12	3	Derl1
1.99647e-16	0.287303	0.903	0.799	3.68528e-12	3	Map1lc3a
2.15045e-16	0.309958	0.743	0.584	3.96951e-12	3	Copb2
2.69164e-16	0.270123	0.429	0.26	4.96849e-12	3	Hilpda
2.95575e-16	0.301839	0.976	0.909	5.45601e-12	3	Hspa5
4.34636e-16	0.276993	0.923	0.811	8.02294e-12	3	Serp1
7.00565e-16	0.285501	0.596	0.401	1.29317e-11	3	Sec23a
9.34695e-16	0.274569	0.389	0.229	1.72535e-11	3	Pold4
9.35194e-16	0.281296	0.404	0.241	1.72627e-11	3	Gstm2
9.81934e-16	0.288689	0.527	0.354	1.81255e-11	3	Creb3
1.02611e-15	0.28219	0.536	0.359	1.8941e-11	3	Sash1
1.24037e-15	0.312245	0.664	0.507	2.2896e-11	3	H13
1.27698e-15	0.390953	0.903	0.806	2.35718e-11	3	Fos
1.33037e-15	0.279596	0.567	0.393	2.45572e-11	3	Pabpc4
1.68654e-15	0.286602	0.325	0.178	3.11318e-11	3	Thsd4
1.8103e-15	0.301538	0.644	0.455	3.34163e-11	3	Tmem263
2.23845e-15	0.286987	0.688	0.524	4.13195e-11	3	Ccm2
2.3383e-15	0.316125	0.848	0.735	4.31626e-11	3	Ptp4a2
3.55463e-15	0.255089	0.481	0.317	6.5615e-11	3	Gfpt1
4.8746e-15	0.259667	0.521	0.345	8.99802e-11	3	Tmem107
5.28393e-15	0.300761	0.993	0.976	9.75361e-11	3	S100a11
5.43401e-15	0.285597	0.552	0.376	1.00306e-10	3	Slc50a1
7.21581e-15	0.297474	0.635	0.489	1.33197e-10	3	Guk1
1.26984e-14	0.305951	0.73	0.565	2.34399e-10	3	Tmed1
1.38063e-14	0.278954	0.602	0.425	2.54851e-10	3	Lasp1
1.45734e-14	0.255367	0.367	0.215	2.69011e-10	3	Ralgds
2.18847e-14	0.260987	0.418	0.265	4.03969e-10	3	Tcf7l1
3.23108e-14	0.512617	0.327	0.188	5.96426e-10	3	Klf2
4.68576e-14	0.274916	0.622	0.443	8.64944e-10	3	Mfsd10
4.80857e-14	0.27059	0.453	0.286	8.87614e-10	3	Prnp
5.77903e-14	0.342165	0.833	0.726	1.06675e-09	3	Ctsl
7.94956e-14	0.25054	0.424	0.262	1.46741e-09	3	Pmm1
1.15504e-13	0.250488	0.767	0.618	2.13208e-09	3	Arl3
1.23213e-13	0.270855	0.758	0.621	2.2744e-09	3	Col4a1
1.71616e-13	0.27801	0.651	0.478	3.16786e-09	3	Rhobtb3
1.893e-13	0.319534	0.723	0.555	3.49429e-09	3	Klf6
2.14364e-13	0.266645	0.58	0.421	3.95695e-09	3	Golt1b
2.3087e-13	0.265989	0.668	0.503	4.26163e-09	3	Glg1
3.123e-13	0.250151	0.49	0.317	5.76474e-09	3	Aamdc
3.50139e-13	0.260839	0.56	0.389	6.46321e-09	3	Pdia5
4.04786e-13	0.259564	0.448	0.298	7.47195e-09	3	B4galt1
4.7464e-13	0.280418	0.446	0.289	8.76138e-09	3	Tgfbr3
6.43698e-13	0.269082	0.624	0.451	1.1882e-08	3	Vat1
8.36917e-13	0.275646	0.804	0.667	1.54486e-08	3	Atraid
1.00099e-12	0.344278	0.897	0.831	1.84773e-08	3	Manf
1.45663e-12	0.307116	0.655	0.524	2.6888e-08	3	Golgb1
1.49452e-12	0.287697	0.787	0.665	2.75873e-08	3	Nktr
1.63845e-12	0.255518	0.684	0.53	3.02442e-08	3	Bloc1s1
2.76183e-12	0.2585	0.556	0.406	5.09807e-08	3	Rab22a
3.45372e-12	0.260866	0.855	0.765	6.37522e-08	3	Sec62
3.84846e-12	0.273518	0.501	0.36	7.10387e-08	3	Npepl1
6.57206e-12	0.261187	0.598	0.448	1.21314e-07	3	Ptprs
6.95888e-12	0.251062	0.47	0.314	1.28454e-07	3	Tril
8.04126e-12	0.269927	0.576	0.419	1.48434e-07	3	Casc4
1.1258e-11	0.321659	0.708	0.548	2.07811e-07	3	Nrp1
1.76885e-11	0.264481	0.18	0.086	3.26511e-07	3	Zfhx3
3.28017e-11	0.290949	0.666	0.573	6.05487e-07	3	Dnajc15
3.46576e-11	0.275065	0.787	0.664	6.39745e-07	3	Cd47
4.6732e-11	0.271603	0.727	0.593	8.62627e-07	3	P4ha1
2.97327e-10	0.277052	0.508	0.38	5.48836e-06	3	Add3
9.23468e-10	0.259378	0.286	0.178	1.70463e-05	3	Pam
4.45052e-07	0.420566	0.684	0.652	0.00821521	3	Ier2
0	2.82985	0.991	0.193	0	4	Perp
0	2.82776	0.987	0.222	0	4	Sfn
0	2.20509	0.942	0.221	0	4	Lmo1
0	2.14441	0.893	0.101	0	4	Fgfbp1
0	1.90752	0.942	0.103	0	4	Fxyd3
0	1.9064	0.922	0.105	0	4	Dsp
0	1.75416	0.873	0.105	0	4	S100a14
0	1.71054	0.933	0.167	0	4	Bcam
0	1.66685	0.951	0.137	0	4	Spint2
0	1.58642	0.886	0.076	0	4	Trp63
0	1.51445	0.864	0.082	0	4	Serpinb5
0	1.3999	0.782	0.09	0	4	Tfap2b
0	1.38627	0.679	0.057	0	4	Tacstd2
0	1.33279	0.766	0.067	0	4	Kremen2
0	1.32553	0.695	0.064	0	4	Epcam
0	1.26947	0.739	0.072	0	4	Col17a1
0	1.24327	0.766	0.071	0	4	Trim29
0	1.19282	0.682	0.055	0	4	Mir205hg
0	1.17949	0.762	0.076	0	4	Pkp3
0	1.16688	0.699	0.075	0	4	Fras1
0	1.15055	0.635	0.05	0	4	Aqp3
0	1.10563	0.706	0.06	0	4	Gata3
0	1.00326	0.666	0.059	0	4	Car12
1.71731e-295	2.76133	0.955	0.254	3.16997e-291	4	Dmkn
7.93409e-293	1.2383	0.735	0.096	1.46455e-288	4	Satb1
3.16655e-288	1.76005	0.902	0.178	5.84513e-284	4	Pdgfa
1.33003e-278	3.33745	0.98	0.361	2.45511e-274	4	Krt5
2.10914e-267	2.74647	0.766	0.129	3.89327e-263	4	Krt17
3.96401e-267	0.749261	0.53	0.04	7.31717e-263	4	Fermt1
7.43459e-257	0.88548	0.555	0.05	1.37235e-252	4	Anxa8
5.2271e-251	1.27604	0.869	0.194	9.6487e-247	4	Ptprf
4.73591e-250	3.62841	1	0.651	8.74201e-246	4	Lgals7
7.0196e-250	3.42894	0.958	0.383	1.29575e-245	4	Krt15
1.5467e-245	0.911415	0.572	0.06	2.85506e-241	4	Pkp1
3.00985e-244	0.664956	0.459	0.031	5.55587e-240	4	Wnt3
3.20275e-239	0.599251	0.443	0.029	5.91196e-235	4	Ripk4
1.32829e-238	3.65154	0.982	0.562	2.45188e-234	4	Krt14
2.39882e-236	1.52007	0.862	0.219	4.42798e-232	4	Wnt6
7.58883e-235	0.962597	0.653	0.089	1.40082e-230	4	Kif21a
1.22745e-233	0.781104	0.503	0.045	2.26575e-229	4	Rassf9
1.26383e-233	0.793129	0.483	0.04	2.33291e-229	4	Urah
2.82798e-228	1.50848	0.842	0.204	5.22018e-224	4	Klf5
2.43164e-221	0.778423	0.49	0.045	4.48856e-217	4	Ckmt1
3.84879e-218	0.58317	0.434	0.033	7.10448e-214	4	Mpzl2
2.95957e-217	2.89348	0.9	0.34	5.46307e-213	4	Krtdap
5.22802e-217	0.647225	0.45	0.037	9.6504e-213	4	Irx4
2.93527e-214	0.826895	0.595	0.078	5.41821e-210	4	Tfap2a
3.19922e-214	0.723221	0.523	0.057	5.90543e-210	4	Pdgfc
6.1386e-212	0.818167	0.479	0.045	1.13312e-207	4	Ppl
8.78613e-211	0.638914	0.477	0.045	1.62183e-206	4	Lad1
1.69439e-208	1.07636	0.755	0.157	3.12768e-204	4	Prxl2a
7.85795e-207	0.599617	0.437	0.037	1.4505e-202	4	9330162012Rik
1.58895e-206	0.646736	0.501	0.053	2.93305e-202	4	Cdh1
1.50884e-205	0.750478	0.586	0.077	2.78516e-201	4	Hpgds
1.88059e-205	0.630815	0.457	0.042	3.47137e-201	4	Wnt7b
3.76733e-205	0.684152	0.497	0.053	6.95412e-201	4	Cdh3
4.71463e-204	0.676525	0.488	0.051	8.70274e-200	4	Irf6
1.11651e-203	1.70734	0.989	0.484	2.06097e-199	4	Cd9
1.18537e-201	1.50684	0.898	0.308	2.18807e-197	4	Ass1
5.03486e-201	0.855362	0.606	0.092	9.29384e-197	4	Fzd10
8.25101e-199	0.587578	0.396	0.029	1.52305e-194	4	Cbs
6.45318e-198	0.712667	0.559	0.077	1.19119e-193	4	Stard10
1.17853e-194	1.14202	0.784	0.192	2.17544e-190	4	Slc2a1
1.24215e-194	1.10102	0.517	0.065	2.29289e-190	4	Apoc1
4.13694e-192	0.671269	0.421	0.037	7.63639e-188	4	Wnt16
1.5048e-191	0.706953	0.432	0.041	2.77772e-187	4	Dsc3
2.10042e-189	0.714883	1	1	3.87717e-185	4	Rps3a1
6.51814e-188	0.642194	0.408	0.035	1.20318e-183	4	Wnt10b
7.11134e-188	0.683291	0.532	0.072	1.31268e-183	4	Pltp
3.06193e-186	0.767243	0.526	0.071	5.65202e-182	4	Wnt10a
4.80157e-186	0.784545	0.55	0.078	8.86321e-182	4	Rab38
2.35655e-184	0.58298	0.434	0.043	4.34995e-180	4	Sox6
2.46745e-183	1.03511	0.717	0.159	4.55466e-179	4	Jup
6.97049e-183	0.571598	0.388	0.032	1.28668e-178	4	Dlk2
1.01619e-182	0.530637	0.425	0.041	1.87578e-178	4	Esrp1
3.45817e-181	1.46536	0.541	0.081	6.38344e-177	4	Stfa3
2.03928e-180	0.746378	0.506	0.065	3.76431e-176	4	Ppp1r14c
8.53073e-180	1.51297	0.575	0.098	1.57469e-175	4	Cstdc5
4.20791e-179	0.605063	1	1	7.76738e-175	4	Rps14
6.87928e-179	0.579317	1	1	1.26985e-174	4	Rps8
1.91303e-177	0.554917	0.416	0.041	3.53126e-173	4	Lamb3
4.4655e-176	0.580784	0.352	0.026	8.24287e-172	4	Gjb6
5.59186e-176	1.17122	0.835	0.264	1.0322e-171	4	Net1
9.50028e-176	0.623344	1	1	1.75366e-171	4	Rpl13
1.85764e-175	1.08524	0.826	0.247	3.42902e-171	4	Pdlim1
1.26831e-174	0.638007	0.463	0.056	2.34117e-170	4	Itgb4
4.54501e-174	1.55646	0.987	0.752	8.38964e-170	4	Fam162a
1.31398e-173	0.804927	0.606	0.109	2.42547e-169	4	Ezr
2.09179e-173	1.09691	0.682	0.145	3.86124e-169	4	Mafb
1.98631e-172	0.70502	1	1	3.66653e-168	4	Rpl4
4.83085e-171	0.534565	0.363	0.03	8.91727e-167	4	Sytl1
1.01669e-169	0.506086	0.392	0.038	1.8767e-165	4	Map7
1.69239e-168	0.551205	1	1	3.12399e-164	4	Rpl14
1.89526e-168	0.652852	1	1	3.49846e-164	4	Rps26
2.38407e-167	0.611645	1	1	4.40075e-163	4	Rps7
5.56094e-167	0.538999	0.379	0.035	1.02649e-162	4	Gm16136
1.07917e-164	0.681158	0.405	0.043	1.99205e-160	4	Cbr2
1.55143e-163	0.668697	0.486	0.068	2.86379e-159	4	Igsf9
2.76632e-162	0.588598	1	1	5.10635e-158	4	Rpl37
5.48019e-161	0.523134	0.336	0.027	1.01159e-156	4	Gjb2
1.04343e-160	0.585907	1	1	1.92606e-156	4	Fau
2.40437e-160	0.438156	0.332	0.026	4.43823e-156	4	Lamc2
2.58353e-160	0.580908	1	1	4.76893e-156	4	Rpl32
5.15635e-160	1.58019	0.731	0.196	9.5181e-156	4	Mt2
1.35924e-159	0.635397	1	1	2.50902e-155	4	Rpl3
5.63111e-159	0.452584	0.334	0.027	1.03945e-154	4	Lypd6b
1.67614e-158	0.62622	1	1	3.09398e-154	4	Rps6
5.86626e-158	0.532049	0.425	0.051	1.08285e-153	4	Ell2
9.41607e-158	1.84999	0.993	0.942	1.73811e-153	4	Fabp5
9.67279e-158	0.552513	1	1	1.7855e-153	4	Rps3
1.2712e-157	0.558816	1	1	2.3465e-153	4	Rps18
5.74904e-157	0.57732	0.428	0.053	1.06122e-152	4	Sult5a1
6.0465e-157	0.548606	1	1	1.11612e-152	4	Rpl18a
5.7411e-156	0.581746	1	1	1.05975e-151	4	Rpl26
1.66053e-154	1.0507	0.86	0.266	3.06517e-150	4	S100a16
6.29472e-154	0.5647	0.412	0.05	1.16194e-149	4	Hotairm1
8.68629e-153	0.556666	0.423	0.053	1.6034e-148	4	Celsr1
9.86808e-153	0.556547	1	1	1.82155e-148	4	Rps5
2.09358e-152	0.532638	0.396	0.045	3.86454e-148	4	Lsr
1.53347e-151	0.70541	0.343	0.032	2.83063e-147	4	Endou
1.01228e-149	0.557432	1	1	1.86857e-145	4	Rpl9
1.05321e-149	0.499239	1	1	1.94411e-145	4	Rps27a
1.05853e-149	0.423113	0.321	0.026	1.95394e-145	4	Cxadr
1.03573e-148	0.638002	1	1	1.91186e-144	4	mt-Cytb
4.70402e-148	0.496419	1	1	8.68315e-144	4	Rps23
6.98389e-148	0.400459	0.29	0.02	1.28916e-143	4	Cdcp1
3.33389e-147	0.514654	1	1	6.15403e-143	4	Rpl8
3.44995e-145	0.483125	1	1	6.36826e-141	4	Rplp0
9.20889e-145	0.815535	0.657	0.159	1.69987e-140	4	Ajuba
1.36784e-144	1.54799	0.795	0.263	2.52489e-140	4	Anxa1
1.07185e-143	1.16359	0.777	0.266	1.97853e-139	4	Dst
2.1823e-143	0.491987	1	1	4.02831e-139	4	Rplp2
6.73446e-143	0.551448	1	1	1.24311e-138	4	Rpl27
1.71066e-141	0.486755	1	1	3.15771e-137	4	Rpl13a
1.40916e-140	0.524392	1	1	2.60117e-136	4	Rpl6
3.10802e-140	0.581504	1	1	5.73709e-136	4	Rps4x
3.8167e-140	0.503639	1	1	7.04525e-136	4	Rps9
4.92097e-139	1.466	0.468	0.078	9.08361e-135	4	Asprv1
1.22158e-137	0.475975	1	1	2.25491e-133	4	Rps16
1.81358e-137	0.554085	1	1	3.34769e-133	4	Rpl36
2.41367e-137	0.374766	0.29	0.023	4.45539e-133	4	Grhl2
4.69355e-137	0.431319	0.334	0.034	8.66382e-133	4	Pou2f3
5.30633e-137	0.544928	1	1	9.79495e-133	4	Rps27
5.16662e-136	0.988898	0.733	0.219	9.53706e-132	4	Wnt4
6.45625e-135	1.08126	0.996	0.85	1.19176e-130	4	Nop53
1.02441e-134	0.354747	0.276	0.021	1.89095e-130	4	Sox15
2.02291e-134	0.534088	1	1	3.73408e-130	4	Rpl27a
2.92815e-134	0.417458	0.307	0.028	5.40506e-130	4	Plek2
4.32085e-134	0.579244	1	1	7.97586e-130	4	Rpl10a
4.83979e-134	0.746815	0.381	0.049	8.93376e-130	4	Stfa1
1.16311e-133	0.376906	0.269	0.02	2.14698e-129	4	Il17re
2.55253e-133	0.504674	1	1	4.71171e-129	4	Rpl23
[truncated: 6,316 more rows]

## Sheet: pig-cluster
Cluster specifically expressed genes of pig
p_val	avg_log2FC	pct.1	pct.2	p_val_adj	cluster	gene
1.21395e-271	1.59886	0.965	0.659	1.9717e-267	0	ENSSSCG00000035293
2.3093e-238	1.33902	0.739	0.241	3.75077e-234	0	COL6A6
1.68769e-235	1.40234	0.71	0.244	2.74114e-231	0	SOD3
1.35447e-234	1.41321	0.922	0.729	2.19994e-230	0	ENSSSCG00000003839
1.99279e-231	1.43208	0.748	0.245	3.23669e-227	0	C4A
5.09629e-231	1.53975	0.729	0.253	8.27739e-227	0	THBS4
2.16347e-209	1.22571	0.922	0.66	3.5139e-205	0	COL21A1
1.61488e-208	0.759945	0.993	0.994	2.62289e-204	0	RPL34
4.04885e-192	0.672406	0.992	0.993	6.57615e-188	0	ENSSSCG00000035811
2.1244e-190	1.14752	0.94	0.758	3.45046e-186	0	VCAN
1.65248e-186	1.05998	0.928	0.565	2.68395e-182	0	MFAP5
5.26599e-186	1.16339	0.827	0.379	8.55302e-182	0	LPL
6.48292e-182	0.554204	0.995	0.992	1.05296e-177	0	RPS23
3.20826e-177	0.571386	0.995	0.993	5.21085e-173	0	ENSSSCG00000038507
2.59943e-176	1.0057	0.922	0.725	4.222e-172	0	SRPX
1.51086e-171	0.591903	0.991	0.993	2.45394e-167	0	ENSSSCG00000040273
1.82246e-170	0.544251	0.999	0.999	2.96004e-166	0	ENSSSCG00000004970
1.85841e-168	0.614541	0.989	0.988	3.01843e-164	0	ENSSSCG00000011952
3.40654e-163	0.543953	0.993	0.995	5.53291e-159	0	RPS27A
6.03276e-161	1.07816	0.629	0.23	9.79841e-157	0	DKK2
5.99145e-153	0.570285	0.99	0.994	9.73132e-149	0	RPS15A
3.2093e-147	0.5215	0.992	0.99	5.21254e-143	0	RPL29
3.72697e-147	0.559756	0.988	0.993	6.05335e-143	0	ENSSSCG00000012427
1.34503e-145	0.52703	0.993	0.994	2.1846e-141	0	RPL37
6.60831e-145	0.500696	0.994	0.996	1.07332e-140	0	ENSSSCG00000014569
1.91506e-144	0.549772	0.988	0.987	3.11043e-140	0	RPL6
2.83982e-140	0.580848	0.981	0.984	4.61243e-136	0	RPS28
5.78866e-138	0.534907	0.999	0.996	9.40194e-134	0	RPL28
7.30156e-136	0.421337	0.998	0.998	1.18592e-131	0	RPS20
4.4909e-134	0.513485	0.992	0.995	7.29411e-130	0	RPS3A
8.84449e-133	0.494411	0.988	0.987	1.43652e-128	0	RPS21
5.7526e-131	0.965508	0.803	0.425	9.34337e-127	0	SEMA3G
2.38398e-129	0.483838	0.99	0.99	3.87206e-125	0	ENSSSCG00000017509
1.60565e-126	0.502653	0.985	0.985	2.6079e-122	0	RPL22
2.70187e-126	0.492336	0.98	0.988	4.38838e-122	0	ENSSSCG00000035080
2.17326e-124	0.924169	0.873	0.603	3.52981e-120	0	TGFB2
7.94879e-124	0.912651	0.958	0.73	1.29104e-119	0	OGN
4.86396e-123	0.400609	0.997	0.999	7.90005e-119	0	RPL10
5.77627e-122	0.477687	0.988	0.993	9.38182e-118	0	ENSSSCG00000029830
8.24049e-122	0.769087	0.971	0.834	1.33842e-117	0	APOE
2.64502e-121	0.734631	0.948	0.776	4.29604e-117	0	PCOLCE
7.66121e-121	0.461061	0.985	0.988	1.24433e-116	0	ENSSSCG00000039544
1.75849e-120	0.385665	0.99	0.991	2.85615e-116	0	NUDT3
1.30838e-118	0.485459	0.982	0.99	2.12507e-114	0	HSD11B1L
2.03954e-118	0.433232	0.991	0.99	3.31263e-114	0	RPL23
1.02276e-117	0.610001	0.439	0.137	1.66117e-113	0	WNT2B
1.60299e-117	0.588485	0.408	0.118	2.60358e-113	0	LVRN
1.72719e-116	0.477167	0.987	0.987	2.8053e-112	0	RPSA
1.64324e-115	0.969977	0.795	0.55	2.66895e-111	0	PLAC9
1.48272e-114	0.9098	0.785	0.516	2.40824e-110	0	ENSSSCG00000010968
3.20727e-114	0.501374	0.976	0.979	5.20925e-110	0	RPL38
6.55189e-114	0.498963	0.988	0.986	1.06416e-109	0	RPS4X
3.6876e-113	0.837199	0.892	0.694	5.9894e-109	0	TGFBR3
4.36764e-111	0.793333	0.375	0.103	7.09392e-107	0	CORIN
4.85415e-110	0.457222	0.988	0.989	7.8841e-106	0	RPS25
3.14281e-109	0.553678	0.977	0.97	5.10454e-105	0	ERBB3
1.82702e-108	0.437092	0.993	0.991	2.96744e-104	0	RPL35
1.3434e-107	0.625375	0.98	0.859	2.18195e-103	0	POSTN
4.22005e-107	0.389388	0.998	0.996	6.8542e-103	0	RPS12
4.07747e-106	0.389269	0.991	0.995	6.62262e-102	0	ENSSSCG00000003042
8.09872e-105	0.415761	0.987	0.996	1.31539e-100	0	RPL11
1.82821e-103	0.708537	0.629	0.306	2.96938e-99	0	MEST
4.43466e-102	0.764746	0.854	0.665	7.20278e-98	0	OLFML3
1.1134e-101	0.758325	0.518	0.212	1.80838e-97	0	ALDH1A3
2.723e-101	0.613297	0.391	0.12	4.42269e-97	0	ADAMTSL3
5.81153e-101	1.04679	0.552	0.237	9.43908e-97	0	FCN2
6.97956e-101	0.430934	0.984	0.985	1.13362e-96	0	RPL5
2.42109e-99	0.403333	0.99	0.987	3.93234e-95	0	ENSSSCG00000006081
3.93821e-99	0.813302	0.719	0.432	6.39645e-95	0	PDGFRA
7.80964e-99	0.415998	0.986	0.993	1.26844e-94	0	ENSSSCG00000028850
3.2797e-98	0.376015	0.997	0.997	5.32689e-94	0	RPS8
1.20486e-97	0.477095	0.977	0.973	1.95693e-93	0	RPL36A-HNRNPH2
1.71391e-97	0.394508	0.993	0.992	2.78374e-93	0	ENSSSCG00000031088
3.78059e-97	0.426593	0.981	0.983	6.14043e-93	0	RPS13
2.39707e-96	0.780463	0.772	0.537	3.89332e-92	0	PAM
5.60351e-94	0.420052	0.997	0.996	9.10122e-90	0	RPS15
1.37975e-93	0.92101	0.762	0.43	2.24099e-89	0	CFD
4.54754e-93	0.445361	0.988	0.988	7.38612e-89	0	RPS5
1.30872e-92	0.378297	0.988	0.991	2.12562e-88	0	ENSSSCG00000036716
8.21018e-92	0.429687	0.982	0.987	1.3335e-87	0	RPS18
1.53008e-91	0.673561	0.653	0.357	2.48515e-87	0	ADAM12
2.36643e-91	0.308015	0.996	0.999	3.84355e-87	0	EEF1A1
6.91056e-91	0.67066	0.556	0.262	1.12241e-86	0	CITED1
1.37114e-90	0.705573	0.81	0.568	2.227e-86	0	EMILIN2
3.37132e-90	0.48028	0.958	0.963	5.4757e-86	0	CD81
3.52457e-90	0.602789	0.938	0.906	5.7246e-86	0	RPL22L1
1.32592e-89	0.411682	0.987	0.987	2.15355e-85	0	ENSSSCG00000033019
1.38275e-89	0.412386	0.981	0.987	2.24586e-85	0	RPL39
4.58377e-88	0.36688	0.985	0.987	7.44496e-84	0	RPS11
1.43855e-87	0.735789	0.784	0.58	2.33649e-83	0	SNTB2
1.53563e-86	0.394851	0.986	0.99	2.49417e-82	0	ENSSSCG00000025928
2.28631e-86	0.372843	0.987	0.993	3.71342e-82	0	RPL7
1.30276e-85	0.712448	0.686	0.404	2.11594e-81	0	KAZALD1
7.63401e-85	0.927708	0.752	0.512	1.23992e-80	0	ASPN
6.70514e-84	0.398235	0.985	0.987	1.08905e-79	0	RPL3
1.33253e-83	0.71396	0.735	0.471	2.16429e-79	0	GALK2
3.06967e-83	0.601456	0.613	0.35	4.98576e-79	0	FUCA2
7.04733e-83	0.619042	0.532	0.244	1.14463e-78	0	SOX9
1.96322e-82	0.388068	0.988	0.99	3.18867e-78	0	ENSSSCG00000011272
2.26305e-82	0.309968	0.99	0.997	3.67565e-78	0	ENSSSCG00000031838
2.91149e-82	0.350804	0.993	0.99	4.72884e-78	0	ENSSSCG00000024974
4.83941e-81	0.448133	0.975	0.97	7.86018e-77	0	EEF1B2
6.52584e-81	0.396958	0.973	0.977	1.05993e-76	0	RPS3
1.74783e-80	0.664123	0.879	0.761	2.83882e-76	0	LAMB1
4.50376e-80	0.67872	0.631	0.346	7.315e-76	0	EBF2
3.7182e-79	0.744037	0.774	0.586	6.0391e-75	0	PIK3R1
1.3022e-78	0.579463	0.45	0.193	2.11503e-74	0	ABCA9
6.27717e-78	0.417346	0.982	0.984	1.01954e-73	0	ENSSSCG00000020830
9.9699e-78	0.626267	0.469	0.219	1.61931e-73	0	BMPER
3.80594e-76	0.570832	0.459	0.203	6.18161e-72	0	ITGB3
2.43218e-75	0.709037	0.807	0.716	3.95035e-71	0	REEP5
2.52515e-75	0.634129	0.838	0.568	4.10136e-71	0	FBLN1
1.02245e-73	0.389728	0.962	0.972	1.66066e-69	0	SSR2
1.00498e-71	0.407196	0.24	0.06	1.63229e-67	0	SLC7A10
1.05914e-71	0.308082	0.984	0.99	1.72026e-67	0	RPS9
2.276e-70	0.515783	0.371	0.141	3.69669e-66	0	IGF1
3.19755e-70	0.690997	0.594	0.347	5.19347e-66	0	SHAS2
7.52464e-69	0.608041	0.791	0.522	1.22215e-64	0	MMP23B
2.41848e-66	0.342686	0.988	0.989	3.92809e-62	0	SERF2
2.89922e-64	0.423488	0.336	0.126	4.70891e-60	0	CLSTN3
1.21112e-63	0.570482	0.712	0.503	1.9671e-59	0	GLT8D2
1.2699e-63	0.462813	0.386	0.166	2.06257e-59	0	SRPX2
5.05471e-63	0.3574	0.978	0.976	8.20986e-59	0	RPL27
1.03472e-61	0.468249	0.917	0.733	1.6806e-57	0	SERPINF1
1.48038e-61	0.50036	0.473	0.235	2.40444e-57	0	CHRDL1
6.80749e-61	0.316449	0.996	0.992	1.10567e-56	0	RPL7A
9.28412e-61	0.293553	0.996	0.995	1.50793e-56	0	RPS2
3.79812e-56	0.544117	0.592	0.352	6.16891e-52	0	PPARG
5.39572e-56	0.604107	0.832	0.638	8.76373e-52	0	SPON2
1.00977e-55	0.637131	0.693	0.504	1.64008e-51	0	HSPB6
2.58454e-55	0.543272	0.381	0.17	4.19782e-51	0	ENSSSCG00000023611
2.01882e-54	0.372485	0.968	0.966	3.27897e-50	0	RPL31
4.43955e-54	0.5909	0.668	0.495	7.21072e-50	0	TCF7L2
6.55335e-54	0.368931	0.973	0.822	1.06439e-49	0	DCN
3.54659e-53	0.277778	0.981	0.986	5.76036e-49	0	RPL21
7.00841e-53	0.411474	0.576	0.338	1.13831e-48	0	ENSSSCG00000017181
2.90784e-52	0.57756	0.686	0.509	4.72292e-48	0	ENSSSCG00000026981
3.93877e-52	0.466658	0.476	0.266	6.39735e-48	0	GHR
5.80371e-52	0.534702	0.424	0.219	9.42639e-48	0	TMEM100
8.39003e-52	0.413688	0.937	0.897	1.36271e-47	0	SELENOP
1.26497e-51	0.45759	0.489	0.274	2.05456e-47	0	EBF3
5.8005e-51	0.537355	0.766	0.629	9.42117e-47	0	RRAS
7.4748e-51	0.5325	0.644	0.461	1.21406e-46	0	SLC2A4RG
1.15328e-50	0.474701	0.895	0.623	1.87316e-46	0	CRABP2
1.89717e-50	0.298494	0.984	0.99	3.08138e-46	0	ENSSSCG00000013889
3.78842e-49	0.266058	0.986	0.989	6.15315e-45	0	RPL15
1.13916e-48	0.497985	0.529	0.339	1.85023e-44	0	CLMP
7.21263e-48	0.347423	0.958	0.96	1.17148e-43	0	SSR4
1.38855e-47	0.38462	0.323	0.142	2.25529e-43	0	FGF10
2.17388e-47	0.503874	0.451	0.239	3.53082e-43	0	IGSF10
2.02081e-46	0.556228	0.292	0.12	3.2822e-42	0	SNCG
4.80424e-46	0.458121	0.409	0.225	7.80305e-42	0	CDC42EP2
1.73983e-45	0.490632	0.374	0.191	2.82584e-41	0	RSPO3
1.80422e-44	0.481169	0.487	0.311	2.93041e-40	0	CNTFR
2.30904e-44	0.285226	0.978	0.983	3.75035e-40	0	ENSSSCG00000005169
2.57364e-44	0.571598	0.924	0.897	4.1801e-40	0	TXNIP
7.67143e-44	0.300165	0.271	0.112	1.24599e-39	0	VWCE
1.04153e-43	0.426785	0.389	0.204	1.69166e-39	0	ZFHX4
2.10411e-43	0.399516	0.27	0.112	3.4175e-39	0	SCT
2.12779e-43	0.333576	0.937	0.953	3.45595e-39	0	ENSSSCG00000033500
2.65067e-43	0.3917	0.908	0.91	4.30522e-39	0	DAZAP1
8.17565e-43	0.440124	0.473	0.286	1.32789e-38	0	MAN1A1
2.07939e-42	0.502348	0.684	0.567	3.37735e-38	0	CD47
2.39518e-42	0.430104	0.78	0.574	3.89026e-38	0	CXCL12
4.69077e-42	0.472855	0.492	0.317	7.61876e-38	0	H6PD
5.80944e-42	0.468039	0.35	0.174	9.43569e-38	0	FIBIN
2.57179e-41	0.463623	0.608	0.451	4.17711e-37	0	RHOBTB3
1.634e-40	0.432309	0.328	0.161	2.65395e-36	0	ADAM22
8.98935e-39	0.424027	0.824	0.678	1.46005e-34	0	NFIX
9.29261e-39	0.465615	0.686	0.559	1.50931e-34	0	ENSSSCG00000040203
1.02061e-38	0.440925	0.384	0.213	1.65767e-34	0	SEMA3D
1.13299e-38	0.448814	0.576	0.42	1.84021e-34	0	DPYSL3
8.32099e-38	0.396167	0.349	0.181	1.3515e-33	0	ENSSSCG00000035669
8.94187e-38	0.37681	0.872	0.844	1.45234e-33	0	TRMT112
7.1938e-37	0.263094	0.977	0.984	1.16842e-32	0	RACK1
9.14553e-37	0.279359	0.965	0.968	1.48542e-32	0	RPL17-C18orf32
1.25331e-36	0.38808	0.315	0.156	2.03563e-32	0	FBLN7
2.21412e-36	0.362591	0.434	0.258	3.59617e-32	0	GAS6
2.35959e-36	0.34551	0.933	0.924	3.83245e-32	0	RPS17
2.38465e-36	0.408594	0.811	0.764	3.87315e-32	0	CD164
1.33709e-35	0.439397	0.403	0.242	2.17169e-31	0	CRYM
2.26255e-35	0.401896	0.433	0.27	3.67484e-31	0	EGFR
3.76707e-35	0.436929	0.748	0.649	6.11847e-31	0	ENSSSCG00000012088
4.9906e-35	0.344203	0.276	0.129	8.10573e-31	0	PRKG1
1.10504e-34	0.362608	0.922	0.91	1.7948e-30	0	ST13
1.1746e-34	0.291934	0.296	0.144	1.90778e-30	0	NPR1
6.95964e-34	0.268069	0.319	0.159	1.13038e-29	0	CSPG4
9.76552e-34	0.375291	0.546	0.363	1.58612e-29	0	SFRP2
1.72773e-33	0.312663	0.301	0.152	2.80617e-29	0	GFPT2
9.42741e-33	0.41713	0.535	0.366	1.5312e-28	0	PHACTR2
1.14619e-32	0.354863	0.354	0.191	1.86164e-28	0	COL11A1
4.0733e-32	0.273705	0.869	0.761	6.61585e-28	0	HSPG2
6.17675e-32	0.436071	0.641	0.473	1.00323e-27	0	ISLR
3.15844e-31	0.25515	0.205	0.085	5.12995e-27	0	OSMR
4.5052e-31	0.385917	0.449	0.305	7.31735e-27	0	ECHDC2
4.88741e-31	0.283149	0.461	0.282	7.93813e-27	0	SFRP1
8.52602e-31	0.276797	0.411	0.246	1.3848e-26	0	CLEC14A
1.10516e-30	0.34435	0.364	0.218	1.795e-26	0	B3GALNT1
1.35115e-30	0.423191	0.683	0.587	2.19454e-26	0	ENSSSCG00000038991
1.5399e-30	0.351177	0.393	0.224	2.5011e-26	0	ENSSSCG00000032591
1.6776e-30	0.26641	0.952	0.968	2.72476e-26	0	BTF3
2.21968e-30	0.309168	0.71	0.536	3.60521e-26	0	COL5A3
2.8909e-30	0.383434	0.382	0.234	4.6954e-26	0	SLC1A3
2.9456e-30	0.41702	0.695	0.616	4.78425e-26	0	MRPS26
3.06586e-30	0.418213	0.808	0.732	4.97957e-26	0	NID1
1.27266e-29	0.295257	0.772	0.574	2.06706e-25	0	LOX
1.70349e-29	0.376289	0.69	0.562	2.7668e-25	0	FGFR1
1.95683e-29	0.338236	0.375	0.231	3.17829e-25	0	ANO10
2.05944e-29	0.445412	0.658	0.522	3.34495e-25	0	PLPP1
2.92699e-29	0.34129	0.408	0.257	4.75402e-25	0	FAH
2.4808e-28	0.301335	0.897	0.855	4.02931e-24	0	HMGN3
2.78347e-28	0.342672	0.473	0.307	4.52091e-24	0	VCAM1
3.12209e-28	0.424849	0.625	0.524	5.0709e-24	0	CAMK2D
3.97149e-28	0.373043	0.406	0.252	6.45049e-24	0	AGTR1
4.08799e-28	0.385783	0.797	0.736	6.63971e-24	0	MGST3
8.29509e-28	0.377146	0.386	0.249	1.34729e-23	0	PRICKLE2
1.02871e-27	0.269381	0.932	0.938	1.67083e-23	0	TMA7
1.71818e-27	0.394684	0.489	0.357	2.79067e-23	0	CPED1
2.76304e-27	0.404945	0.454	0.324	4.48772e-23	0	RAI14
2.84023e-27	0.32158	0.792	0.651	4.6131e-23	0	EMILIN1
3.26051e-27	0.364259	0.481	0.326	5.29572e-23	0	THY1
3.76434e-27	0.417461	0.614	0.511	6.11404e-23	0	CARHSP1
5.09841e-27	0.382084	0.875	0.803	8.28084e-23	0	GSN
6.35679e-27	0.252007	0.674	0.472	1.03247e-22	0	MRC2
1.24361e-26	0.360764	0.53	0.408	2.01987e-22	0	SUMF1
1.76924e-26	0.336528	0.486	0.335	2.8736e-22	0	CEBPA
2.13672e-26	0.416382	0.631	0.507	3.47046e-22	0	DCXR
2.70519e-26	0.290497	0.502	0.352	4.39378e-22	0	F2RL2
3.67422e-26	0.348934	0.815	0.701	5.96767e-22	0	MMP14
4.53785e-26	0.343996	0.361	0.223	7.37037e-22	0	ENSSSCG00000004150
4.58295e-26	0.309121	0.398	0.252	7.44363e-22	0	PGM5
7.38633e-26	0.366103	0.117	0.037	1.19969e-21	0	PAPPA2
7.55761e-26	0.299404	0.431	0.293	1.22751e-21	0	TMEM35B
8.85969e-26	0.359247	0.695	0.62	1.43899e-21	0	CAT
1.80062e-25	0.346526	0.386	0.253	2.92457e-21	0	DMRT2
2.11865e-25	0.373466	0.609	0.504	3.44112e-21	0	CTSF
3.70391e-25	0.390669	0.677	0.582	6.0159e-21	0	FYN
7.19785e-25	0.260699	0.3	0.167	1.16907e-20	0	ENSSSCG00000029761
1.19893e-24	0.400158	0.585	0.47	1.94731e-20	0	MDFI
1.59459e-24	0.329742	0.5	0.358	2.58993e-20	0	TFPI2
2.42683e-24	0.354334	0.705	0.625	3.94165e-20	0	FLAD1
3.41225e-24	0.406846	0.629	0.487	5.54218e-20	0	RARRES2
3.96195e-24	0.38472	0.303	0.168	6.43501e-20	0	ADAMTS18
9.27339e-24	0.354491	0.407	0.275	1.50618e-19	0	PRTFDC1
1.29374e-23	0.298285	0.886	0.874	2.10129e-19	0	ATP5MC2
2.07295e-23	0.389593	0.775	0.71	3.36689e-19	0	CDC42EP5
4.30187e-23	0.365245	0.594	0.472	6.9871e-19	0	IGDCC4
5.14452e-23	0.398807	0.471	0.359	8.35573e-19	0	ORC4
5.30334e-23	0.352024	0.622	0.542	8.61368e-19	0	GINM1
6.64507e-23	0.259182	0.914	0.911	1.07929e-18	0	COX7C
2.02416e-22	0.292855	0.364	0.23	3.28764e-18	0	ECM1
2.09354e-22	0.310775	0.597	0.473	3.40032e-18	0	ACER3
4.16283e-22	0.315023	0.764	0.686	6.76127e-18	0	ENSSSCG00000035364
4.48999e-22	0.310639	0.421	0.298	7.29265e-18	0	SH3KBP1
4.64164e-22	0.364133	0.765	0.679	7.53895e-18	0	NID2
5.15498e-22	0.378676	0.381	0.25	8.37272e-18	0	ENSSSCG00000029771
6.6109e-22	0.333424	0.594	0.466	1.07374e-17	0	PHGDH
7.64285e-22	0.328789	0.523	0.408	1.24135e-17	0	OBSL1
1.21262e-21	0.291945	0.555	0.401	1.96953e-17	0	DPT
1.94443e-20	0.26893	0.263	0.156	3.15814e-16	0	PLAGL1
2.73641e-20	0.278742	0.863	0.86	4.44448e-16	0	EIF3G
4.86186e-20	0.338842	0.405	0.297	7.89663e-16	0	MAN2A1
5.01845e-20	0.29972	0.357	0.24	8.15096e-16	0	CRISPLD1
6.32937e-20	0.277549	0.876	0.873	1.02802e-15	0	ENSSSCG00000003903
6.48058e-20	0.357383	0.703	0.638	1.05258e-15	0	ZCCHC24
9.67177e-20	0.308676	0.308	0.2	1.57089e-15	0	NAV3
1.76569e-19	0.285707	0.763	0.673	2.86783e-15	0	NFIB
3.10961e-19	0.325601	0.519	0.412	5.05063e-15	0	ENSSSCG00000012520
5.83384e-19	0.301698	0.667	0.58	9.47533e-15	0	ENSSSCG00000008686
1.01812e-18	0.313166	0.453	0.352	1.65363e-14	0	DPYSL2
2.19553e-18	0.371821	0.466	0.33	3.56598e-14	0	MGST1
5.60234e-18	0.275903	0.325	0.211	9.09932e-14	0	SELENBP1
5.91103e-18	0.286309	0.804	0.719	9.6007e-14	0	LTBP4
9.59656e-18	0.356747	0.519	0.405	1.55867e-13	0	CPXM1
1.59823e-17	0.260634	0.262	0.158	2.59584e-13	0	TBX3
1.9868e-17	0.307833	0.783	0.764	3.22697e-13	0	TSPAN3
2.30599e-17	0.289743	0.33	0.23	3.74539e-13	0	MAGI3
2.35641e-17	0.321389	0.545	0.455	3.82728e-13	0	MXRA8
2.79607e-17	0.296332	0.38	0.271	4.54137e-13	0	IKZF4
2.90654e-17	0.3112	0.457	0.36	4.72081e-13	0	ENSSSCG00000037445
3.67504e-17	0.293766	0.838	0.816	5.96899e-13	0	MAP1LC3A
4.75064e-17	0.331485	0.441	0.345	7.71599e-13	0	HBQ1
5.44061e-17	0.272242	0.329	0.228	8.83664e-13	0	RIPOR3
7.34317e-17	0.264833	0.35	0.236	1.19268e-12	0	LIFR
9.32402e-17	0.273719	0.374	0.271	1.51441e-12	0	HIF3A
2.54883e-16	0.259398	0.782	0.745	4.13981e-12	0	SDCBP
2.69135e-16	0.264935	0.321	0.227	4.37129e-12	0	GXYLT1
3.43687e-16	0.274414	0.318	0.223	5.58217e-12	0	SMAD3
5.05699e-16	0.270179	0.721	0.674	8.21356e-12	0	TSPAN6
5.59968e-16	0.323495	0.427	0.327	9.095e-12	0	ACAA1
6.57021e-16	0.303207	0.727	0.713	1.06713e-11	0	ENSSSCG00000008659
6.78554e-16	0.294277	0.349	0.255	1.10211e-11	0	PRICKLE1
7.24092e-16	0.31837	0.764	0.742	1.17607e-11	0	MAMDC4
1.13754e-15	0.272145	0.344	0.248	1.84759e-11	0	TMEM9
1.97097e-15	0.276069	0.271	0.176	3.20124e-11	0	CRYBG3
4.16368e-15	0.312998	0.405	0.313	6.76265e-11	0	PID1
5.56935e-15	0.292585	0.592	0.486	9.04575e-11	0	LTBP1
6.03713e-15	0.251633	0.313	0.223	9.8055e-11	0	CASTOR1
6.43203e-15	0.275534	0.343	0.248	1.04469e-10	0	DNPH1
9.62553e-15	0.337525	0.357	0.267	1.56338e-10	0	GCNT1
1.39821e-14	0.280052	0.381	0.294	2.27098e-10	0	NAV1
1.63277e-14	0.256829	0.8	0.774	2.65195e-10	0	RBM39
1.65335e-14	0.254095	0.277	0.191	2.68537e-10	0	GK5
2.03747e-14	0.305601	0.452	0.353	3.30926e-10	0	ARHGAP28
3.85762e-14	0.278822	0.246	0.159	6.26555e-10	0	ENSSSCG00000010893
4.51821e-14	0.334672	0.509	0.426	7.33848e-10	0	LGR4
6.57958e-14	0.31146	0.359	0.273	1.06865e-09	0	MEIOB
1.22406e-13	0.253548	0.48	0.39	1.98812e-09	0	ARMH4
1.58294e-13	0.275665	0.47	0.386	2.571e-09	0	TSKU
2.68635e-13	0.286891	0.359	0.28	4.36317e-09	0	PMM1
2.79059e-13	0.290968	0.57	0.493	4.53247e-09	0	SGCE
5.40652e-13	0.277481	0.737	0.723	8.78128e-09	0	TMEM223
5.65686e-13	0.259901	0.413	0.331	9.18787e-09	0	ITGA5
6.64932e-12	0.260441	0.46	0.381	1.07998e-07	0	LDB2
8.7356e-12	0.255735	0.374	0.3	1.41884e-07	0	RBSN
1.38417e-11	0.256952	0.416	0.341	2.24817e-07	0	ENHO
2.272e-11	0.251297	0.48	0.41	3.69017e-07	0	PLAAT3
3.90395e-11	0.253201	0.29	0.216	6.34079e-07	0	ADGRL1
4.75029e-11	0.257029	0.427	0.357	7.71542e-07	0	UTP6
6.52232e-11	0.25414	0.468	0.403	1.05936e-06	0	C18orf21
8.75924e-11	0.28025	0.587	0.538	1.42268e-06	0	CTDSP2
1.02728e-10	0.277199	0.406	0.347	1.66851e-06	0	ARRDC4
1.21697e-10	0.255185	0.597	0.558	1.97661e-06	0	REEP3
1.4197e-10	0.291723	0.418	0.355	2.30588e-06	0	PI4K2B
1.57348e-10	0.259611	0.431	0.365	2.55564e-06	0	CCNB1IP1
4.82633e-10	0.264259	0.442	0.366	7.83892e-06	0	SPRY2
3.10013e-09	0.254581	0.293	0.226	5.03523e-05	0	PLEKHH2
3.40168e-09	0.25558	0.609	0.591	5.52501e-05	0	BNIP3
3.82681e-08	0.251211	0.285	0.228	0.000621551	0	BICC1
1.37804e-07	0.251931	0.374	0.328	0.00223821	0	ENSSSCG00000025151
1.43983e-07	0.250456	0.484	0.452	0.00233857	0	MGMT
9.11863e-07	1.84768	0.922	0.942	0.0148105	0	HBB
0	1.90502	0.662	0.095	0	1	PLIN1
0	1.65378	0.957	0.36	0	1	LPL
0	1.0192	0.639	0.099	0	1	ADAMTS18
4.21932e-306	1.39466	0.964	0.398	6.85302e-302	1	SEMA3G
7.40276e-289	2.7349	0.591	0.107	1.20236e-284	1	ADIPOQ
6.76651e-259	0.668871	1	0.999	1.09902e-254	1	ENSSSCG00000004970
2.8016e-254	0.696507	0.998	0.992	4.55036e-250	1	ENSSSCG00000038507
4.58768e-250	0.748449	0.998	0.991	7.4513e-246	1	ENSSSCG00000012427
2.83526e-247	1.03467	0.986	0.896	4.60503e-243	1	RPL22L1
4.03404e-242	0.738394	0.996	0.992	6.55209e-238	1	ENSSSCG00000035811
3.69142e-241	0.815846	0.717	0.187	5.99561e-237	1	CHRDL1
3.19538e-231	0.737285	0.996	0.984	5.18994e-227	1	RPS18
7.05811e-228	0.6802	0.999	0.996	1.14638e-223	1	RPL28
1.94171e-225	1.03949	0.804	0.311	3.15373e-221	1	PPARG
5.7331e-225	0.621421	0.998	0.994	9.3117e-221	1	RPS27A
6.92316e-225	0.68137	0.993	0.992	1.12446e-220	1	ENSSSCG00000029830
2.40929e-222	0.673749	0.998	0.996	3.91317e-218	1	RPS15
2.44626e-221	0.68619	0.995	0.987	3.97322e-217	1	ENSSSCG00000011952
1.18846e-220	0.651173	0.996	0.98	1.93029e-216	1	RPS13
4.49454e-216	1.17761	0.962	0.589	7.30003e-212	1	TGFB2
8.35316e-215	0.719109	0.995	0.993	1.35672e-210	1	RPL34
1.45001e-212	1.18066	0.84	0.424	2.35511e-208	1	ACER3
1.04829e-211	0.601393	0.995	0.986	1.70263e-207	1	ENSSSCG00000039544
1.27299e-211	0.589576	0.997	0.995	2.0676e-207	1	ENSSSCG00000014569
5.62938e-210	0.550204	0.998	0.996	9.14323e-206	1	RPS12
1.44924e-207	0.590516	0.993	0.986	2.35386e-203	1	RPS21
4.14991e-207	1.06024	0.376	0.044	6.74029e-203	1	PCK1
9.59342e-207	0.616986	0.995	0.985	1.55816e-202	1	RPL3
9.21988e-206	0.622175	0.994	0.985	1.49749e-201	1	ENSSSCG00000035080
1.1864e-204	0.622745	0.989	0.973	1.92695e-200	1	RPS3
3.3207e-203	0.63058	0.997	0.992	5.39349e-199	1	RPS15A
2.07806e-201	0.641276	0.996	0.984	3.37519e-197	1	RPS4X
2.5571e-198	0.555139	0.997	0.995	4.15324e-194	1	RPS2
1.23313e-197	0.714885	0.991	0.962	2.00285e-193	1	RPL17-C18orf32
1.60562e-197	0.59562	0.996	0.987	2.60785e-193	1	RPS25
3.15003e-196	0.708886	0.99	0.967	5.11628e-192	1	ERBB3
1.20041e-192	0.897797	0.854	0.374	1.9497e-188	1	KAZALD1
9.08538e-192	1.19563	0.753	0.254	1.47565e-187	1	C4A
1.28351e-191	0.848228	0.649	0.202	2.08468e-187	1	ABHD5
1.88031e-185	0.806021	0.811	0.329	3.054e-181	1	ADAM12
2.74869e-185	0.58184	0.997	0.986	4.46443e-181	1	HSD11B1L
3.52317e-185	0.516313	0.994	0.99	5.72233e-181	1	ENSSSCG00000024974
3.7805e-184	0.713035	0.688	0.224	6.1403e-180	1	GHR
3.97527e-183	0.81372	0.705	0.237	6.45664e-179	1	CITED1
6.2166e-183	0.53318	0.998	0.988	1.0097e-178	1	RPL23
2.21393e-182	0.539506	0.994	0.982	3.59586e-178	1	RPLP2
3.6292e-181	0.599087	0.996	0.987	5.89455e-177	1	RPS5
5.04981e-181	0.566419	0.996	0.988	8.2019e-177	1	ENSSSCG00000025928
1.03747e-179	0.489053	0.397	0.062	1.68506e-175	1	GALNT12
1.10871e-177	0.558079	0.998	0.993	1.80076e-173	1	RPL37
1.83729e-176	0.484456	0.438	0.077	2.98413e-172	1	ADCYAP1R1
3.91584e-174	1.02325	0.904	0.406	6.36012e-170	1	CFD
6.71045e-174	0.521235	0.995	0.989	1.08991e-169	1	ENSSSCG00000017509
9.90361e-174	0.557858	0.994	0.986	1.60854e-169	1	RPSA
5.87286e-173	0.458142	0.998	0.998	9.5387e-169	1	RPS20
2.2219e-172	0.598699	0.994	0.98	3.60881e-168	1	RACK1
3.37507e-172	0.549316	0.995	0.986	5.48178e-168	1	RPL6
8.9404e-172	0.478622	1	0.996	1.4521e-167	1	RPS8
3.38897e-171	0.648536	0.988	0.967	5.50436e-167	1	EEF1B2
5.5211e-171	0.521582	0.994	0.991	8.96736e-167	1	RPL35
2.2059e-169	0.50094	0.991	0.993	3.58282e-165	1	RPS23
3.92133e-169	0.549335	0.997	0.992	6.36902e-165	1	ENSSSCG00000040273
4.62779e-169	0.539877	0.996	0.99	7.51646e-165	1	ENSSSCG00000028850
8.40079e-169	0.787768	0.488	0.11	1.36446e-164	1	CLU
1.99642e-168	0.529726	0.993	0.985	3.24259e-164	1	ENSSSCG00000033019
5.78435e-167	0.929091	0.759	0.317	9.39494e-163	1	SHAS2
3.601e-166	0.452364	0.997	0.994	5.84874e-162	1	ENSSSCG00000003042
5.17408e-165	0.575263	0.994	0.981	8.40374e-161	1	RPS28
6.28093e-165	0.414547	0.999	0.999	1.02015e-160	1	EEF1A1
9.49455e-165	0.546469	0.997	0.994	1.5421e-160	1	RPS3A
2.06376e-164	0.498138	0.997	0.994	3.35195e-160	1	RPL11
7.89911e-160	0.961756	0.977	0.721	1.28297e-155	1	ENSSSCG00000003839
4.1024e-159	0.466342	0.994	0.986	6.66312e-155	1	ENSSSCG00000006081
5.36666e-158	0.953983	0.987	0.865	8.71652e-154	1	ID1
1.56271e-157	0.555384	0.996	0.981	2.53816e-153	1	HSP90AB1
2.80665e-157	0.500589	0.998	0.996	4.55856e-153	1	RPLP0
4.67727e-156	0.550103	0.996	0.975	7.59683e-152	1	RPL38
5.92732e-156	0.584659	0.989	0.971	9.62715e-152	1	RPL36A-HNRNPH2
1.58431e-155	0.491331	0.993	0.985	2.57324e-151	1	RPS11
1.61264e-155	0.571569	0.503	0.126	2.61925e-151	1	ENSSSCG00000029761
1.27243e-154	0.955443	0.972	0.612	2.06668e-150	1	CRABP2
1.30626e-153	0.436851	0.995	0.988	2.12162e-149	1	RPS9
9.44426e-153	0.467031	0.997	0.992	1.53394e-148	1	ENSSSCG00000031088
9.94488e-153	0.506006	0.994	0.984	1.61525e-148	1	RPL22
1.07059e-151	0.497129	0.994	0.993	1.73884e-147	1	RPL7A
5.24592e-151	0.764111	0.436	0.093	8.52042e-147	1	SNCG
3.18582e-150	0.908268	0.996	0.75	5.17442e-146	1	VCAN
6.31624e-150	0.466207	0.993	0.99	1.02588e-145	1	RPL29
6.59076e-150	0.345633	0.287	0.034	1.07047e-145	1	SYT13
8.21202e-148	0.396973	0.999	0.999	1.3338e-143	1	ENSSSCG00000033310
7.926e-145	0.413349	0.997	0.995	1.28734e-140	1	ENSSSCG00000031838
2.96749e-143	0.531424	0.995	0.979	4.8198e-139	1	ENSSSCG00000005169
3.11989e-141	0.560798	0.99	0.953	5.06733e-137	1	SSR4
1.02841e-139	0.774793	0.983	0.716	1.67034e-135	1	SRPX
4.51424e-139	0.670693	0.584	0.187	7.33202e-135	1	ENSSSCG00000032591
1.66438e-138	0.463016	0.997	0.988	2.70329e-134	1	ENSSSCG00000011272
4.73112e-138	0.440481	0.487	0.121	7.68429e-134	1	SMOC1
7.71188e-137	0.612991	0.473	0.133	1.25256e-132	1	HAPLN3
3.60058e-135	0.569528	0.608	0.217	5.84805e-131	1	FAH
7.25816e-135	0.443242	0.994	0.99	1.17887e-130	1	ENSSSCG00000036716
1.08217e-132	0.747335	0.677	0.297	1.75766e-128	1	CEBPA
5.32954e-131	0.63826	0.571	0.197	8.65623e-127	1	SLC1A3
6.67938e-131	0.567286	0.987	0.927	1.08487e-126	1	RPL4
3.69892e-130	0.599291	0.603	0.225	6.00778e-126	1	FGFR2
6.00923e-130	0.423143	0.993	0.983	9.76019e-126	1	RPL21
3.15557e-128	0.456691	0.997	0.982	5.12527e-124	1	RPL5
9.60902e-127	0.578463	0.637	0.228	1.5607e-122	1	SOX9
3.09939e-123	0.472194	0.49	0.146	5.03403e-119	1	FGFRL1
1.02944e-122	0.387316	0.993	0.987	1.67201e-118	1	ENSSSCG00000034448
2.47329e-121	0.414529	0.244	0.031	4.01711e-117	1	ENSSSCG00000037735
3.21562e-121	0.406448	0.995	0.991	5.22281e-117	1	RPL7
3.77446e-120	0.561783	0.98	0.914	6.13048e-116	1	RPS17
2.37221e-118	0.563822	0.704	0.269	3.85294e-114	1	THBS4
3.03607e-118	0.596694	0.712	0.294	4.93119e-114	1	MEST
1.05877e-117	0.446846	0.989	0.985	1.71966e-113	1	RPL39
2.53419e-117	0.779283	0.995	0.659	4.11603e-113	1	ENSSSCG00000035293
4.45391e-117	0.4733	0.991	0.982	7.23403e-113	1	ENSSSCG00000020830
1.01691e-116	0.366054	0.998	0.998	1.65166e-112	1	RPL10
4.19844e-116	0.559496	0.557	0.195	6.8191e-112	1	TMEM100
6.70545e-116	0.684761	0.937	0.69	1.0891e-111	1	REEP5
6.49506e-115	0.428589	0.995	0.987	1.05493e-110	1	ENSSSCG00000013889
1.45777e-112	0.399608	0.996	0.984	2.36771e-108	1	RPS16
6.72468e-111	0.612475	0.879	0.501	1.09222e-106	1	ENSSSCG00000010968
2.23541e-110	0.478873	0.571	0.202	3.63075e-106	1	BMPER
9.03912e-110	0.298698	0.254	0.039	1.46813e-105	1	CA12
5.41547e-108	0.336473	0.998	0.989	8.7958e-104	1	NUDT3
6.16053e-108	0.558212	0.637	0.284	1.00059e-103	1	ACAA1
8.76886e-108	0.729553	0.971	0.682	1.42424e-103	1	TGFBR3
1.23267e-106	0.261578	0.996	0.99	2.00211e-102	1	ENSSSCG00000033262
1.71874e-106	0.454937	0.991	0.961	2.79158e-102	1	RPL31
3.34194e-106	0.813449	0.945	0.592	5.42798e-102	1	IGFBP5
1.93318e-104	0.41125	0.425	0.123	3.13987e-100	1	FGF10
3.98404e-104	0.36936	0.993	0.987	6.47087e-100	1	RPL15
2.10167e-103	0.581352	0.392	0.105	3.41353e-99	1	CORIN
9.2957e-101	0.362135	0.232	0.036	1.50981e-96	1	RBP4
7.35667e-100	0.618979	0.605	0.26	1.19487e-95	1	PTX3
6.85874e-99	0.571484	0.826	0.482	1.114e-94	1	ENSSSCG00000026981
5.58223e-97	0.658731	0.792	0.457	9.06666e-93	1	CISH
6.68905e-97	0.386733	0.989	0.973	1.08644e-92	1	RPL27
7.75624e-94	0.488652	0.21	0.032	1.25977e-89	1	CILP
8.09024e-93	0.351574	0.329	0.085	1.31402e-88	1	PEX11A
9.38919e-93	0.498866	0.706	0.363	1.52499e-88	1	PLAAT3
1.40051e-92	0.394315	0.998	0.997	2.2747e-88	1	ENSSSCG00000014540
8.49122e-92	0.515746	0.957	0.826	1.37914e-87	1	TRMT112
1.56912e-91	0.468194	0.728	0.331	2.54856e-87	1	EBF2
8.84754e-91	0.484872	0.627	0.292	1.43702e-86	1	H6PD
6.17425e-89	0.493871	0.635	0.312	1.00282e-84	1	SH3PXD2B
1.07714e-88	0.371035	0.394	0.118	1.74949e-84	1	CLSTN3
3.58536e-87	0.254109	0.237	0.044	5.82335e-83	1	OPRL1
4.99109e-87	0.573607	0.892	0.555	8.10654e-83	1	EMILIN2
1.00351e-83	0.349794	0.455	0.155	1.6299e-79	1	SRPX2
2.84685e-83	0.646627	0.986	0.881	4.62385e-79	1	ZFP36
1.19418e-82	0.530304	0.789	0.472	1.93958e-78	1	TCF7L2
1.29044e-82	0.413538	0.63	0.271	2.09593e-78	1	SOD3
2.45639e-82	0.590049	0.964	0.656	3.98967e-78	1	COL21A1
3.89252e-82	0.343447	0.345	0.099	6.32223e-78	1	SCT
5.27018e-82	0.4195	0.578	0.267	8.55982e-78	1	SH3KBP1
6.68556e-82	0.378959	0.49	0.191	1.08587e-77	1	SLC16A7
6.63023e-81	0.386058	0.99	0.96	1.07688e-76	1	BTF3
5.66803e-80	0.367664	0.453	0.171	9.20601e-76	1	NAV3
3.15954e-79	0.46935	0.93	0.554	5.13173e-75	1	FBLN1
1.77742e-78	0.552197	0.834	0.591	2.88689e-74	1	CAT
2.16961e-78	0.623637	0.615	0.301	3.52388e-74	1	MGST1
3.99365e-78	0.517306	0.643	0.342	6.48649e-74	1	TFDP2
1.92048e-77	0.523641	0.897	0.663	3.11924e-73	1	ASPH
1.06433e-75	0.450926	0.499	0.207	1.72868e-71	1	LIFR
5.2348e-75	0.452438	0.611	0.319	8.50235e-71	1	PAICS
7.7796e-75	0.357469	0.549	0.237	1.26356e-70	1	GAS6
2.60138e-74	0.493488	0.791	0.519	4.22517e-70	1	PTPRS
3.18098e-74	0.295774	0.359	0.114	5.16655e-70	1	PRKG1
6.69936e-74	0.448509	0.473	0.204	1.08811e-69	1	SREBF1
1.29069e-73	0.461305	0.909	0.683	2.09633e-69	1	CDC42EP5
1.34644e-73	0.584724	0.832	0.503	2.18689e-69	1	TNFAIP6
5.98871e-72	0.308231	0.329	0.103	9.72687e-68	1	VWCE
7.24217e-72	0.379289	0.563	0.264	1.17627e-67	1	ENSSSCG00000011121
3.28405e-71	0.721208	0.857	0.604	5.33396e-67	1	SOCS1
5.07801e-71	0.459935	0.804	0.536	8.24771e-67	1	ENSSSCG00000040203
1.50071e-70	0.348095	0.329	0.107	2.43746e-66	1	DLX3
2.15922e-70	0.476775	0.999	0.831	3.507e-66	1	APOE
7.90949e-70	0.272983	0.315	0.095	1.28466e-65	1	ENOX1
6.54257e-69	0.424799	0.768	0.48	1.06264e-64	1	CARHSP1
1.38499e-68	0.394781	0.972	0.9	2.2495e-64	1	ST13
2.41468e-68	0.387636	0.284	0.082	3.92193e-64	1	SCD
2.93424e-68	0.369885	0.446	0.179	4.76579e-64	1	RSPO3
3.95563e-68	0.42103	0.825	0.59	6.42473e-64	1	MRPS26
6.5612e-68	0.343516	0.98	0.943	1.06567e-63	1	ENSSSCG00000033500
1.20307e-66	0.380235	0.713	0.37	1.95403e-62	1	DPT
1.22522e-66	0.251748	0.333	0.108	1.99e-62	1	ENSSSCG00000032181
4.94064e-66	0.388422	0.509	0.24	8.02459e-62	1	LRIG1
9.16408e-66	0.474635	0.928	0.74	1.48843e-61	1	CD164
1.02824e-65	0.443679	0.503	0.244	1.67007e-61	1	MTARC2
1.42137e-65	0.280578	0.301	0.092	2.30859e-61	1	CSAD
8.57604e-65	0.365602	0.625	0.323	1.39292e-60	1	CLMP
4.85492e-64	0.419786	0.845	0.597	7.88537e-60	1	FLAD1
5.41243e-64	0.360506	0.52	0.253	8.79087e-60	1	PPA1
7.02964e-64	0.445165	0.48	0.214	1.14175e-59	1	LSAMP
1.25984e-63	0.468429	0.755	0.453	2.04623e-59	1	LTBP1
1.92312e-63	0.287445	0.995	0.855	3.12353e-59	1	ENSSSCG00000044700
2.84891e-63	0.479285	0.827	0.544	4.6272e-59	1	MYC
4.74932e-62	0.389843	0.966	0.854	7.71385e-58	1	ENSSSCG00000003903
1.90102e-61	0.421108	0.891	0.648	3.08764e-57	1	NFIB
3.73216e-61	0.397637	0.622	0.33	6.06177e-57	1	F2RL2
4.85354e-61	0.360503	0.442	0.193	7.88311e-57	1	KIF7
7.75758e-61	0.287754	0.39	0.149	1.25999e-56	1	PLA2G7
9.19389e-61	0.275292	0.321	0.112	1.49327e-56	1	ALDH6A1
3.68368e-60	0.339279	0.99	0.95	5.98303e-56	1	EEF1G
6.10406e-60	0.415399	0.778	0.468	9.91422e-56	1	GALK2
1.59215e-59	0.417371	0.504	0.246	2.58597e-55	1	IKZF4
6.671e-59	0.290902	0.368	0.142	1.0835e-54	1	FAM13A
7.55497e-59	0.374484	0.976	0.93	1.22708e-54	1	NPM1
1.23091e-58	0.283477	0.919	0.638	1.99925e-54	1	ENSSSCG00000044051
2.29363e-58	0.329408	0.441	0.188	3.72532e-54	1	SELENBP1
3.4562e-58	0.265914	0.394	0.156	5.61356e-54	1	BOK
1.18696e-57	0.297135	0.474	0.205	1.92785e-53	1	ITGB3
1.2948e-57	0.522691	0.973	0.89	2.10302e-53	1	SRSF2
8.41777e-57	0.442266	0.969	0.834	1.36721e-52	1	ENSSSCG00000000576
1.54736e-56	0.323888	0.991	0.973	2.51323e-52	1	SLC25A6
1.57503e-56	0.688862	0.942	0.827	2.55816e-52	1	FOSB
1.86193e-56	0.405124	0.792	0.546	3.02415e-52	1	CD47
7.03788e-56	0.551635	0.927	0.762	1.14309e-51	1	PRR13
7.06962e-56	0.356534	0.991	0.95	1.14825e-51	1	EIF4A2
1.11747e-55	0.287867	0.317	0.115	1.81499e-51	1	RHOU
2.67797e-55	0.313032	0.438	0.199	4.34956e-51	1	SMAD3
4.87866e-55	0.414669	0.67	0.435	7.92391e-51	1	ENSSSCG00000006324
7.43859e-55	0.354726	0.753	0.483	1.20818e-50	1	DCXR
7.95354e-55	0.426055	0.885	0.638	1.29181e-50	1	ADD3
9.92414e-55	0.393	0.714	0.432	1.61188e-50	1	RHOBTB3
1.39303e-54	0.340888	0.487	0.225	2.26257e-50	1	ALDH1A3
2.08198e-54	0.354488	0.682	0.414	3.38156e-50	1	DDRGK1
2.57013e-54	0.430248	0.914	0.772	4.1744e-50	1	ECHS1
4.81e-54	0.286294	0.465	0.214	7.8124e-50	1	CHST3
9.85567e-54	0.474311	0.871	0.722	1.60076e-49	1	MGST3
7.38162e-53	0.356062	0.97	0.885	1.19892e-48	1	ENSSSCG00000009851
2.00835e-52	0.439172	0.969	0.86	3.26196e-48	1	ND5
2.62801e-52	0.397156	0.774	0.555	4.26842e-48	1	C1QBP
2.84969e-52	0.25612	0.384	0.159	4.62847e-48	1	EFEMP1
2.91241e-52	0.342553	0.586	0.334	4.73034e-48	1	ENSSSCG00000037445
7.04819e-52	0.365229	0.482	0.235	1.14477e-47	1	DMRT2
4.00246e-51	0.268628	0.501	0.241	6.5008e-47	1	ETV1
5.12184e-51	0.363542	0.679	0.401	8.3189e-47	1	DPYSL3
6.10029e-51	0.364635	0.915	0.767	9.90809e-47	1	KARS1
1.6934e-50	0.312214	0.475	0.232	2.75042e-46	1	PRICKLE2
1.75091e-50	0.317313	0.612	0.333	2.84384e-46	1	CPED1
3.38689e-50	0.305577	0.435	0.198	5.50099e-46	1	ZFHX4
7.94427e-50	0.353723	0.943	0.798	1.29031e-45	1	EIF3E
8.5461e-50	0.324099	0.716	0.449	1.38806e-45	1	SLC2A4RG
1.3152e-49	0.367708	0.92	0.623	2.13615e-45	1	SPON2
1.58414e-49	0.271346	0.631	0.375	2.57295e-45	1	PLXND1
3.52905e-49	0.43846	0.935	0.809	5.73188e-45	1	ND2
5.33294e-49	0.293695	0.378	0.166	8.66175e-45	1	RGMA
9.33359e-49	0.291345	0.345	0.137	1.51596e-44	1	LVRN
7.17172e-48	0.279425	0.497	0.261	1.16483e-43	1	ENSSSCG00000028513
1.31286e-47	0.269605	0.287	0.105	2.13235e-43	1	ENSSSCG00000051213
1.34202e-47	0.275718	0.453	0.217	2.1797e-43	1	ANO10
1.83423e-47	0.25797	0.376	0.157	2.97915e-43	1	WNT2B
4.23046e-46	0.353341	0.938	0.831	6.87112e-42	1	ATP5MC3
1.53873e-45	0.32353	0.526	0.278	2.4992e-41	1	MAN1A1
2.0022e-45	0.342864	0.591	0.359	3.25197e-41	1	OXCT1
2.35845e-45	0.263838	0.378	0.172	3.83059e-41	1	KSR1
3.21428e-45	0.467518	0.885	0.697	5.22063e-41	1	CYCS
4.53056e-45	0.30071	0.983	0.722	7.35854e-41	1	SERPINF1
7.98306e-45	0.338137	0.561	0.325	1.29661e-40	1	PI4K2B
4.30127e-44	0.324357	0.846	0.571	6.98612e-40	1	SNTB2
7.08357e-44	0.280663	0.745	0.491	1.15051e-39	1	PDCD4
7.41029e-44	0.30277	0.946	0.842	1.20358e-39	1	EIF3G
8.66237e-44	0.344275	0.913	0.712	1.40694e-39	1	NID1
1.91809e-43	0.317427	0.725	0.499	3.11536e-39	1	RPL10A
2.22473e-43	0.264959	0.434	0.202	3.6134e-39	1	ABCA9
2.65658e-43	0.282498	0.422	0.211	4.31481e-39	1	FOXRED2
3.18177e-43	0.357156	0.879	0.718	5.16782e-39	1	MAMDC4
7.68877e-43	0.288239	0.964	0.881	1.24881e-38	1	ENSSSCG00000007743
1.07915e-42	0.481723	0.98	0.921	1.75275e-38	1	SRSF7
1.09217e-42	0.251509	0.401	0.194	1.77391e-38	1	ADGRL1
1.43536e-42	0.311968	0.713	0.445	2.33131e-38	1	MDFI
1.48384e-42	0.320506	0.948	0.748	2.41006e-38	1	LAMB1
3.8482e-42	0.304267	0.492	0.272	6.25024e-38	1	NAV1
4.32791e-42	0.309436	0.533	0.301	7.02939e-38	1	PWWP2A
4.43004e-42	0.279716	0.492	0.261	7.19526e-38	1	EGFR
6.46434e-42	0.286654	0.855	0.514	1.04994e-37	1	MMP23B
7.10802e-42	0.261633	0.595	0.357	1.15448e-37	1	SHC1
1.01853e-41	0.294822	0.457	0.234	1.65429e-37	1	CRYM
1.04016e-41	0.255706	0.32	0.14	1.68942e-37	1	VCPKMT
1.2143e-41	0.261545	0.329	0.144	1.97227e-37	1	THSD4
1.34585e-41	0.304745	0.801	0.541	2.18593e-37	1	FGFR1
1.83415e-41	0.312921	0.634	0.39	2.97902e-37	1	ENSSSCG00000012520
2.15144e-41	0.381086	0.954	0.866	3.49437e-37	1	ND1
8.72633e-41	0.381293	0.911	0.745	1.41733e-36	1	RSRP1
9.81991e-41	0.296411	0.593	0.357	1.59495e-36	1	PABPC4
3.02448e-40	0.455584	0.654	0.447	4.91236e-36	1	WDR74
4.39885e-40	0.321875	0.694	0.466	7.14462e-36	1	ENSSSCG00000008241
9.07153e-40	0.308885	0.536	0.315	1.4734e-35	1	EHBP1
1.26764e-39	0.303194	0.981	0.948	2.0589e-35	1	HNRNPA1
1.71721e-39	0.346485	0.81	0.582	2.78909e-35	1	PIK3R1
1.7522e-39	0.305966	0.996	0.969	2.84592e-35	1	ND4
5.71882e-39	0.285314	0.964	0.857	9.2885e-35	1	ATP5MC2
6.90386e-39	0.423598	0.729	0.502	1.12133e-34	1	NFKBIZ
1.02149e-38	0.275933	0.847	0.614	1.6591e-34	1	RRAS
1.41498e-38	0.311815	0.688	0.466	2.29821e-34	1	ENSSSCG00000013052
2.75318e-38	0.260399	0.27	0.112	4.47171e-34	1	SIX1
5.859e-38	0.28617	0.46	0.253	9.51618e-34	1	MEIOB
6.17139e-38	0.427275	0.977	0.887	1.00236e-33	1	EGR1
8.43001e-38	0.311359	0.887	0.737	1.3692e-33	1	EIF4B
8.86755e-38	0.312741	0.863	0.699	1.44027e-33	1	C12orf57
1.35512e-37	0.309132	0.82	0.614	2.20098e-33	1	ARL6IP1
3.39878e-37	0.257841	0.467	0.253	5.5203e-33	1	HIF3A
7.55628e-37	0.267403	0.555	0.333	1.22729e-32	1	DPYSL2
8.32457e-37	0.294242	0.532	0.318	1.35208e-32	1	CPD
2.49507e-36	0.361015	0.729	0.503	4.05249e-32	1	CAMK2D
7.37431e-36	0.303919	0.786	0.559	1.19774e-31	1	NFIA
1.39129e-35	0.279728	0.391	0.207	2.25973e-31	1	PLEKHH2
1.73328e-35	0.331178	0.994	0.963	2.81519e-31	1	FOS
1.85543e-35	0.313744	0.918	0.79	3.01359e-31	1	ENSSSCG00000032916
5.19751e-35	0.262768	0.426	0.233	8.44179e-31	1	INSR
8.76025e-35	0.292616	0.817	0.66	1.42284e-30	1	ENSSSCG00000024144
1.5558e-34	0.261979	0.709	0.477	2.52694e-30	1	NT5DC2
1.73496e-34	0.276681	0.352	0.177	2.81793e-30	1	GK5
1.93512e-34	0.347864	0.592	0.375	3.14301e-30	1	PPM1K
2.41957e-34	0.267656	0.594	0.36	3.92987e-30	1	FUCA2
1.23252e-33	0.302016	0.691	0.454	2.00186e-29	1	IGDCC4
1.85045e-33	0.273376	0.999	0.993	3.0055e-29	1	COX3
2.45286e-33	0.288379	0.921	0.746	3.98393e-29	1	PABPC1
2.77171e-33	0.258054	0.518	0.308	4.50182e-29	1	CNTFR
3.36965e-33	0.429752	0.57	0.378	5.47298e-29	1	VEGFA
8.7024e-33	0.255857	0.555	0.34	1.41344e-28	1	C21orf91
1.29486e-32	0.279687	0.537	0.327	2.10311e-28	1	REV3L
3.05817e-32	0.252806	0.964	0.785	4.96707e-28	1	GSN
5.18558e-32	0.289921	0.942	0.832	8.42242e-28	1	CNBP
5.66787e-32	0.276404	0.916	0.661	9.20575e-28	1	NFIX
8.3471e-32	0.305162	0.63	0.43	1.35574e-27	1	FASN
1.36038e-31	0.282893	0.576	0.365	2.20952e-27	1	COL27A1
1.72725e-31	0.314144	0.81	0.602	2.8054e-27	1	SOCS3
1.84228e-31	0.286196	0.572	0.367	2.99223e-27	1	ING2
8.03198e-31	0.302939	0.818	0.615	1.30455e-26	1	ZCCHC24
1.18048e-30	0.252313	0.842	0.649	1.91734e-26	1	TSPAN6
2.51967e-30	0.292877	0.779	0.562	4.09244e-26	1	FYN
1.17442e-29	0.343361	0.357	0.193	1.90749e-25	1	BAMBI
1.47708e-29	0.260724	0.354	0.19	2.39907e-25	1	PPP1R3C
1.92599e-29	0.27776	0.911	0.8	3.12819e-25	1	ATP5F1A
3.44699e-29	0.353485	0.894	0.72	5.5986e-25	1	CEBPB
5.31332e-29	0.250477	0.518	0.318	8.62989e-25	1	HOXC8
5.33849e-29	0.282873	0.547	0.367	8.67078e-25	1	ERG28
5.83721e-29	0.277935	0.663	0.474	9.48079e-25	1	IPO5
2.04546e-28	0.36338	0.859	0.691	3.32223e-24	1	VMP1
2.38865e-28	0.273858	0.508	0.327	3.87964e-24	1	HSD17B12
8.53091e-28	0.453608	0.759	0.576	1.38559e-23	1	PLIN2
1.87661e-27	0.255205	0.869	0.673	3.04799e-23	1	IER5L
3.6727e-27	0.280266	0.741	0.574	5.96521e-23	1	RAD23A
1.96469e-25	0.254939	0.818	0.663	3.19104e-21	1	U2SURP
5.95886e-25	0.342777	0.917	0.819	9.67838e-21	1	ND3
8.62581e-25	0.270883	0.7	0.505	1.401e-20	1	THRA
1.68647e-24	0.308349	0.751	0.561	2.73917e-20	1	PLK2
2.40629e-23	0.340948	0.912	0.824	3.9083e-19	1	GPX4
1.2248e-22	0.358561	0.324	0.189	1.98932e-18	1	TMEM107
1.48819e-22	0.303393	0.529	0.373	2.41712e-18	1	RFK
6.39619e-21	0.281935	0.664	0.506	1.03887e-16	1	KLHL15
3.69437e-18	0.285014	0.552	0.408	6.00039e-14	1	ZMIZ1
0	3.15573	0.97	0.34	0	2	MFAP2
0	2.55098	1	0.993	0	2	COL1A2
0	2.47621	1	0.988	0	2	COL1A1
0	2.44	0.982	0.549	0	2	THBS1
0	2.34023	0.603	0.059	0	2	ENSSSCG00000036445
0	2.20917	0.957	0.41	0	2	THBS2
0	2.1995	0.916	0.287	0	2	MFAP4
0	2.04597	0.939	0.343	0	2	CRABP1
0	2.01845	1	0.999	0	2	COL3A1
0	1.95196	1	0.951	0	2	SPARC
0	1.83952	0.814	0.134	0	2	CTHRC1
0	1.79537	0.78	0.107	0	2	CPZ
0	1.61384	0.819	0.124	0	2	MEGF6
0	1.57352	0.727	0.094	0	2	MATN4
0	1.51412	0.872	0.248	0	2	PDGFRL
0	1.50884	0.791	0.154	0	2	PLXDC1
5.99726e-307	1.82451	0.992	0.864	9.74075e-303	2	COL5A2
1.03107e-304	1.33644	0.713	0.125	1.67467e-300	2	SPOCK1
2.83602e-303	1.4472	0.719	0.145	4.60626e-299	2	NUPR1
3.08226e-296	1.69801	0.997	0.859	5.00621e-292	2	COL5A1
2.22214e-289	1.60618	0.993	0.828	3.6092e-285	2	DCN
7.58315e-285	1.59981	0.845	0.265	1.23165e-280	2	HTRA3
3.98621e-284	1.78353	0.943	0.519	6.4744e-280	2	COL16A1
1.50197e-283	1.75496	0.993	0.844	2.43951e-279	2	LUM
7.6094e-283	1.73913	0.953	0.674	1.23592e-278	2	HTRA1
1.71242e-282	0.741409	0.589	0.082	2.78132e-278	2	ENSSSCG00000008555
3.57316e-282	0.917381	0.631	0.098	5.80353e-278	2	CCN4
1.39916e-279	1.53306	0.984	0.891	2.27252e-275	2	ENSSSCG00000017164
7.40992e-279	0.713643	0.428	0.032	1.20352e-274	2	P2RX2
1.05694e-268	0.940816	0.664	0.12	1.71668e-264	2	PRSS12
9.28926e-265	1.68791	0.953	0.604	1.50876e-260	2	AEBP1
3.33273e-263	1.40074	0.978	0.818	5.41302e-259	2	GPC3
6.08482e-261	0.863079	0.518	0.065	9.88296e-257	2	CPXM2
3.80674e-259	1.32975	0.983	0.802	6.1829e-255	2	COL6A3
8.07833e-259	1.43229	0.954	0.765	1.31208e-254	2	ENSSSCG00000013318
2.12596e-254	1.70151	0.974	0.653	3.45298e-250	2	COL12A1
1.35899e-252	1.52744	0.892	0.397	2.20726e-248	2	ANGPTL1
7.86355e-251	1.57531	0.909	0.354	1.2772e-246	2	CLEC3B
1.64941e-250	1.19043	0.988	0.887	2.67898e-246	2	SERPINH1
1.1298e-249	0.806431	0.642	0.116	1.83503e-245	2	CHD5
9.41847e-248	0.650261	0.296	0.009	1.52975e-243	2	ITGBL1
3.4112e-246	1.58003	0.826	0.286	5.54048e-242	2	ENSSSCG00000032480
2.47787e-244	1.41222	0.839	0.274	4.02455e-240	2	OSR2
5.60953e-232	1.40656	0.954	0.479	9.11101e-228	2	FNDC1
9.99029e-232	1.27111	0.979	0.82	1.62262e-227	2	MMP2
2.57422e-229	1.52388	0.972	0.616	4.18105e-225	2	PTN
1.16591e-228	1.52499	0.796	0.24	1.89367e-224	2	TENT5C
1.29572e-227	1.39221	0.954	0.721	2.10451e-223	2	SERPING1
5.25576e-222	1.54246	0.925	0.561	8.5364e-218	2	LOX
1.15411e-216	1.78603	0.924	0.487	1.8745e-212	2	CCN2
6.95027e-216	1.76457	0.93	0.669	1.12886e-211	2	CCDC80
1.93121e-212	1.20253	0.883	0.43	3.13668e-208	2	TMED3
3.74733e-211	1.34928	0.866	0.384	6.08641e-207	2	OLFML2B
1.21951e-209	1.64707	0.83	0.369	1.98073e-205	2	IFI30
5.28027e-202	0.675227	0.556	0.107	8.57622e-198	2	ITGA11
3.40973e-200	1.24915	0.909	0.462	5.53809e-196	2	LOXL1
3.67997e-195	1.6797	0.916	0.527	5.977e-191	2	COL14A1
1.84608e-187	1.45255	0.975	0.691	2.99841e-183	2	CCN1
9.65361e-179	1.10344	0.879	0.45	1.56794e-174	2	MRC2
5.57363e-176	0.34873	0.307	0.027	9.05269e-172	2	MKX
5.28605e-173	1.55936	0.677	0.21	8.5856e-169	2	PENK
2.97445e-172	0.758597	0.754	0.229	4.8311e-168	2	CCDC3
6.97131e-172	0.926166	0.813	0.335	1.13228e-167	2	CERCAM
7.36576e-166	1.31279	0.917	0.563	1.19635e-161	2	CXCL12
1.75709e-165	1.21222	0.563	0.142	2.85386e-161	2	LSMEM1
2.56348e-165	0.965623	0.797	0.369	4.1636e-161	2	SLC38A10
1.47342e-163	0.817808	0.462	0.087	2.39313e-159	2	ALKAL2
3.43196e-163	1.00194	0.466	0.088	5.57419e-159	2	GAL
5.23159e-162	0.578028	0.536	0.122	8.49715e-158	2	APLP1
9.11068e-162	1.34196	0.897	0.451	1.47976e-157	2	TENT5A
1.23055e-160	0.94416	0.816	0.333	1.99867e-156	2	ANPEP
5.21141e-160	0.941998	0.992	0.83	8.46437e-156	2	COL6A1
8.19861e-160	0.845216	0.954	0.883	1.33162e-155	2	PPIB
2.22095e-159	1.00151	0.851	0.446	3.60727e-155	2	CREB3L1
1.92112e-156	0.970547	0.876	0.538	3.12029e-152	2	GPX7
3.10392e-156	0.402019	0.345	0.047	5.04139e-152	2	PITX2
5.23104e-156	1.01103	0.897	0.593	8.49626e-152	2	P3H1
7.4067e-154	1.14973	0.97	0.808	1.203e-149	2	ID2
2.29795e-153	0.855135	0.772	0.305	3.73233e-149	2	GXYLT2
3.32835e-152	0.512217	0.477	0.102	5.40591e-148	2	HMCN1
5.55128e-152	0.905514	0.798	0.372	9.01638e-148	2	FKBP7
1.11104e-151	1.24283	0.935	0.571	1.80455e-147	2	ADAMTS1
7.92351e-148	0.950693	0.856	0.446	1.28694e-143	2	PMEPA1
2.39299e-146	0.263061	0.22	0.014	3.88669e-142	2	TG
6.81966e-144	1.19842	0.71	0.264	1.10765e-139	2	RRAD
3.93808e-143	0.647108	0.544	0.139	6.39622e-139	2	RASL11B
4.40732e-143	0.816984	0.686	0.246	7.15837e-139	2	RARRES1
3.0058e-142	1.17497	0.814	0.401	4.88202e-138	2	BAG3
1.89385e-141	0.946321	0.833	0.453	3.076e-137	2	ANGPTL2
1.98452e-139	0.985502	0.97	0.783	3.22326e-135	2	PCOLCE
1.98656e-139	0.349706	0.306	0.04	3.22657e-135	2	PTGFR
5.06272e-139	0.857144	0.953	0.868	8.22287e-135	2	ARF4
1.86719e-138	0.256731	0.244	0.022	3.03269e-134	2	AK5
2.96553e-138	0.331504	0.294	0.036	4.81661e-134	2	EGFL6
6.26098e-137	1.07172	0.958	0.784	1.01691e-132	2	KLF4
2.33186e-134	0.879734	0.9	0.648	3.7874e-130	2	TXNDC5
5.37591e-134	0.749609	0.768	0.325	8.73155e-130	2	ADAMTS2
1.5699e-133	0.587914	0.61	0.185	2.54984e-129	2	GALNT5
1.70823e-131	0.827241	0.851	0.479	2.77451e-127	2	P3H4
3.17843e-130	0.862411	0.83	0.41	5.16241e-126	2	LGALS3
4.321e-130	0.867026	0.91	0.662	7.01817e-126	2	FKBP9
1.20084e-129	0.936387	0.756	0.351	1.95041e-125	2	ENSSSCG00000025582
2.27298e-129	0.886229	0.885	0.589	3.69177e-125	2	SELENOM
3.52697e-129	0.66899	0.738	0.274	5.72851e-125	2	ENSSSCG00000027124
1.311e-127	0.292848	0.262	0.031	2.12933e-123	2	ENSSSCG00000013044
4.87912e-127	0.723325	0.659	0.24	7.92467e-123	2	ITIH5
8.05169e-127	0.509116	0.522	0.145	1.30776e-122	2	GPC4
9.79004e-127	0.770021	0.794	0.372	1.5901e-122	2	FMOD
2.51121e-126	0.862265	0.921	0.768	4.0787e-122	2	PRDX4
1.33255e-125	0.558097	0.611	0.188	2.16433e-121	2	SVEP1
1.84295e-125	0.693777	0.801	0.329	2.99332e-121	2	SLIT3
2.08462e-124	0.948681	0.993	0.864	3.38585e-120	2	POSTN
3.25833e-124	0.557427	0.519	0.149	5.29218e-120	2	MITF
3.42016e-124	0.605089	0.593	0.193	5.55503e-120	2	TGFB3
4.20724e-124	1.02451	0.975	0.888	6.83341e-120	2	DNAJA1
4.42844e-124	1.00577	0.897	0.574	7.19267e-120	2	FBLN1
1.47251e-123	0.487324	0.477	0.121	2.39165e-119	2	PAQR9
2.30369e-123	0.822719	0.918	0.708	3.74165e-119	2	EFEMP2
6.9535e-123	1.17192	0.86	0.516	1.12939e-118	2	ENSSSCG00000013361
5.01545e-121	0.878267	0.931	0.759	8.1461e-117	2	RRBP1
2.13182e-120	1.00315	0.796	0.404	3.46251e-116	2	VASN
4.72905e-120	0.895096	0.929	0.689	7.68092e-116	2	MMP14
1.38195e-118	1.21015	0.863	0.615	2.24456e-114	2	ARNT
1.74203e-118	1.15267	0.859	0.544	2.82941e-114	2	HSPH1
7.18764e-117	1.03494	0.929	0.654	1.16742e-112	2	SLC38A2
7.89399e-117	0.927364	0.7	0.298	1.28214e-112	2	SLC31A1
7.9315e-117	0.75141	0.958	0.754	1.28823e-112	2	FN1
5.81749e-116	1.03864	0.947	0.785	9.44876e-112	2	DUSP1
8.75633e-115	0.359092	0.398	0.088	1.4222e-110	2	MPPED2
1.80867e-114	0.859438	0.963	0.742	2.93764e-110	2	OGN
3.05643e-114	0.522982	0.522	0.159	4.96425e-110	2	PLTP
5.35537e-113	0.522226	0.544	0.171	8.69819e-109	2	IL17D
6.02283e-113	1.33692	0.929	0.736	9.78228e-109	2	HERPUD1
3.36404e-112	0.805769	0.931	0.639	5.46387e-108	2	TIMP1
4.20697e-111	0.558853	0.486	0.127	6.83296e-107	2	CNTN1
1.2475e-109	0.276081	0.296	0.05	2.02619e-105	2	SEC16B
1.70927e-109	0.802725	0.843	0.512	2.77619e-105	2	P4HA2
2.02834e-109	0.756484	0.796	0.463	3.29443e-105	2	ENSSSCG00000001927
2.01322e-108	0.642391	0.793	0.389	3.26987e-104	2	KDELR3
3.62298e-107	1.05086	0.95	0.728	5.88444e-103	2	CXCL14
1.71952e-106	0.488584	0.544	0.18	2.79284e-102	2	SEMA6A
8.87611e-106	0.686235	0.777	0.383	1.44166e-101	2	PYCR1
1.83177e-104	0.822327	0.928	0.636	2.97516e-100	2	EMILIN1
5.95615e-104	0.804527	0.772	0.396	9.67398e-100	2	DCLK1
1.37911e-103	0.516349	0.547	0.186	2.23995e-99	2	CPQ
1.49051e-102	0.657798	0.648	0.257	2.42088e-98	2	PCSK1N
1.3365e-101	0.2853	0.3	0.056	2.17074e-97	2	ERG
1.38413e-101	0.958513	0.974	0.827	2.2481e-97	2	FOSB
2.77633e-100	0.415677	0.431	0.116	4.50931e-96	2	SMOC2
3.86364e-100	0.744116	0.866	0.571	6.27532e-96	2	FKBP10
5.93575e-100	0.26015	0.394	0.093	9.64085e-96	2	SEMA3B
7.11294e-100	0.975496	0.651	0.276	1.15528e-95	2	IRS2
1.361e-99	0.611531	0.615	0.225	2.21054e-95	2	IGSF10
1.54477e-99	0.586237	0.726	0.308	2.50901e-95	2	P3H2
3.74296e-99	0.806003	0.846	0.528	6.07931e-95	2	ENSSSCG00000010734
1.81869e-96	0.621207	0.29	0.057	2.95392e-92	2	TRIM72
8.9686e-95	0.744724	0.667	0.293	1.45668e-90	2	ARC
6.07367e-94	0.790524	0.627	0.274	9.86486e-90	2	CSRNP1
6.70449e-93	0.875028	0.988	0.888	1.08894e-88	2	EGR1
2.03961e-92	0.73713	0.775	0.427	3.31273e-88	2	C1QTNF6
5.18302e-92	0.418291	0.523	0.178	8.41826e-88	2	PDIA5
5.33746e-91	0.457985	0.569	0.211	8.66911e-87	2	AGBL4
1.6319e-90	0.728859	0.511	0.179	2.65053e-86	2	CCNYL1
2.45339e-90	0.556337	0.675	0.271	3.98479e-86	2	CD44
3.63578e-90	0.647221	0.772	0.38	5.90523e-86	2	C1QTNF2
2.52722e-89	0.582567	0.767	0.374	4.10471e-85	2	CPE
5.21706e-89	0.403901	0.522	0.17	8.47354e-85	2	PDGFD
5.80139e-88	0.65622	0.881	0.523	9.42262e-84	2	MMP23B
7.79409e-88	0.689939	0.808	0.466	1.26592e-83	2	CD248
8.59418e-87	0.614122	0.95	0.896	1.39587e-82	2	ENSSSCG00000039894
2.06989e-86	0.597121	0.713	0.347	3.36192e-82	2	BMP1
2.49243e-86	1.07525	0.542	0.225	4.04821e-82	2	PTGS2
5.16488e-86	0.976845	0.889	0.604	8.3888e-82	2	DNAJB4
6.08537e-86	0.877504	0.783	0.428	9.88387e-82	2	ANGPTL4
6.19601e-86	0.743871	0.802	0.415	1.00636e-81	2	NR4A1
1.04973e-84	0.393998	0.572	0.214	1.70497e-80	2	ANKRD29
2.18817e-84	0.545809	0.154	0.015	3.55403e-80	2	CDH17
6.50345e-84	0.438975	0.59	0.224	1.05629e-79	2	TMEM150C
7.35328e-84	0.641487	0.846	0.605	1.19432e-79	2	ENSSSCG00000022058
8.44743e-84	0.272061	0.283	0.06	1.37203e-79	2	SGCA
1.05268e-83	0.497318	0.596	0.251	1.70977e-79	2	HEXB
1.73237e-83	0.254462	0.312	0.073	2.81371e-79	2	FAM149A
7.72817e-83	0.670476	0.848	0.558	1.25521e-78	2	P4HB
2.86179e-82	0.57639	0.984	0.96	4.64812e-78	2	HSPA8
6.68655e-82	0.498207	0.518	0.195	1.08603e-77	2	MEX3B
8.38142e-82	0.67496	0.822	0.528	1.36131e-77	2	LTBP3
1.38448e-81	0.695427	0.924	0.737	2.24868e-77	2	FSCN1
1.63136e-81	0.543628	0.736	0.376	2.64965e-77	2	CPXM1
5.34685e-81	0.32844	0.358	0.098	8.68436e-77	2	ATP13A2
9.81079e-81	0.775219	0.938	0.779	1.59347e-76	2	LMNA
3.16199e-80	0.666323	0.866	0.618	5.1357e-76	2	GRN
1.27531e-79	0.626411	0.783	0.446	2.07136e-75	2	PRXL2A
2.65888e-79	0.945986	0.822	0.518	4.31855e-75	2	TNFAIP6
5.72147e-79	0.910737	0.891	0.657	9.29281e-75	2	KLF2
7.44206e-79	0.542178	0.665	0.289	1.20874e-74	2	GEM
1.42126e-78	0.690719	0.93	0.634	2.30841e-74	2	CRABP2
1.21077e-76	0.804371	0.763	0.444	1.96653e-72	2	MAFF
4.23465e-76	0.714551	0.85	0.57	6.87791e-72	2	SGK1
5.52856e-76	0.47771	0.634	0.28	8.97949e-72	2	METRNL
6.50253e-76	0.598189	0.866	0.641	1.05614e-71	2	GPX8
1.26093e-75	0.56454	0.491	0.19	2.048e-71	2	CPM
3.175e-75	0.590695	0.887	0.681	5.15684e-71	2	KDELR2
3.23885e-75	0.762718	0.617	0.29	5.26055e-71	2	DNAJA4
1.05037e-74	0.586476	0.875	0.717	1.70601e-70	2	POLE4
3.22101e-74	0.596156	0.73	0.38	5.23156e-70	2	QSOX1
1.04536e-73	0.599374	0.888	0.74	1.69788e-69	2	SDF4
2.58003e-73	0.644902	0.924	0.754	4.19049e-69	2	XBP1
1.25963e-72	0.256169	0.339	0.092	2.04589e-68	2	LAMA3
1.33482e-72	0.548605	0.805	0.456	2.16801e-68	2	ISLR
2.29471e-72	0.672793	0.563	0.248	3.72707e-68	2	RNF19B
1.62523e-71	0.479731	0.933	0.921	2.6397e-67	2	RABAC1
3.16717e-71	0.518176	0.939	0.785	5.14412e-67	2	FSTL1
3.60002e-71	0.736223	0.742	0.403	5.84716e-67	2	ARL4D
7.5329e-71	0.387999	0.524	0.201	1.22349e-66	2	IGSF3
2.13131e-70	0.451831	0.628	0.29	3.46168e-66	2	SEC24D
3.27581e-70	0.272348	0.22	0.044	5.32057e-66	2	MEOX1
4.08028e-70	0.388314	0.979	0.968	6.62719e-66	2	CD63
4.54323e-70	0.25141	0.329	0.092	7.37912e-66	2	FNDC5
1.08363e-69	0.724319	0.758	0.448	1.76003e-65	2	DUSP5
1.37095e-69	0.5952	0.877	0.678	2.2267e-65	2	NFIX
1.54191e-69	0.361346	0.437	0.157	2.50436e-65	2	FZD7
1.65508e-69	0.824237	0.742	0.44	2.68818e-65	2	ADM
3.72192e-69	0.418687	0.613	0.284	6.04514e-65	2	ZBTB47
4.01453e-69	0.551641	0.704	0.376	6.5204e-65	2	SVIL
6.61008e-69	0.293279	0.277	0.069	1.07361e-64	2	ADGRB2
8.07836e-69	0.49592	0.808	0.466	1.31209e-64	2	RARRES2
8.79149e-69	0.786272	0.856	0.62	1.42791e-64	2	RND3
4.32003e-67	0.368406	0.664	0.308	7.0166e-63	2	PTK7
5.55486e-67	0.431823	0.299	0.083	9.02221e-63	2	FOSL1
8.17755e-67	0.525989	0.671	0.348	1.3282e-62	2	LRRC59
1.49228e-66	0.474918	0.775	0.388	2.42376e-62	2	MAP1B
3.08607e-66	0.45496	0.598	0.278	5.01239e-62	2	ALDH18A1
8.35623e-66	0.542245	0.804	0.506	1.35722e-61	2	PLPP1
2.35288e-65	0.450525	0.559	0.243	3.82154e-61	2	PKD1
2.71593e-65	0.469144	0.364	0.122	4.41122e-61	2	RDH10
2.77493e-65	0.451334	0.523	0.213	4.50704e-61	2	CREB5
2.96721e-65	0.349274	0.452	0.169	4.81935e-61	2	PIEZO2
4.05817e-65	0.893151	0.906	0.737	6.59127e-61	2	BGN
7.04404e-65	0.285017	0.419	0.144	1.14409e-60	2	CNTN3
7.92202e-65	0.334648	0.25	0.06	1.28669e-60	2	ENSSSCG00000046843
3.09324e-64	0.357792	0.469	0.179	5.02405e-60	2	WNT11
3.6277e-64	0.441092	0.688	0.35	5.89211e-60	2	SFRP2
1.2315e-63	0.295973	0.473	0.173	2.0002e-59	2	VGLL3
1.39945e-63	0.43215	0.545	0.233	2.27298e-59	2	XG
1.42488e-63	0.338331	0.391	0.129	2.31429e-59	2	CYP26B1
1.85835e-63	0.790956	0.713	0.419	3.01833e-59	2	ZFAND2A
5.43292e-63	0.383178	0.689	0.327	8.82416e-59	2	FBLN5
1.04391e-62	0.588733	0.871	0.577	1.69551e-58	2	TSC22D1
2.17236e-62	0.429982	0.669	0.331	3.52834e-58	2	P3H3
3.67874e-62	0.788658	0.821	0.573	5.97501e-58	2	PLIN2
1.07818e-61	0.614983	0.736	0.444	1.75118e-57	2	GPC1
1.75794e-61	0.342953	0.585	0.266	2.85524e-57	2	ENSSSCG00000013720
4.43012e-61	0.25344	0.348	0.11	7.19539e-57	2	ZDHHC14
3.07738e-60	0.27533	0.419	0.152	4.99828e-56	2	RARG
6.16168e-60	0.512467	0.71	0.393	1.00078e-55	2	TGFBI
8.09324e-60	0.543862	0.742	0.432	1.3145e-55	2	ENSSSCG00000013380
1.07453e-59	0.589759	0.48	0.204	1.74524e-55	2	MXD1
3.43202e-59	0.298473	0.452	0.17	5.57428e-55	2	MAP1A
1.24744e-58	0.327491	0.138	0.019	2.0261e-54	2	PI15
1.81138e-58	0.475674	0.783	0.511	2.94204e-54	2	ENSSSCG00000032748
1.24335e-57	0.663052	0.893	0.707	2.01944e-53	2	ODC1
1.27676e-57	0.479071	0.677	0.386	2.07371e-53	2	ENSSSCG00000010073
1.63763e-57	0.917037	0.398	0.159	2.65984e-53	2	SERPINE1
1.99415e-56	0.760482	0.837	0.653	3.2389e-52	2	DDX3X
1.62908e-55	0.453358	0.556	0.266	2.64595e-51	2	CHPF
4.27856e-55	0.59144	0.513	0.246	6.94924e-51	2	SLC6A8
1.00043e-54	0.669656	0.92	0.796	1.6249e-50	2	WSB1
1.56635e-54	0.404479	0.553	0.252	2.54406e-50	2	EPHB3
2.78996e-54	0.2682	0.385	0.141	4.53145e-50	2	CACNA1G
3.15367e-54	0.490922	0.983	0.931	5.12219e-50	2	TUBB4B
3.42073e-54	0.451265	0.713	0.423	5.55595e-50	2	IKBIP
4.81431e-54	0.412251	0.679	0.367	7.81941e-50	2	SEC23A
9.41713e-54	0.43571	0.572	0.281	1.52953e-49	2	SLC25A25
1.78729e-53	0.529212	0.893	0.644	2.90292e-49	2	ATF3
5.59107e-53	0.353451	0.589	0.27	9.08102e-49	2	ENSSSCG00000024669
1.02176e-52	0.379152	0.736	0.441	1.65955e-48	2	ENSSSCG00000022295
1.31732e-52	0.419764	0.733	0.445	2.13959e-48	2	YIF1A
1.75908e-52	0.575996	0.93	0.868	2.8571e-48	2	BRD2
2.33991e-52	0.264798	0.375	0.139	3.80049e-48	2	SMTNL2
2.53448e-52	0.475012	0.733	0.445	4.1165e-48	2	ENSSSCG00000032235
2.7322e-52	0.282933	0.383	0.141	4.43764e-48	2	WFDC1
6.00872e-52	0.464661	0.61	0.323	9.75936e-48	2	REV3L
6.06698e-52	0.365339	0.528	0.233	9.854e-48	2	CDON
1.93659e-51	0.44949	0.812	0.584	3.1454e-47	2	FNDC3B
5.041e-51	0.554722	0.667	0.393	8.1876e-47	2	LSG1
6.30646e-51	0.530919	0.561	0.288	1.0243e-46	2	ZNF106
1.92024e-49	0.467683	0.805	0.588	3.11886e-45	2	RPN1
4.96341e-49	0.406006	0.921	0.874	8.06157e-45	2	ANXA5
5.16249e-49	0.282213	0.453	0.193	8.38492e-45	2	NTN5
5.85058e-49	0.434869	0.763	0.494	9.50252e-45	2	PPIC
1.18089e-48	0.46374	0.796	0.561	1.91801e-44	2	CHID1
1.47854e-48	0.654983	0.855	0.665	2.40144e-44	2	IFRD1
2.61451e-48	0.982597	0.838	0.657	4.24649e-44	2	NUFIP2
3.05927e-48	0.411781	0.298	0.103	4.96886e-44	2	PFKFB3
3.80141e-48	0.408365	0.594	0.317	6.17426e-44	2	PIGK
4.12595e-48	0.425266	0.755	0.487	6.70137e-44	2	YIPF5
3.11284e-47	0.285737	0.489	0.226	5.05587e-43	2	GMPPA
3.80563e-47	0.356941	0.999	0.999	6.1811e-43	2	UBB
8.24723e-47	0.287254	0.451	0.198	1.33951e-42	2	ENSSSCG00000027777
9.71747e-47	0.272345	0.478	0.214	1.57831e-42	2	SEMA6C
1.27258e-46	0.320165	0.458	0.203	2.06692e-42	2	PLAUR
2.05374e-46	0.416977	0.917	0.886	3.33568e-42	2	SEC61G
2.26177e-46	0.585291	0.794	0.555	3.67356e-42	2	CBX4
3.14093e-46	0.548536	0.922	0.742	5.1015e-42	2	EMP1
3.77094e-46	0.31989	0.373	0.148	6.12476e-42	2	ADGRD1
5.45967e-46	0.34115	0.44	0.193	8.8676e-42	2	DSEL
5.99083e-46	0.289254	0.484	0.219	9.7303e-42	2	AGA
1.45693e-45	0.382494	0.697	0.41	2.36635e-41	2	COPG1
1.64316e-45	0.379565	0.657	0.356	2.66882e-41	2	VSTM4
2.92664e-45	0.261116	0.385	0.155	4.75345e-41	2	ENSSSCG00000014575
8.01787e-45	0.345423	0.603	0.312	1.30226e-40	2	S1PR2
1.01444e-44	0.335009	0.46	0.205	1.64765e-40	2	LRRC17
2.16719e-44	0.339914	0.574	0.284	3.51995e-40	2	TPBG
2.53749e-44	0.534059	0.908	0.707	4.12139e-40	2	LTBP4
8.33132e-44	0.508361	0.913	0.724	1.35317e-39	2	CEBPB
2.26815e-43	0.917267	0.866	0.706	3.68393e-39	2	ANXA1
2.83449e-43	0.262357	0.397	0.167	4.60379e-39	2	SNIP1
3.5664e-43	0.301499	0.47	0.22	5.79255e-39	2	SMPD1
3.71873e-43	0.471208	0.635	0.364	6.03997e-39	2	ATP1A1
4.09408e-43	0.357983	0.596	0.321	6.64961e-39	2	ALDH1L2
5.36075e-43	0.42146	0.914	0.724	8.70692e-39	2	GADD45A
1.5315e-42	0.408893	0.763	0.517	2.48747e-38	2	LMAN1
2.23612e-42	0.38663	0.804	0.582	3.6319e-38	2	FAM3C
2.70386e-42	0.514565	0.896	0.713	4.39161e-38	2	CTSV
2.75647e-42	0.303808	0.349	0.14	4.47705e-38	2	ENSSSCG00000004830
5.15558e-42	0.312493	0.574	0.298	8.37369e-38	2	FHL1
5.37821e-42	0.421214	0.75	0.466	8.73528e-38	2	LTBP1
6.28034e-42	0.537189	0.833	0.606	1.02005e-37	2	SOCS3
8.97108e-42	0.42625	0.847	0.676	1.45708e-37	2	ENSSSCG00000035364
1.91355e-41	0.395779	0.783	0.537	3.10799e-37	2	FAM114A1
2.57305e-41	0.354147	0.416	0.189	4.17915e-37	2	PNP
3.8403e-41	0.290337	0.445	0.209	6.23742e-37	2	DYRK2
4.72572e-41	0.480846	0.787	0.594	7.67552e-37	2	SH3PXD2A
9.56437e-41	0.281777	0.366	0.152	1.55345e-36	2	SLC9A3R1
1.01068e-40	0.608047	0.735	0.49	1.64154e-36	2	MKNK2
1.0833e-40	0.451054	0.721	0.447	1.75949e-36	2	PXDN
3.70764e-40	0.408812	0.759	0.517	6.02195e-36	2	GLT8D1
4.52548e-40	0.326372	0.735	0.452	7.35029e-36	2	ENSSSCG00000039222
5.13576e-40	0.525139	0.818	0.608	8.34151e-36	2	ID4
6.70514e-40	0.57923	0.88	0.75	1.08905e-35	2	SERPINF1
1.18081e-39	0.348959	0.776	0.521	1.91788e-35	2	PLOD1
1.58569e-39	0.281359	0.619	0.352	2.57548e-35	2	GUSB
1.83218e-39	0.26891	0.339	0.14	2.97583e-35	2	GALNT10
6.98739e-39	0.600677	0.333	0.14	1.13489e-34	2	GREM1
2.50216e-38	0.375626	0.597	0.338	4.06401e-34	2	DPP7
3.37283e-38	0.424312	0.974	0.912	5.47815e-34	2	S100A10
6.91341e-38	0.433072	0.514	0.275	1.12288e-33	2	PLK3
7.11434e-38	0.526594	0.619	0.371	1.15551e-33	2	MYLIP
1.13854e-37	0.694369	0.63	0.416	1.84922e-33	2	RGCC
2.29314e-37	0.345224	0.559	0.3	3.72451e-33	2	DCHS1
2.77308e-37	0.358318	0.618	0.364	4.50403e-33	2	GLA
5.09574e-37	0.387441	0.469	0.239	8.27649e-33	2	TIPARP
6.0196e-37	0.332797	0.577	0.316	9.77703e-33	2	AMOTL2
7.45264e-37	0.469652	0.606	0.359	1.21046e-32	2	AZIN1
7.5355e-37	0.32727	0.705	0.439	1.22392e-32	2	MPZL1
9.23583e-37	0.281177	0.95	0.909	1.50008e-32	2	FCGRT
9.85327e-37	0.258306	0.968	0.971	1.60037e-32	2	SSR2
1.00981e-36	0.39738	0.834	0.67	1.64013e-32	2	ERP29
1.55653e-36	0.310689	0.601	0.341	2.52811e-32	2	IDUA
1.67327e-36	0.30862	0.582	0.32	2.71772e-32	2	PJA1
3.04329e-36	0.459883	0.465	0.237	4.94291e-32	2	KLHL21
4.4171e-36	0.442379	0.779	0.578	7.17425e-32	2	ENSSSCG00000031381
4.45589e-36	0.409654	0.891	0.729	7.23726e-32	2	DDOST
8.01233e-36	0.363299	0.76	0.51	1.30136e-31	2	RPN2
2.66563e-35	0.347018	0.785	0.52	4.32951e-31	2	ASPN
5.24137e-35	0.514099	0.627	0.385	8.51304e-31	2	ENSSSCG00000029203
5.60477e-35	0.265818	0.498	0.248	9.10326e-31	2	TMEM26
1.72993e-34	0.273271	0.427	0.203	2.80975e-30	2	FSTL3
2.9193e-34	0.253591	0.484	0.248	4.74152e-30	2	SSX2IP
6.86426e-34	0.434983	0.603	0.35	1.11489e-29	2	HBEGF
1.21023e-33	0.268607	0.498	0.262	1.96565e-29	2	FAM98A
1.47348e-33	0.379265	0.847	0.693	2.39322e-29	2	COPZ2
1.51982e-33	0.335192	0.78	0.558	2.46849e-29	2	MAGED1
2.2755e-33	0.358279	0.57	0.336	3.69586e-29	2	HMGCS1
2.74662e-33	0.410224	0.592	0.352	4.46106e-29	2	MIDN
3.45748e-33	0.26688	0.46	0.229	5.61564e-29	2	SRGAP1
4.72676e-33	0.443821	0.767	0.55	7.67721e-29	2	SELENOS
5.54163e-33	0.621074	0.808	0.656	9.00071e-29	2	UBE2S
1.08015e-32	0.250904	0.408	0.199	1.75438e-28	2	SLC16A1
1.14588e-32	0.385726	0.812	0.651	1.86113e-28	2	LAMP2
1.76399e-32	0.339992	0.78	0.524	2.86507e-28	2	ANTXR1
4.05911e-32	0.299472	0.644	0.406	6.59281e-28	2	IFT20
6.48079e-32	0.429256	0.501	0.275	1.05261e-27	2	CCDC134
7.05997e-32	0.375161	0.97	0.913	1.14668e-27	2	HSP90B1
1.04267e-31	0.52693	0.935	0.797	1.6935e-27	2	GSN
1.22721e-31	0.307445	0.657	0.406	1.99323e-27	2	LGR4
1.47239e-31	0.309115	0.688	0.425	2.39145e-27	2	LMF2
1.87506e-31	0.314841	0.505	0.281	3.04547e-27	2	SSC5D
3.10633e-31	0.808535	0.59	0.363	5.0453e-27	2	TCF7
4.24611e-31	0.305452	0.581	0.344	6.89653e-27	2	OSER1
7.27093e-31	0.274276	0.556	0.329	1.18095e-26	2	PBX1
9.16257e-31	0.321034	0.777	0.505	1.48818e-26	2	GLT8D2
1.36826e-30	0.493627	0.485	0.277	2.22233e-26	2	ARL5B
2.04788e-30	0.313196	0.544	0.302	3.32617e-26	2	DNM1
2.61881e-30	0.305256	0.727	0.453	4.25348e-26	2	MDFI
2.7871e-30	0.309125	0.667	0.425	4.52681e-26	2	SLC39A7
3.02029e-30	0.280386	0.257	0.103	4.90556e-26	2	TRIM36
3.72086e-30	0.438155	0.858	0.687	6.04341e-26	2	SSR1
4.4139e-30	0.263898	0.306	0.134	7.16906e-26	2	RGS4
8.45553e-30	0.25769	0.484	0.255	1.37335e-25	2	B3GNT9
1.22382e-29	0.344756	0.984	0.96	1.98773e-25	2	ATF4
1.47467e-29	0.446543	0.989	0.965	2.39516e-25	2	FOS
2.65197e-29	0.347858	0.548	0.316	4.30733e-25	2	ZNF703
4.09901e-29	0.346639	0.827	0.643	6.65761e-25	2	LRPAP1
1.91548e-28	0.365359	0.543	0.318	3.11112e-24	2	ING1
1.688e-27	0.311943	0.877	0.768	2.74166e-23	2	ENSSSCG00000009772
1.86178e-27	0.492464	0.734	0.531	3.0239e-23	2	PPP1R10
1.88841e-27	0.34347	0.656	0.429	3.06715e-23	2	MGAT1
2.53156e-27	0.38295	0.945	0.874	4.11176e-23	2	H2AFZ
3.26351e-27	0.316209	0.746	0.526	5.3006e-23	2	DERL1
3.4602e-27	0.272795	0.706	0.466	5.62006e-23	2	FKBP14
1.30997e-26	0.291286	0.893	0.717	2.12765e-22	2	HES1
1.54014e-26	0.261491	0.993	0.934	2.5015e-22	2	HSPA5
2.20299e-26	0.330749	0.831	0.623	3.57809e-22	2	DDIT4
4.09443e-26	0.299857	0.49	0.284	6.65018e-22	2	ENSSSCG00000009633
5.07706e-26	0.283348	0.682	0.479	8.24616e-22	2	SEC13
7.86957e-26	0.37378	0.731	0.525	1.27818e-21	2	SNAI2
1.38336e-25	0.49905	0.696	0.481	2.24686e-21	2	UAP1
2.32668e-25	0.359108	0.518	0.319	3.77899e-21	2	TGIF1
3.1738e-25	0.329899	0.643	0.395	5.15489e-21	2	DPT
7.04186e-25	0.384604	0.569	0.359	1.14374e-20	2	IRF1
8.46381e-25	0.358497	0.86	0.682	1.37469e-20	2	IER5L
9.29383e-25	0.376568	0.781	0.573	1.5095e-20	2	CDKN1C
1.41385e-24	0.274409	0.64	0.411	2.29638e-20	2	EFNB1
1.69842e-24	0.372339	0.971	0.907	2.75857e-20	2	ZFP36L2
2.28737e-24	0.290754	0.806	0.631	3.71515e-20	2	CNPY2
2.41907e-24	0.323246	0.796	0.581	3.92905e-20	2	ADGRA2
2.70388e-24	0.263102	0.622	0.393	4.39165e-20	2	P4HA1
5.92407e-24	0.283862	0.83	0.645	9.62187e-20	2	RNASE4
6.24379e-24	0.327868	0.694	0.458	1.01412e-19	2	SNAI1
6.62786e-24	0.3902	0.63	0.42	1.0765e-19	2	IVNS1ABP
9.22208e-24	0.319179	0.692	0.465	1.49785e-19	2	PIGT
9.62456e-24	0.347662	0.883	0.726	1.56322e-19	2	LOXL2
1.91066e-23	0.27114	0.988	0.969	3.10329e-19	2	UBC
1.99396e-23	0.285026	0.675	0.45	3.23859e-19	2	SEC61A1
2.30583e-23	0.28174	0.929	0.736	3.74513e-19	2	SRPX
2.72892e-23	0.316717	0.975	0.947	4.43231e-19	2	DDX5
2.80933e-23	0.364915	0.867	0.685	4.56291e-19	2	ARL4A
2.931e-23	0.274569	0.481	0.282	4.76054e-19	2	HILPDA
9.8377e-23	0.335897	0.841	0.601	1.59784e-18	2	MFAP5
4.54424e-22	0.657776	0.939	0.847	7.38075e-18	2	APOE
1.1691e-21	0.261304	0.69	0.476	1.89885e-17	2	TMEM263
1.34081e-21	0.2701	0.549	0.347	2.17774e-17	2	TLNRD1
1.39768e-21	0.344906	0.805	0.629	2.27011e-17	2	IGFBP5
2.23338e-21	0.259762	0.794	0.591	3.62745e-17	2	SNTB2
6.96662e-21	0.309528	0.775	0.627	1.13152e-16	2	SEC31A
2.08911e-20	0.266853	0.813	0.645	3.39314e-16	2	ENSSSCG00000012088
2.1237e-20	0.325858	0.702	0.51	3.44932e-16	2	DYNLL2
2.20538e-20	0.278694	0.839	0.688	3.58198e-16	2	MANF
2.73975e-20	0.287257	0.777	0.571	4.4499e-16	2	TTYH3
8.86681e-20	0.291206	0.967	0.921	1.44015e-15	2	EIF4A1
1.31135e-19	0.430745	0.636	0.445	2.12989e-15	2	PCF11
1.7006e-18	0.298789	0.97	0.946	2.76211e-14	2	ZFP36L1
3.08255e-18	0.499751	0.913	0.835	5.00669e-14	2	TRA2B
7.67118e-18	0.273773	0.372	0.215	1.24595e-13	2	TSC22D2
1.03203e-17	0.315067	0.833	0.707	1.67622e-13	2	MORF4L2
2.27571e-17	0.415932	0.685	0.528	3.6962e-13	2	RBBP6
2.79856e-17	0.259426	0.626	0.427	4.54542e-13	2	CCNG2
3.19814e-17	0.284319	0.431	0.268	5.19442e-13	2	CASP10
4.78385e-17	0.298304	0.569	0.395	7.76992e-13	2	GTF2B
9.60937e-17	0.281463	0.364	0.214	1.56075e-12	2	FEM1C
1.52393e-16	0.278127	0.594	0.415	2.47517e-12	2	KLF10
2.8047e-16	0.269147	0.747	0.581	4.5554e-12	2	CHD3
2.99493e-16	0.25824	0.91	0.818	4.86436e-12	2	PDIA3
3.80554e-16	0.497272	0.406	0.263	6.18095e-12	2	FILIP1L
8.87382e-16	0.341325	0.278	0.153	1.44129e-11	2	ENSSSCG00000025631
1.24187e-14	0.267994	0.904	0.788	2.01704e-10	2	SERTAD1
2.61734e-14	0.252421	0.91	0.815	4.25109e-10	2	GADD45B
9.81244e-14	0.256871	0.34	0.207	1.59374e-09	2	ENSSSCG00000007705
1.47442e-13	0.381941	0.827	0.687	2.39476e-09	2	TOB2
3.17541e-13	0.304774	0.312	0.195	5.1575e-09	2	TRIB1
3.31186e-13	0.327366	0.978	0.924	5.37912e-09	2	SRSF7
5.4073e-13	0.26058	0.468	0.317	8.78253e-09	2	ETV3
9.13389e-13	0.503791	0.822	0.699	1.48353e-08	2	CCNL1
1.0097e-12	0.292878	0.539	0.393	1.63996e-08	2	PPM1K
4.77824e-11	0.287216	0.46	0.313	7.76081e-07	2	MEPCE
2.45861e-10	0.373457	0.671	0.542	3.99327e-06	2	TOPORS
3.54343e-09	0.449956	0.798	0.704	5.75523e-05	2	C6orf62
7.08928e-08	0.282532	0.866	0.759	0.00115144	2	GADD45G
7.57531e-08	0.40434	0.381	0.288	0.00123038	2	ICAM1
3.76179e-07	0.283926	0.877	0.777	0.0061099	2	SRSF6
5.9911e-07	0.277463	0.607	0.531	0.00973074	2	NFKBIZ
1.07971e-06	0.436968	0.783	0.687	0.0175367	2	ACOT13
2.08874e-06	0.413279	0.787	0.71	0.0339254	2	VMP1
0	4.44283	0.98	0.15	0	3	RGS5
0	4.07825	0.952	0.241	0	3	ACTA2
0	3.37469	0.998	0.21	0	3	TPM2
0	3.03645	0.91	0.226	0	3	FABP4
0	2.99849	0.998	0.734	0	3	CALD1
0	2.96316	1	0.669	0	3	IGFBP7
0	2.80057	0.988	0.535	0	3	TPM1
0	2.49543	0.694	0.031	0	3	MYH11
0	2.44311	0.756	0.056	0	3	NDUFA4L2
0	2.40828	0.928	0.135	0	3	ITGA1
0	2.40326	0.905	0.185	0	3	MYL9
0	2.31407	0.97	0.298	0	3	NR2F2
0	2.31291	0.933	0.141	0	3	MCAM
0	2.27713	0.942	0.148	0	3	NOTCH3
0	2.25	0.895	0.146	0	3	AVPR1A
0	2.21598	0.928	0.092	0	3	ENSSSCG00000017643
0	2.1781	0.922	0.099	0	3	ITGA7
0	2.12878	0.771	0.046	0	3	SYTL2
0	2.06633	0.765	0.035	0	3	RCAN2
0	2.05887	0.838	0.091	0	3	MYLK
0	1.97623	0.873	0.076	0	3	GUCY1B1
0	1.8816	0.798	0.111	0	3	ENSSSCG00000032383
0	1.69425	0.868	0.201	0	3	COX4I2
0	1.66895	0.726	0.057	0	3	RASL11A
0	1.66216	0.781	0.051	0	3	PAWR
0	1.65167	0.756	0.121	0	3	PKIG
0	1.60709	0.601	0.049	0	3	TINAGL1
0	1.56629	0.83	0.062	0	3	ESAM
0	1.55691	0.694	0.053	0	3	SYNPO2
0	1.53997	0.791	0.14	0	3	SNX10
0	1.5134	0.743	0.052	0	3	ENSSSCG00000037487
0	1.39755	0.773	0.123	0	3	PEAR1
0	1.3739	0.711	0.07	0	3	NEURL1B
0	1.37167	0.721	0.108	0	3	EGFLAM
0	1.26497	0.646	0.052	0	3	FOXS1
0	1.24642	0.633	0.036	0	3	ANGPT2
0	1.21991	0.573	0.034	0	3	CSDC2
0	1.17251	0.629	0.069	0	3	SH2D3C
0	1.09549	0.564	0.026	0	3	CYSLTR1
0	1.07901	0.574	0.038	0	3	SEMA5B
0	1.05856	0.464	0.02	0	3	DES
0	1.04169	0.548	0.026	0	3	INPP4B
0	1.03319	0.594	0.054	0	3	HEYL
0	1.01661	0.526	0.028	0	3	GUCY1A2
0	0.985219	0.481	0.018	0	3	TRPC6
0	0.965373	0.374	0.008	0	3	FHL5
0	0.906248	0.494	0.035	0	3	ADGRF5
0	0.855284	0.407	0.015	0	3	RASD2
0	0.789595	0.399	0.015	0	3	CACNA1D
0	0.690897	0.394	0.012	0	3	ANO1
2.38306e-307	1.07709	0.621	0.079	3.87056e-303	3	AJUBA
6.28187e-307	1.37437	0.629	0.085	1.0203e-302	3	KCNJ8
9.94721e-305	1.542	0.496	0.041	1.61563e-300	3	LYSMD2
1.55861e-304	1.26466	0.649	0.092	2.5315e-300	3	COL4A5
6.43031e-299	0.734945	0.381	0.015	1.04441e-294	3	GPER1
3.27649e-298	1.04629	0.539	0.055	5.32168e-294	3	PARM1
3.27672e-296	1.94669	0.987	0.576	5.32205e-292	3	LHFPL6
1.2416e-294	2.13052	0.998	0.874	2.01661e-290	3	SEPTIN7
2.47913e-291	1.25684	0.479	0.038	4.0266e-287	3	CYSLTR2
7.50357e-291	1.38011	0.619	0.076	1.21873e-286	3	TM4SF1
1.45999e-289	0.803848	0.471	0.035	2.37131e-285	3	HES4
3.69848e-289	0.99879	0.583	0.069	6.00707e-285	3	RASL12
1.92962e-286	2.03216	0.93	0.401	3.13409e-282	3	PALM2AKAP2
2.98668e-284	1.25856	0.676	0.109	4.85097e-280	3	RCSD1
1.13083e-283	1.6032	0.427	0.027	1.83669e-279	3	GJA4
2.07337e-283	0.981611	0.477	0.039	3.36756e-279	3	LRRC10B
2.31381e-283	0.995115	0.519	0.05	3.75809e-279	3	PRELP
4.50053e-283	1.74059	0.86	0.233	7.30976e-279	3	CCDC3
8.30979e-283	1.01676	0.476	0.04	1.34968e-278	3	TBX2
3.29825e-278	1.69656	0.848	0.252	5.35702e-274	3	MFRP
6.0594e-274	1.6302	0.866	0.245	9.84168e-270	3	PRSS23
5.20708e-271	1.27901	0.623	0.09	8.45734e-267	3	HEY1
1.81685e-269	0.81658	0.401	0.025	2.95093e-265	3	LMOD1
2.08086e-267	0.649536	0.374	0.019	3.37973e-263	3	ANKRD24
7.2672e-267	0.644385	0.352	0.015	1.18034e-262	3	S1PR5
5.28243e-266	1.26646	0.618	0.099	8.57972e-262	3	FJX1
1.29065e-265	0.507924	0.299	0.006	2.09627e-261	3	MYOM1
7.63571e-265	1.14813	0.556	0.073	1.24019e-260	3	CAMK1
6.25262e-264	1.85121	0.9	0.325	1.01555e-259	3	MEF2C
2.10976e-259	1.45474	0.816	0.226	3.42667e-255	3	EDNRA
3.52825e-259	1.14275	0.538	0.068	5.73058e-255	3	ANGPT1
2.07891e-258	0.682221	0.322	0.011	3.37657e-254	3	GJA5
4.18796e-258	2.83618	0.945	0.462	6.80208e-254	3	TAGLN
1.28594e-256	1.87527	0.982	0.675	2.08863e-252	3	CAVIN3
2.62416e-256	0.695116	0.322	0.012	4.26216e-252	3	UNC5D
3.49142e-252	0.958579	0.412	0.032	5.67077e-248	3	DISC1
7.60738e-252	1.35901	0.768	0.186	1.23559e-247	3	TPPP3
8.8254e-250	1.53859	0.841	0.291	1.43342e-245	3	RAP2A
8.83027e-249	1.18647	0.669	0.13	1.43421e-244	3	FRMD3
2.21032e-248	1.43985	0.761	0.204	3.59e-244	3	PCDH18
8.75479e-248	1.86692	0.876	0.314	1.42195e-243	3	CTSC
3.24394e-247	1.28423	0.798	0.214	5.2688e-243	3	EPAS1
2.462e-246	1.24147	0.644	0.126	3.99878e-242	3	MRGPRF
3.89497e-245	1.24371	0.643	0.122	6.3262e-241	3	GUCY1A1
1.5741e-242	0.71691	0.299	0.01	2.55666e-238	3	P2RX1
1.87701e-242	1.69188	0.997	0.906	3.04864e-238	3	TPM4
1.05966e-241	0.66295	0.322	0.014	1.7211e-237	3	HEY2
1.0726e-238	1.79317	0.925	0.45	1.74211e-234	3	PRRX1
2.31467e-238	2.36256	0.78	0.205	3.75949e-234	3	CCL2
3.63773e-236	0.516757	0.304	0.012	5.9084e-232	3	SGIP1
7.05384e-235	1.21899	0.646	0.134	1.14568e-230	3	RALGPS2
1.00454e-234	0.761497	0.442	0.046	1.63158e-230	3	MYO1D
1.22334e-234	1.60119	0.993	0.865	1.98695e-230	3	ENSSSCG00000044700
3.00083e-234	1.05651	0.678	0.143	4.87395e-230	3	PDE5A
5.79096e-232	1.34207	0.619	0.111	9.40568e-228	3	CXCR4
5.88907e-231	1.57028	0.795	0.254	9.56503e-227	3	MYO1B
8.00592e-228	0.790824	0.427	0.042	1.30032e-223	3	PROCR
5.37812e-227	0.802161	0.481	0.061	8.73515e-223	3	LZTS1
2.32871e-226	0.550643	0.304	0.013	3.78228e-222	3	MRVI1
8.20831e-226	1.45333	0.997	0.882	1.33319e-221	3	COL4A2
2.24526e-225	1.53321	0.997	0.954	3.64675e-221	3	ENSSSCG00000039506
8.78844e-221	1.71679	0.972	0.709	1.42742e-216	3	FLNA
1.22057e-220	1.13936	0.598	0.106	1.98245e-216	3	PDGFA
8.62258e-220	0.953893	0.912	0.255	1.40048e-215	3	CD9
6.04043e-219	1.15204	0.718	0.177	9.81087e-215	3	FILIP1
6.88679e-216	1.63656	0.84	0.34	1.11855e-211	3	SPRY1
1.56479e-215	1.68137	0.947	0.572	2.54153e-211	3	PDGFRB
9.75e-214	0.911178	0.541	0.092	1.58359e-209	3	SEMA5A
1.76889e-213	1.66801	0.923	0.542	2.87304e-209	3	VCL
1.3154e-212	0.583624	0.314	0.018	2.13648e-208	3	BTBD11
1.92882e-210	1.78712	0.987	0.65	3.13279e-206	3	ENSSSCG00000044051
3.80203e-207	1.37052	0.765	0.25	6.17526e-203	3	PLS3
1.90738e-206	1.43302	0.928	0.381	3.09797e-202	3	COL18A1
7.3166e-206	1.75981	0.858	0.346	1.18836e-201	3	ENSSSCG00000022925
9.35895e-205	1.37349	0.998	0.819	1.52008e-200	3	ENSSSCG00000022176
5.53871e-204	0.772805	0.422	0.049	8.99597e-200	3	PAG1
3.76987e-203	1.61519	0.549	0.093	6.12302e-199	3	S100A4
3.49496e-202	1.24793	0.843	0.361	5.67651e-198	3	AXL
2.07956e-201	0.63613	0.299	0.017	3.37761e-197	3	HS3ST1
8.83692e-201	1.28357	0.83	0.315	1.43529e-196	3	CRIP2
2.95235e-200	1.60976	0.798	0.317	4.7952e-196	3	IL13RA1
3.35517e-198	0.696618	0.389	0.042	5.44946e-194	3	ABCC9
7.73713e-198	1.35444	0.942	0.606	1.25666e-193	3	PPP1R12A
1.51082e-195	1.45304	0.945	0.485	2.45388e-191	3	SEPTIN11
1.31312e-194	0.437776	0.262	0.011	2.13276e-190	3	ALX3
4.4385e-193	1.18344	0.718	0.225	7.20902e-189	3	PELO
1.46039e-191	1.33184	0.736	0.252	2.37196e-187	3	FARP1
1.919e-191	0.837784	0.536	0.098	3.11684e-187	3	QPCT
2.46754e-191	1.30064	0.83	0.31	4.00778e-187	3	ETS1
8.12766e-188	1.22743	0.983	0.83	1.32009e-183	3	ITGB1
2.75011e-186	1.33038	0.928	0.597	4.46673e-182	3	BLOC1S1
1.62977e-184	0.608868	0.329	0.029	2.64708e-180	3	COL4A6
3.02404e-184	1.29773	0.972	0.714	4.91165e-180	3	FERMT2
3.70609e-184	0.849228	0.481	0.079	6.01942e-180	3	LURAP1L
2.24668e-182	1.56669	0.698	0.233	3.64906e-178	3	TNFRSF21
3.09664e-182	0.836434	0.232	0.008	5.02956e-178	3	RERGL
1.12821e-181	0.518472	0.324	0.027	1.83244e-177	3	RASGRP2
5.95391e-181	1.2314	0.99	0.895	9.67034e-177	3	MYL12A
1.00801e-180	0.446066	0.262	0.014	1.63721e-176	3	PTGES3L
5.78377e-180	0.608386	0.351	0.035	9.39401e-176	3	PLCE1
2.88493e-177	1.18245	0.768	0.287	4.6857e-173	3	CAV2
5.81588e-177	1.07984	0.649	0.187	9.44616e-173	3	PRKAR2B
5.9471e-177	0.758537	0.416	0.057	9.65928e-173	3	VLDLR
1.1494e-173	0.709655	0.431	0.066	1.86685e-169	3	PDE3A
3.69486e-173	0.699087	0.324	0.03	6.00119e-169	3	DAPK2
2.49898e-172	0.390098	0.234	0.01	4.05884e-168	3	FAM162B
1.55425e-170	0.479801	0.282	0.02	2.52441e-166	3	TRPV2
2.26939e-169	1.30715	0.937	0.674	3.68594e-165	3	CAVIN1
8.75127e-168	0.565613	0.285	0.022	1.42138e-163	3	RAB7B
3.34545e-167	1.09217	0.823	0.358	5.43368e-163	3	KANK2
3.70511e-164	1.00866	0.694	0.236	6.01784e-160	3	CNN2
1.58527e-163	1.06993	0.684	0.183	2.5748e-159	3	CCND1
1.30128e-162	1.2315	0.658	0.205	2.11355e-158	3	ISYNA1
1.39633e-162	1.05198	0.751	0.276	2.26791e-158	3	ARHGAP29
2.17765e-162	0.716967	0.446	0.075	3.53694e-158	3	ARID5A
7.75465e-162	0.826974	0.449	0.074	1.25951e-157	3	APOLD1
2.00808e-161	0.996293	0.649	0.201	3.26153e-157	3	ENSSSCG00000039658
9.2908e-160	0.671317	0.407	0.063	1.50901e-155	3	ATP1B2
2.63514e-159	0.433153	0.222	0.011	4.27999e-155	3	ENSSSCG00000031581
2.8497e-159	1.00601	0.679	0.238	4.62849e-155	3	ENSSSCG00000014822
1.83403e-157	0.484402	0.255	0.018	2.97883e-153	3	TMEM182
1.99461e-157	1.19375	0.765	0.289	3.23964e-153	3	GEM
2.09447e-157	1.0166	0.706	0.261	3.40183e-153	3	KCTD10
8.60435e-157	0.582955	0.349	0.044	1.39752e-152	3	HRC
1.04009e-155	1.05082	0.619	0.158	1.68932e-151	3	ARHGDIB
2.79199e-152	1.16585	0.711	0.279	4.53475e-148	3	ACTN1
3.27955e-150	0.487339	0.272	0.023	5.32665e-146	3	ENSSSCG00000045808
6.91771e-149	1.20084	0.86	0.4	1.12358e-144	3	ENSSSCG00000006395
4.28453e-148	1.10377	0.998	0.731	6.95894e-144	3	BGN
1.57663e-147	0.684936	0.422	0.076	2.56076e-143	3	CRISPLD2
1.36866e-146	1.15337	0.85	0.52	2.22298e-142	3	ENSSSCG00000007609
4.40407e-145	1.43792	0.87	0.519	7.15309e-141	3	DSTN
3.65399e-144	0.769918	0.459	0.092	5.93481e-140	3	LAMC3
4.45832e-143	0.773917	0.491	0.11	7.2412e-139	3	KITLG
5.34275e-143	0.415994	0.244	0.019	8.67769e-139	3	ADRA1B
9.17112e-143	1.08699	0.72	0.279	1.48957e-138	3	SMTN
5.26293e-140	1.22892	0.756	0.339	8.54806e-136	3	ENSSSCG00000024162
6.84237e-140	0.975026	0.705	0.289	1.11134e-135	3	PTK2
3.14043e-139	1.00185	0.679	0.266	5.10068e-135	3	CRTC3
8.35874e-139	0.468539	0.245	0.02	1.35763e-134	3	LTC4S
2.13258e-138	1.15049	0.878	0.504	3.46373e-134	3	EBF1
2.22452e-138	0.906982	0.987	0.816	3.61306e-134	3	ENSSSCG00000001229
4.91529e-138	0.97839	0.629	0.213	7.98341e-134	3	EPS8
6.00552e-137	0.35464	0.172	0.006	9.75417e-133	3	SHISAL1
4.39378e-136	1.17211	0.868	0.523	7.13638e-132	3	LDHA
2.66744e-135	1.11184	0.601	0.176	4.33245e-131	3	NR2F1
3.11026e-135	0.300884	0.177	0.007	5.05169e-131	3	LHFPL3
3.12914e-135	0.812444	0.997	0.977	5.08235e-131	3	COX1
2.5082e-133	1.63955	0.756	0.346	4.07383e-129	3	ENSSSCG00000037142
5.56419e-133	1.04288	0.581	0.167	9.03736e-129	3	SERPINE2
1.51246e-132	0.818673	0.638	0.226	2.45655e-128	3	MPRIP
2.65133e-131	0.65263	0.99	0.91	4.30628e-127	3	B2M
8.12689e-131	0.882277	0.671	0.262	1.31997e-126	3	RBPMS
2.39925e-130	1.49018	0.364	0.061	3.89686e-126	3	ADIRF
7.4846e-130	0.772438	0.524	0.143	1.21565e-125	3	NCALD
1.59095e-129	0.267301	0.174	0.007	2.58402e-125	3	PPP2R2C
1.68337e-128	0.865692	0.74	0.281	2.73413e-124	3	AGRN
1.98458e-128	0.39452	0.255	0.026	3.22336e-124	3	CDH24
6.62996e-128	0.788433	0.404	0.081	1.07684e-123	3	PTGER4
1.54169e-127	1.01239	0.902	0.535	2.50401e-123	3	FABP5
1.22878e-126	1.08637	0.788	0.392	1.99579e-122	3	TMEM47
3.9109e-126	0.664443	0.486	0.115	6.35208e-122	3	CDH13
2.95496e-125	0.451358	0.145	0.003	4.79944e-121	3	ENSSSCG00000038281
8.40674e-125	0.845781	0.531	0.151	1.36542e-120	3	REM1
1.30062e-124	0.47101	0.275	0.032	2.11246e-120	3	EPB41L4B
4.30705e-124	0.884953	0.628	0.234	6.99552e-120	3	C1QTNF1
8.03706e-124	1.41283	0.815	0.46	1.30538e-119	3	RASD1
2.88162e-123	0.922568	0.97	0.795	4.68032e-119	3	EMP3
1.24415e-122	0.354054	0.182	0.01	2.02076e-118	3	ENSSSCG00000007082
8.72863e-121	0.694421	0.496	0.13	1.4177e-116	3	PLEKHA2
2.07439e-119	0.59237	0.454	0.111	3.36923e-115	3	FADS3
2.99508e-119	0.733877	0.437	0.101	4.86462e-115	3	PLCL1
3.02185e-119	0.672963	0.397	0.086	4.90809e-115	3	MOB3B
7.56019e-119	0.69448	0.997	0.959	1.22793e-114	3	S100A11
8.50403e-119	0.780972	0.584	0.196	1.38123e-114	3	LGALSL
8.9601e-119	0.925875	0.818	0.439	1.4553e-114	3	CTSH
1.00171e-118	0.980319	0.706	0.322	1.62697e-114	3	ATP2B4
1.37969e-118	0.561098	0.341	0.06	2.2409e-114	3	SCG3
2.41757e-118	0.580332	1	0.985	3.92661e-114	3	ENSSSCG00000012119
5.50616e-118	0.901872	0.639	0.251	8.9431e-114	3	FBLIM1
1.01837e-117	1.68236	0.848	0.499	1.65403e-113	3	PHLDA2
1.04138e-117	0.541094	0.387	0.074	1.69141e-113	3	PDGFB
1.63456e-117	0.362161	0.16	0.007	2.65486e-113	3	STUM
4.54417e-117	0.839086	0.705	0.304	7.38064e-113	3	VASP
6.31129e-117	0.690227	0.417	0.098	1.02508e-112	3	NT5M
7.03979e-117	0.833801	0.543	0.169	1.1434e-112	3	ENSSSCG00000009625
1.34452e-115	0.312152	0.197	0.015	2.18376e-111	3	RHBDL2
2.62072e-114	0.655512	0.477	0.128	4.25658e-110	3	AIG1
4.6592e-114	0.302139	0.13	0.003	7.56747e-110	3	NRIP2
5.26969e-114	0.386018	0.242	0.026	8.55904e-110	3	ENSSSCG00000008898
7.47474e-114	0.337538	0.192	0.014	1.21405e-109	3	KCNMA1
3.7512e-113	0.617892	0.411	0.094	6.0927e-109	3	MSRB3
5.02445e-113	0.93634	0.808	0.497	8.16071e-109	3	RSU1
2.20105e-112	0.316228	0.139	0.004	3.57494e-108	3	CASQ2
4.98855e-111	0.534772	0.277	0.039	8.1024e-107	3	ADAP2
5.1968e-111	0.945209	0.72	0.358	8.44064e-107	3	ENSSSCG00000031169
1.13499e-110	0.810602	0.658	0.283	1.84345e-106	3	TNS1
3.54654e-109	1.0485	0.187	0.014	5.76029e-105	3	ACTG2
6.20981e-109	0.919854	0.801	0.484	1.0086e-104	3	ACTN4
7.55452e-109	0.935989	0.821	0.483	1.22701e-104	3	EVA1B
1.85095e-108	0.546983	0.294	0.047	3.00632e-104	3	PPP1R1A
1.87016e-108	0.695978	0.549	0.185	3.03751e-104	3	ARHGEF7
8.25373e-107	0.787053	0.534	0.177	1.34057e-102	3	SCARA3
8.85871e-107	0.366276	0.217	0.022	1.43883e-102	3	KCNAB1
9.23837e-107	0.974622	0.731	0.379	1.5005e-102	3	PDLIM7
2.60937e-106	0.712065	0.379	0.086	4.23814e-102	3	GPC6
1.17485e-105	0.882458	0.254	0.033	1.90819e-101	3	CCL19
1.90602e-105	0.848718	0.686	0.283	3.09575e-101	3	CD44
2.4114e-105	0.725241	0.98	0.868	3.9166e-101	3	ENSSSCG00000033734
5.53475e-105	1.04237	0.841	0.496	8.98955e-101	3	ECM2
3.78481e-104	0.326168	0.19	0.016	6.14729e-100	3	TTLL7
1.06609e-102	0.633911	0.489	0.148	1.73154e-98	3	ARHGAP42
2.51233e-102	0.307976	0.24	0.03	4.08052e-98	3	C1orf54
1.19765e-101	0.763732	0.439	0.121	1.94522e-97	3	PLAU
2.29942e-101	0.567023	0.357	0.076	3.73471e-97	3	LRRC4C
4.23469e-101	0.871847	0.608	0.255	6.87799e-97	3	GJC1
5.27759e-101	0.672226	0.472	0.146	8.57186e-97	3	KIAA0930
1.61467e-100	0.875622	0.836	0.591	2.62254e-96	3	TLN1
6.21592e-100	0.733698	0.596	0.214	1.00959e-95	3	ENSSSCG00000032436
9.02183e-100	0.700304	0.674	0.282	1.46533e-95	3	CD151
4.93028e-99	0.404753	0.262	0.04	8.00777e-95	3	EPHA2
5.6306e-99	0.359782	0.239	0.031	9.14522e-95	3	C1QTNF7
8.67665e-99	1.07519	0.661	0.305	1.40926e-94	3	ENSSSCG00000024009
1.42466e-98	0.27776	0.167	0.012	2.31393e-94	3	TMEM51
1.63477e-98	0.277542	0.157	0.01	2.6552e-94	3	EHD3
2.10461e-97	0.435055	0.302	0.056	3.41831e-93	3	MARK1
1.00387e-96	0.703066	0.599	0.238	1.63048e-92	3	SLC44A2
1.86843e-96	0.560749	0.998	0.99	3.03471e-92	3	COX2
4.5146e-96	0.646848	0.457	0.137	7.33261e-92	3	ARHGAP6
6.86937e-96	0.392199	0.259	0.04	1.11572e-91	3	EPSTI1
1.48476e-95	0.36549	0.237	0.032	2.41154e-91	3	CHST7
3.71527e-95	0.831367	0.78	0.462	6.03435e-91	3	SELENOW
5.18565e-95	0.685549	0.417	0.114	8.42253e-91	3	SPRY4
3.03869e-94	0.698942	0.613	0.257	4.93544e-90	3	GNAI1
7.69897e-94	0.649833	0.503	0.172	1.25047e-89	3	PLEKHH3
1.35104e-93	0.309136	0.177	0.016	2.19436e-89	3	EPHX3
1.43449e-92	0.839407	0.838	0.557	2.32989e-88	3	STOM
2.86475e-92	0.587138	0.219	0.029	4.65293e-88	3	CRLF1
6.31183e-92	1.04642	0.205	0.024	1.02517e-87	3	ENSSSCG00000015084
6.88926e-92	0.80827	0.848	0.515	1.11895e-87	3	KLF6
1.43473e-91	0.642029	0.457	0.145	2.33029e-87	3	C11orf1
1.99604e-91	0.578217	1	0.994	3.24196e-87	3	PTMA
4.35773e-91	0.835452	0.589	0.244	7.07782e-87	3	JAG1
1.19752e-90	0.770814	0.427	0.12	1.94501e-86	3	TNMD
1.79269e-90	1.0315	0.84	0.575	2.91168e-86	3	NES
2.74126e-90	0.709051	0.993	0.941	4.45236e-86	3	ENSSSCG00000009327
2.99103e-90	0.696105	0.551	0.217	4.85803e-86	3	WTIP
6.61685e-90	0.782272	0.571	0.241	1.07471e-85	3	AGPAT5
1.15373e-89	0.558062	0.476	0.154	1.87389e-85	3	KCP
1.23445e-89	0.444565	0.27	0.048	2.005e-85	3	A4GALT
2.96694e-89	0.583491	0.427	0.127	4.8189e-85	3	SH2B3
1.21258e-88	0.29208	0.154	0.012	1.96948e-84	3	TLR5
4.41708e-88	0.428258	0.307	0.063	7.17422e-84	3	CALHM5
1.4693e-87	0.443471	0.279	0.053	2.38645e-83	3	ENSSSCG00000000145
1.52559e-87	0.775813	0.947	0.758	2.47787e-83	3	ZEB2
6.15972e-87	0.680108	0.569	0.235	1.00046e-82	3	MYO1C
7.37651e-87	0.871121	0.76	0.452	1.19809e-82	3	DLC1
1.08364e-86	0.712771	0.93	0.786	1.76004e-82	3	YWHAB
1.71539e-86	0.916909	0.718	0.373	2.78613e-82	3	AKAP12
4.76141e-86	0.544947	1	0.998	7.73348e-82	3	TMSB10
1.38295e-85	0.262244	0.15	0.012	2.24618e-81	3	SLC6A9
5.75943e-85	0.316668	0.224	0.033	9.35447e-81	3	PPFIBP2
6.67805e-85	0.600418	0.209	0.028	1.08465e-80	3	CNN1
1.60614e-84	0.602637	0.993	0.941	2.6087e-80	3	CFL1
1.82894e-84	0.98802	0.745	0.451	2.97057e-80	3	NRP1
1.64009e-83	0.415072	0.267	0.048	2.66383e-79	3	SOX6
5.58811e-83	0.618182	0.454	0.146	9.0762e-79	3	PDE4B
8.20138e-83	0.793344	0.883	0.671	1.33207e-78	3	LAMA4
1.47445e-82	0.579576	0.387	0.112	2.3948e-78	3	RFTN1
2.14149e-82	0.290081	0.155	0.014	3.4782e-78	3	PDE1B
4.54842e-82	0.547613	0.492	0.177	7.38755e-78	3	LATS2
5.78658e-82	0.631551	0.985	0.906	9.39856e-78	3	CALM1
2.03096e-81	0.400884	0.275	0.056	3.29868e-77	3	ELL2
3.23351e-81	0.677487	0.696	0.327	5.25187e-77	3	ETS2
4.02649e-81	0.512583	0.262	0.049	6.53982e-77	3	ENSSSCG00000043144
9.73883e-81	0.610303	0.997	0.971	1.58178e-76	3	ENSSSCG00000016737
1.31556e-80	0.696917	0.421	0.139	2.13674e-76	3	PTP4A3
2.72095e-80	0.304648	0.174	0.02	4.41937e-76	3	MGAT3
3.09271e-80	0.815089	0.81	0.466	5.02319e-76	3	PMEPA1
5.34689e-80	0.601455	0.484	0.178	8.68442e-76	3	MAP3K20
5.51686e-80	0.573785	0.409	0.129	8.96048e-76	3	GRK3
6.12271e-80	0.564767	0.421	0.125	9.9445e-76	3	RGS4
6.73684e-80	0.636473	0.569	0.241	1.0942e-75	3	ENSSSCG00000000530
2.42264e-79	0.786629	0.209	0.031	3.93485e-75	3	NKX3-1
3.46906e-79	0.479513	0.387	0.114	5.63444e-75	3	PFKP
3.88181e-79	0.591882	0.548	0.227	6.30484e-75	3	SMARCD3
8.03288e-79	0.563323	0.452	0.153	1.3047e-74	3	PACSIN3
8.23822e-79	0.856413	0.681	0.346	1.33805e-74	3	ENSSSCG00000017181
8.30292e-79	0.760663	0.813	0.595	1.34856e-74	3	MAP4K4
1.182e-78	2.31816	0.573	0.269	1.9198e-74	3	MGP
1.36524e-78	0.518041	0.414	0.119	2.21742e-74	3	ALCAM
2.00215e-78	0.602841	0.788	0.48	3.25189e-74	3	MSN
2.07433e-78	0.730776	0.903	0.658	3.36913e-74	3	SPTBN1
2.77628e-78	0.460628	0.316	0.075	4.50924e-74	3	CCDC112
3.92586e-78	0.49461	0.347	0.091	6.37638e-74	3	SERTAD4
1.29739e-77	0.452312	0.366	0.097	2.10722e-73	3	ENSSSCG00000021576
1.45343e-77	0.487335	0.339	0.088	2.36065e-73	3	GPRC5C
1.92891e-77	0.428877	0.294	0.066	3.13293e-73	3	UNC5B
2.7049e-77	0.382396	0.287	0.063	4.3933e-73	3	KAZN
4.27144e-77	0.597081	0.528	0.212	6.93768e-73	3	FHL3
4.81449e-77	0.419237	0.294	0.067	7.81969e-73	3	IL4R
7.12077e-77	0.490595	0.417	0.124	1.15656e-72	3	MEOX2
1.81131e-76	0.519097	0.334	0.089	2.94193e-72	3	FHOD1
3.34442e-76	0.863049	0.755	0.473	5.432e-72	3	CDH11
6.3822e-76	0.812727	0.576	0.273	1.0366e-71	3	MED30
6.78489e-76	0.711724	0.639	0.335	1.102e-71	3	MPDZ
8.1088e-76	0.647321	0.509	0.204	1.31703e-71	3	AP1AR
9.50317e-76	0.878096	0.851	0.534	1.54351e-71	3	COL5A3
2.41752e-75	0.387912	0.321	0.074	3.92654e-71	3	NPNT
3.15736e-75	0.46802	0.344	0.094	5.12818e-71	3	DAAM2
5.46292e-75	0.369098	0.275	0.06	8.87287e-71	3	CAV1
5.99927e-75	0.378814	0.264	0.055	9.74402e-71	3	ATXN1
1.22199e-74	0.720953	0.813	0.538	1.98476e-70	3	SSPN
1.58192e-74	0.687027	0.606	0.274	2.56936e-70	3	LITAF
1.83693e-74	0.676934	0.684	0.369	2.98355e-70	3	HK1
2.01856e-74	0.468415	0.881	0.601	3.27855e-70	3	GPX1
4.16847e-74	0.682971	0.743	0.456	6.77043e-70	3	IQGAP1
5.03639e-74	0.322963	0.229	0.04	8.1801e-70	3	PDLIM1
1.2458e-73	0.789461	0.885	0.585	2.02343e-69	3	TSC22D1
1.3751e-73	1.03669	0.407	0.137	2.23343e-69	3	RGS16
2.24429e-73	0.729725	0.705	0.414	3.64517e-69	3	ENSSSCG00000000107
5.5664e-73	0.474673	0.359	0.104	9.04095e-69	3	FAM110B
8.25265e-73	0.383896	0.189	0.027	1.34039e-68	3	NTN4
1.47313e-72	0.652945	0.548	0.248	2.39266e-68	3	SYDE1
1.68546e-72	0.693325	0.534	0.237	2.73753e-68	3	CARD19
3.12683e-72	0.305296	0.175	0.023	5.07859e-68	3	NDP
4.53709e-72	0.874793	0.611	0.314	7.36915e-68	3	CRIM1
4.72871e-72	0.660696	0.783	0.525	7.68037e-68	3	ARPC5
7.00394e-72	0.659728	0.88	0.691	1.13758e-67	3	DYNC1I2
1.00264e-71	0.385751	0.336	0.085	1.62849e-67	3	CADM3
3.21747e-71	0.341843	0.349	0.092	5.22581e-67	3	BCAM
4.33954e-71	0.554347	0.469	0.178	7.04828e-67	3	NAB1
1.42026e-70	0.28596	0.197	0.031	2.30678e-66	3	RGS7BP
4.76838e-70	0.67376	0.893	0.753	7.74481e-66	3	YWHAZ
6.11899e-70	0.730673	0.594	0.297	9.93846e-66	3	MYOF
1.39149e-69	0.72339	0.683	0.414	2.26005e-65	3	TMEM131
2.0899e-69	0.649678	0.589	0.288	3.39442e-65	3	JARID2
2.23368e-69	0.293706	0.165	0.021	3.62795e-65	3	NPY1R
3.30424e-69	0.534136	0.412	0.144	5.36674e-65	3	ADCY6
4.41045e-69	0.845291	0.681	0.398	7.16346e-65	3	CPE
4.5335e-69	0.367799	0.295	0.07	7.36332e-65	3	S1PR3
5.02539e-69	0.944982	0.688	0.36	8.16223e-65	3	SLIT3
5.33108e-69	0.321495	0.416	0.123	8.65874e-65	3	TSPAN15
6.94615e-69	0.356946	0.244	0.051	1.12819e-64	3	ENSSSCG00000016810
1.25716e-68	0.643875	0.658	0.371	2.04187e-64	3	CCDC9
2.48891e-68	0.455632	0.309	0.084	4.04249e-64	3	PEAK1
6.37975e-68	0.67495	0.574	0.281	1.0362e-63	3	SNRK
7.0628e-68	0.309305	0.234	0.047	1.14714e-63	3	ITPR1
7.95327e-68	0.946156	0.546	0.262	1.29177e-63	3	ABI3BP
1.57209e-67	0.758885	0.466	0.175	2.55338e-63	3	CXCL2
2.6517e-67	0.401134	0.292	0.075	4.30689e-63	3	ADCY9
3.82621e-67	0.286985	0.264	0.057	6.21452e-63	3	CELSR2
5.76986e-67	0.686869	0.938	0.854	9.37141e-63	3	HMGN3
8.0127e-67	0.318856	0.224	0.043	1.30142e-62	3	TNFAIP8L1
8.47119e-67	0.732608	0.731	0.456	1.37589e-62	3	MAPRE2
1.05567e-66	0.2821	0.147	0.017	1.71462e-62	3	KCNE4
1.74593e-66	0.994847	0.855	0.61	2.83575e-62	3	ID4
5.83779e-66	0.470865	0.998	0.981	9.48174e-62	3	ATP6
7.77975e-66	0.797282	0.751	0.533	1.26359e-61	3	SEPTIN8
1.13383e-65	1.06408	0.162	0.022	1.84157e-61	3	ITIH4
1.36951e-65	0.870684	0.606	0.325	2.22435e-61	3	ADAMTS4
6.38987e-65	0.412301	0.382	0.127	1.03784e-60	3	RASAL2
8.12451e-65	0.649417	0.95	0.826	1.31958e-60	3	APP
1.70353e-64	0.512419	0.922	0.81	2.76688e-60	3	SKP1
2.45747e-64	0.300905	0.204	0.036	3.99143e-60	3	SPNS2
3.70153e-64	0.597923	0.728	0.447	6.01203e-60	3	TAX1BP3
4.8823e-64	0.589712	0.591	0.301	7.92983e-60	3	NCK2
1.20229e-63	0.668221	0.733	0.425	1.95277e-59	3	VASN
1.24887e-63	0.347365	0.279	0.07	2.02841e-59	3	RNF180
2.46146e-63	0.592879	0.558	0.281	3.9979e-59	3	ARHGAP1
2.64211e-63	0.615834	0.658	0.387	4.29131e-59	3	TEAD2
4.3374e-63	0.443295	1	0.988	7.0448e-59	3	ENSSSCG00000028355
7.20879e-63	0.72799	0.788	0.559	1.17085e-58	3	CHD4
1.51473e-62	0.261236	0.27	0.064	2.46023e-58	3	CIART
2.45563e-62	0.48121	0.311	0.089	3.98843e-58	3	SAMD5
5.83166e-62	0.435815	0.99	0.942	9.47179e-58	3	SUMO2
9.29325e-62	0.480032	0.314	0.091	1.50941e-57	3	CHODL
6.46923e-61	0.264827	0.175	0.029	1.05073e-56	3	TMEM200A
7.83805e-61	0.507014	0.394	0.142	1.27306e-56	3	TMOD2
1.21197e-60	0.645905	0.474	0.195	1.96848e-56	3	CLEC11A
1.78468e-60	0.427172	0.998	0.994	2.89867e-56	3	COX3
7.6931e-60	0.690692	0.98	0.896	1.24951e-55	3	NREP
1.22008e-59	0.437349	0.688	0.332	1.98166e-55	3	ENSSSCG00000015083
1.55598e-59	0.275961	0.145	0.019	2.52722e-55	3	LYNX1
2.48824e-59	0.399684	0.12	0.012	4.0414e-55	3	ADAM7
1.0664e-58	0.709791	0.539	0.279	1.73205e-54	3	EN1
1.34791e-58	0.492944	0.441	0.179	2.18927e-54	3	ESYT1
2.49827e-58	0.638414	0.945	0.783	4.05768e-54	3	LMNA
5.7342e-58	0.54392	0.987	0.918	9.31348e-54	3	LAPTM4A
1.58079e-57	0.419927	0.277	0.076	2.56752e-53	3	SLC7A2
1.65608e-57	0.792129	0.8	0.63	2.6898e-53	3	SPATS2L
2.16288e-57	0.538571	0.813	0.59	3.51295e-53	3	ENSSSCG00000006777
2.39617e-57	0.499883	0.381	0.137	3.89187e-53	3	ENSSSCG00000007944
3.05143e-57	0.492529	0.958	0.883	4.95613e-53	3	HINT1
8.85222e-57	0.38525	0.324	0.102	1.43778e-52	3	GPD1L
1.32957e-56	0.366387	0.287	0.081	2.15949e-52	3	RORA
2.01112e-56	0.547052	0.396	0.147	3.26646e-52	3	DHRS3
2.90327e-56	0.595251	0.851	0.715	4.7155e-52	3	HSBP1
6.02383e-56	0.491689	0.442	0.192	9.7839e-52	3	ABI2
7.05644e-56	0.506425	0.412	0.165	1.14611e-51	3	CDS2
9.69101e-56	0.701913	0.596	0.306	1.57401e-51	3	VCAM1
1.07899e-55	0.707034	0.554	0.296	1.7525e-51	3	IRX1
1.27108e-55	0.569292	0.716	0.468	2.0645e-51	3	C5orf24
2.98518e-55	0.438539	0.416	0.158	4.84853e-51	3	PTPRJ
1.25369e-54	0.786967	0.745	0.534	2.03624e-50	3	LASP1
2.4801e-54	0.484501	0.922	0.826	4.02818e-50	3	COX7A2
5.40605e-54	0.603902	0.775	0.58	8.7805e-50	3	ENSSSCG00000031773
1.6097e-53	0.556997	0.501	0.246	2.61447e-49	3	CYTH3
3.5514e-53	0.582065	0.698	0.437	5.76818e-49	3	SLC9A3R2
1.4863e-52	0.455558	0.397	0.157	2.41405e-48	3	MRTFA
1.64611e-52	0.288844	0.207	0.046	2.6736e-48	3	PCDH1
2.03345e-52	0.418927	0.404	0.159	3.30273e-48	3	TBC1D1
4.71941e-52	0.537646	0.912	0.75	7.66527e-48	3	LAMC1
7.43922e-52	0.521296	0.988	0.912	1.20828e-47	3	STPG4
8.92292e-52	0.394971	0.284	0.087	1.44926e-47	3	SLC8A1
9.23582e-52	0.392365	0.447	0.183	1.50008e-47	3	NOTCH1
1.36956e-51	0.524498	0.793	0.593	2.22444e-47	3	SCAND1
1.49333e-51	0.594125	0.888	0.695	2.42547e-47	3	MFGE8
2.89214e-51	0.873511	0.715	0.439	4.69741e-47	3	NR4A1
6.72165e-51	0.291834	0.18	0.036	1.09173e-46	3	USP53
7.20362e-51	0.557335	0.828	0.629	1.17001e-46	3	ITM2C
7.32734e-51	0.566197	0.843	0.663	1.19011e-46	3	ANXA6
1.1711e-50	0.643256	0.768	0.591	1.90211e-46	3	BRD3
6.46654e-50	0.287011	0.199	0.045	1.0503e-45	3	B3GALT2
1.46879e-49	0.384802	0.309	0.106	2.3856e-45	3	DIPK1A
1.50612e-49	0.43019	0.376	0.147	2.44625e-45	3	PLEKHG3
2.3107e-49	0.33907	0.279	0.086	3.75304e-45	3	ZFHX3
2.73527e-49	0.448754	0.993	0.945	4.44262e-45	3	SLC25A3
3.06256e-49	0.396042	0.352	0.133	4.97421e-45	3	SLC12A2
5.42905e-49	0.481769	0.623	0.363	8.81786e-45	3	LRRFIP1
7.60944e-49	0.292663	0.229	0.06	1.23592e-44	3	SH3RF1
7.90376e-49	0.923547	0.578	0.343	1.28373e-44	3	ZBTB1
8.32302e-49	0.598214	0.608	0.383	1.35182e-44	3	C1orf21
3.18333e-48	0.692549	0.666	0.463	5.17036e-44	3	ENSSSCG00000004307
3.48162e-48	0.517139	0.973	0.843	5.65484e-44	3	ENSSSCG00000000576
4.67277e-48	0.319469	0.292	0.094	7.58952e-44	3	MEIS3
5.1649e-48	0.520032	0.745	0.528	8.38883e-44	3	KIF5B
6.03919e-48	0.503318	0.245	0.07	9.80885e-44	3	NR4A3
1.01982e-47	0.638074	0.613	0.351	1.65639e-43	3	SPRY2
4.26003e-47	0.38112	0.27	0.081	6.91915e-43	3	THSD7A
5.1632e-47	0.510883	0.715	0.505	8.38607e-43	3	RAP1B
6.246e-47	0.276173	0.234	0.064	1.01448e-42	3	LAMB2
6.45189e-47	0.423166	0.444	0.195	1.04792e-42	3	KLF13
8.85643e-47	0.619131	0.74	0.56	1.43846e-42	3	SEPTIN9
1.09266e-46	0.26797	0.384	0.144	1.77469e-42	3	DBNDD2
1.28052e-46	0.62602	0.494	0.261	2.07981e-42	3	PPP1R14A
2.40571e-46	0.361084	0.998	0.979	3.90736e-42	3	CYTB
4.43457e-46	0.550176	0.659	0.436	7.20263e-42	3	NPTN
4.92544e-46	0.613602	0.506	0.255	7.9999e-42	3	FILIP1L
6.62519e-46	0.368659	0.987	0.948	1.07606e-41	3	ENSSSCG00000028485
1.30781e-45	0.274138	0.204	0.051	2.12415e-41	3	NCAPH
1.47711e-45	0.411383	0.364	0.15	2.39912e-41	3	NAF1
2.1149e-45	0.540907	0.584	0.35	3.43502e-41	3	PARVA
3.04427e-45	0.453008	0.302	0.1	4.9445e-41	3	TNFSF9
3.99459e-45	0.45376	0.439	0.204	6.48801e-41	3	ANKRD10
4.07697e-45	0.543423	0.826	0.695	6.62181e-41	3	PRKAR1A
4.45076e-45	0.490421	0.993	0.985	7.22892e-41	3	TUBA1B
6.01421e-45	0.557644	0.791	0.621	9.76828e-41	3	KTN1
6.54011e-45	0.31347	0.331	0.117	1.06224e-40	3	TNFRSF1B
6.83469e-45	0.264649	0.164	0.034	1.11009e-40	3	ENSSSCG00000000500
7.93643e-45	0.497519	0.447	0.214	1.28903e-40	3	RASA3
8.40258e-45	0.284577	0.234	0.067	1.36475e-40	3	JADE3
1.47553e-44	0.469301	0.422	0.188	2.39656e-40	3	TUBB6
1.54873e-44	0.291659	0.252	0.077	2.51545e-40	3	TGFB1I1
2.26638e-44	0.418996	0.352	0.137	3.68106e-40	3	TRIM47
3.36339e-44	0.377472	0.793	0.575	5.46283e-40	3	ENSSSCG00000001341
3.65425e-44	0.512789	0.494	0.247	5.93524e-40	3	ENSSSCG00000022246
4.48343e-44	0.458426	0.519	0.269	7.28199e-40	3	CTRC
5.38824e-44	0.456851	0.883	0.795	8.75158e-40	3	CDC42
7.24604e-44	0.323721	0.995	0.968	1.1769e-39	3	GAPDH
9.16752e-44	0.447794	0.366	0.151	1.48899e-39	3	ENSSSCG00000035037
1.21649e-43	0.277397	0.229	0.065	1.97582e-39	3	SARM1
2.79176e-43	0.448345	0.369	0.156	4.53437e-39	3	ADAMTS15
4.03912e-43	0.426131	0.407	0.18	6.56033e-39	3	RAPGEF2
4.23612e-43	0.391698	0.371	0.153	6.88031e-39	3	BCAR1
6.26705e-43	0.291257	0.234	0.067	1.01789e-38	3	ENDOD1
7.27852e-43	0.464425	0.913	0.782	1.18218e-38	3	PABPN1
1.08419e-42	0.40669	0.419	0.197	1.76094e-38	3	ENSSSCG00000033720
1.9481e-42	0.266356	0.209	0.057	3.16411e-38	3	NHSL2
3.04378e-42	0.379389	0.417	0.196	4.94371e-38	3	DENND2B
3.47591e-42	0.404677	0.391	0.171	5.64557e-38	3	SH3GLB2
3.56495e-42	0.554752	0.628	0.394	5.79019e-38	3	BACH1
3.66266e-42	0.605378	0.349	0.143	5.94889e-38	3	CYP26B1
3.76063e-42	0.577093	0.684	0.47	6.10801e-38	3	PRXL2A
4.5326e-42	0.72296	0.676	0.455	7.36184e-38	3	S100A6
5.61946e-42	0.507949	0.666	0.452	9.12713e-38	3	ENSSSCG00000011676
1.0344e-41	0.403402	0.371	0.157	1.68007e-37	3	CBL
1.3342e-41	0.434594	0.706	0.512	2.16701e-37	3	CAP1
2.155e-41	0.394403	0.351	0.145	3.50015e-37	3	BARD1
2.23026e-41	0.645025	0.554	0.312	3.62239e-37	3	ENSSSCG00000027124
2.80978e-41	0.3474	0.324	0.126	4.56364e-37	3	INPP5A
4.25905e-41	0.347701	0.264	0.09	6.91755e-37	3	CDKL1
6.03487e-41	0.543295	0.644	0.446	9.80183e-37	3	PICALM
7.0642e-41	0.367939	0.274	0.093	1.14737e-36	3	ITGA4
7.11885e-41	0.510604	0.618	0.402	1.15624e-36	3	ROCK1
1.23717e-40	0.445649	0.75	0.554	2.0094e-36	3	ILK
1.51169e-40	0.500333	0.728	0.534	2.45528e-36	3	PGK1
1.8005e-40	0.63691	0.379	0.171	2.92437e-36	3	KBTBD6
2.32148e-40	0.321897	0.265	0.09	3.77055e-36	3	ENSSSCG00000050172
2.6285e-40	0.286511	0.209	0.06	4.26921e-36	3	PPP1R12B
3.65362e-40	0.286067	0.204	0.057	5.9342e-36	3	MIGA2
5.57317e-40	0.449086	0.441	0.224	9.05193e-36	3	CAMK2G
5.61392e-40	0.388786	0.384	0.171	9.11812e-36	3	KLF11
5.64547e-40	0.500023	0.992	0.944	9.16938e-36	3	ITM2B
6.37791e-40	0.266062	0.175	0.043	1.0359e-35	3	SAPCD1
7.18214e-40	0.254126	0.174	0.042	1.16652e-35	3	SCD5
1.12849e-39	0.270234	0.172	0.042	1.8329e-35	3	ENSSSCG00000038455
1.22651e-39	1.33108	0.23	0.076	1.99209e-35	3	CYP39A1
1.33562e-39	0.361943	0.229	0.072	2.16931e-35	3	FGF13
1.53695e-39	0.270861	0.205	0.058	2.49632e-35	3	PDE1A
1.5501e-39	0.314424	0.284	0.104	2.51767e-35	3	MICU3
1.59507e-39	0.480158	0.619	0.406	2.59071e-35	3	EML4
1.9683e-39	0.344003	0.232	0.073	3.19691e-35	3	INKA2
4.75593e-39	0.453821	0.461	0.243	7.72458e-35	3	LPP
6.55175e-39	0.540388	0.711	0.504	1.06414e-34	3	RBMS3
6.86437e-39	0.619957	0.621	0.374	1.11491e-34	3	CKB
9.30637e-39	0.267394	0.215	0.062	1.51154e-34	3	LIMS2
1.02513e-38	0.800723	0.856	0.728	1.66502e-34	3	HES1
1.19681e-38	0.385516	0.386	0.173	1.94385e-34	3	ENSSSCG00000021155
2.02667e-38	0.416768	0.654	0.444	3.29172e-34	3	ACTR3
2.16932e-38	0.524971	0.696	0.499	3.52341e-34	3	ENSSSCG00000008137
2.6597e-38	0.482781	0.446	0.232	4.31988e-34	3	MRTFB
3.35222e-38	0.323008	0.254	0.089	5.44467e-34	3	FNIP2
3.77235e-38	0.294117	0.295	0.109	6.12705e-34	3	MGAT5
7.47097e-38	0.492286	0.452	0.24	1.21343e-33	3	PELI1
7.50222e-38	0.27549	0.234	0.076	1.21851e-33	3	CACNB3
1.29697e-37	0.303073	0.229	0.072	2.10654e-33	3	HDAC9
2.36807e-37	0.381176	0.487	0.25	3.84621e-33	3	PTBP3
2.46352e-37	0.359012	0.367	0.166	4.00125e-33	3	UBE2E2
2.48655e-37	0.361773	0.464	0.236	4.03865e-33	3	SMAP2
2.8498e-37	0.491752	0.796	0.617	4.62864e-33	3	SMC3
3.64725e-37	0.445494	0.504	0.28	5.92386e-33	3	UACA
4.3508e-37	0.580785	0.506	0.297	7.06657e-33	3	KLHL13
4.4807e-37	0.462199	0.838	0.712	7.27756e-33	3	ENSSSCG00000001930
5.99583e-37	0.467922	0.648	0.449	9.73843e-33	3	WDR1
1.06287e-36	0.639064	0.521	0.316	1.72631e-32	3	SLIT2
1.06544e-36	0.444279	0.414	0.211	1.73049e-32	3	PTPRG
1.18128e-36	0.492081	0.828	0.66	1.91864e-32	3	LUC7L3
1.23118e-36	0.445549	0.669	0.463	1.99968e-32	3	ENSSSCG00000020808
1.6073e-36	0.479777	0.487	0.271	2.61058e-32	3	RASSF8
2.17808e-36	0.453913	0.611	0.407	3.53763e-32	3	YAP1
3.02182e-36	0.556723	0.466	0.255	4.90805e-32	3	CSRP2
3.06187e-36	0.275682	0.187	0.053	4.97309e-32	3	ENSSSCG00000027890
3.32035e-36	0.438844	0.668	0.465	5.39292e-32	3	MAP7D1
4.04635e-36	0.500521	0.603	0.405	6.57208e-32	3	UBE2H
4.05056e-36	0.30915	0.314	0.126	6.57893e-32	3	PPFIBP1
4.78061e-36	0.440845	0.447	0.24	7.76467e-32	3	CDC42EP4
7.08862e-36	0.379819	0.978	0.922	1.15133e-31	3	DYNLL1
8.88831e-36	0.494964	0.876	0.767	1.44364e-31	3	DEK
1.46301e-35	0.365561	0.386	0.183	2.37622e-31	3	STXBP6
2.14952e-35	0.523743	0.798	0.647	3.49125e-31	3	IL6ST
2.50057e-35	0.435669	0.661	0.466	4.06143e-31	3	DYNLT3
2.55749e-35	0.491124	0.723	0.54	4.15387e-31	3	ENSSSCG00000003554
8.19797e-35	0.655607	0.701	0.537	1.33151e-30	3	SDC2
1.10284e-34	0.447663	0.496	0.289	1.79124e-30	3	MAP4K5
1.24622e-34	0.359107	0.431	0.225	2.02411e-30	3	HDAC5
1.34298e-34	0.407296	0.516	0.296	2.18126e-30	3	ADGRE5
1.47782e-34	0.447736	0.608	0.404	2.40027e-30	3	ROCK2
1.47786e-34	0.404806	0.496	0.284	2.40033e-30	3	PTPRF
1.69323e-34	0.579464	0.686	0.498	2.75014e-30	3	SYNE2
1.87082e-34	0.465422	0.821	0.669	3.03858e-30	3	ARGLU1
2.06839e-34	0.271619	0.262	0.095	3.35948e-30	3	MAGI1
4.25993e-34	0.275712	0.23	0.08	6.91898e-30	3	PTPRK
5.48531e-34	0.42968	0.653	0.459	8.90923e-30	3	ENSSSCG00000010954
7.42803e-34	0.435843	0.815	0.635	1.20646e-29	3	RRAS
8.31422e-34	0.287432	0.147	0.036	1.3504e-29	3	SMPDL3A
8.46616e-34	0.710413	0.469	0.258	1.37507e-29	3	AGTR1
9.13158e-34	0.389663	0.332	0.147	1.48315e-29	3	RNF122
2.68324e-33	0.346086	0.337	0.15	4.35811e-29	3	KLF12
5.55127e-33	0.45165	0.361	0.169	9.01637e-29	3	CSPG4
9.1486e-33	0.417851	0.578	0.363	1.48592e-28	3	ENSSSCG00000000435
9.93212e-33	0.387576	0.351	0.164	1.61317e-28	3	CSF1
1.06547e-32	0.42734	0.721	0.556	1.73054e-28	3	ENSSSCG00000010517
1.17733e-32	0.349659	0.447	0.242	1.91221e-28	3	SHISA4
2.11527e-32	0.301788	0.272	0.109	3.43563e-28	3	ATP11C
2.76283e-32	0.411582	0.659	0.463	4.48739e-28	3	PLP2
2.88331e-32	0.367208	0.27	0.109	4.68307e-28	3	LAMA3
3.26795e-32	0.401617	0.412	0.211	5.3078e-28	3	MTUS1
3.57907e-32	0.549425	0.76	0.618	5.81313e-28	3	CCND2
5.47526e-32	0.334842	0.309	0.136	8.89291e-28	3	ARHGEF12
6.7882e-32	0.474764	0.427	0.24	1.10254e-27	3	ENSSSCG00000002449
8.36327e-32	0.458335	0.679	0.493	1.35836e-27	3	ACTB
9.91607e-32	0.545564	0.297	0.131	1.61057e-27	3	ELOVL6
1.16461e-31	0.399912	0.224	0.079	1.89156e-27	3	IL17B
1.22814e-31	0.255731	0.252	0.095	1.99474e-27	3	FMNL3
1.36131e-31	0.38432	0.538	0.338	2.21103e-27	3	GNB4
2.27369e-31	0.43818	0.808	0.687	3.69293e-27	3	PNISR
2.64842e-31	0.364077	0.391	0.2	4.30157e-27	3	WWC3
4.20775e-31	0.273324	0.18	0.055	6.83423e-27	3	ENSSSCG00000051327
4.37602e-31	0.384422	0.84	0.709	7.10753e-27	3	TAX1BP1
5.70416e-31	0.409276	0.638	0.441	9.2647e-27	3	CDC42BPA
7.4222e-31	0.313361	0.953	0.908	1.20551e-26	3	PRDX2
8.17647e-31	0.452231	0.902	0.809	1.32802e-26	3	TUBB
1.08713e-30	0.330884	0.497	0.296	1.76572e-26	3	COX17
1.52175e-30	0.361252	0.967	0.871	2.47163e-26	3	ND1
2.11304e-30	0.376426	0.766	0.605	3.432e-26	3	CPNE3
2.96043e-30	0.30623	0.209	0.074	4.80833e-26	3	CDCA7
3.06663e-30	0.390704	0.342	0.166	4.98082e-26	3	PTPN9
3.29122e-30	0.333422	0.912	0.816	5.34559e-26	3	RAC1
3.38385e-30	0.327304	0.893	0.821	5.49605e-26	3	ATP5IF1
3.47054e-30	0.421624	0.674	0.496	5.63685e-26	3	HOOK3
3.60339e-30	0.449536	0.474	0.292	5.85263e-26	3	SNX18
3.71703e-30	0.329853	0.249	0.097	6.0372e-26	3	MCM5
3.89897e-30	0.411022	0.544	0.358	6.3327e-26	3	CAST
4.85476e-30	0.391491	0.544	0.348	7.8851e-26	3	ARHGEF2
5.24251e-30	0.408876	0.558	0.362	8.51488e-26	3	FOXO3
5.25943e-30	0.345672	0.856	0.734	8.54237e-26	3	MGST3
7.25518e-30	0.569499	0.88	0.732	1.17839e-25	3	LOXL2
7.45604e-30	0.326261	0.861	0.74	1.21101e-25	3	RHOA
7.4736e-30	0.40186	0.91	0.801	1.21386e-25	3	WSB1
1.22302e-29	0.328369	0.987	0.944	1.98643e-25	3	HNRNPA2B1
1.35141e-29	0.314587	0.955	0.89	2.19495e-25	3	ENSSSCG00000034019
1.7574e-29	0.412905	0.536	0.345	2.85437e-25	3	ENAH
2.01888e-29	0.402212	0.785	0.637	3.27906e-25	3	CYP20A1
2.17416e-29	0.344488	0.342	0.166	3.53127e-25	3	ENSSSCG00000008981
2.19284e-29	0.343696	0.858	0.759	3.56161e-25	3	SAP18
2.27705e-29	0.366031	0.426	0.232	3.69838e-25	3	PTPN13
2.33341e-29	0.395731	0.738	0.608	3.78992e-25	3	CCT7
2.67919e-29	0.429732	0.578	0.376	4.35154e-25	3	VSTM4
3.51284e-29	0.375857	0.831	0.741	5.70555e-25	3	NDUFB9
3.84391e-29	0.454339	0.559	0.38	6.24328e-25	3	PLSCR3
4.61191e-29	0.378657	0.457	0.269	7.49066e-25	3	EHBP1L1
6.67562e-29	0.39682	0.775	0.6	1.08425e-24	3	MYADM
6.92526e-29	0.359781	0.471	0.283	1.1248e-24	3	BAZ2A
7.09914e-29	0.423399	0.249	0.098	1.15304e-24	3	LRATD1
7.45875e-29	0.317035	0.262	0.108	1.21145e-24	3	ENSSSCG00000016437
1.28296e-28	0.398217	0.731	0.591	2.08378e-24	3	SEPTIN2
1.28487e-28	0.330711	0.896	0.798	2.08688e-24	3	ENSSSCG00000015988
1.56226e-28	0.342079	0.179	0.056	2.53743e-24	3	RERG
2.11987e-28	0.414976	0.476	0.292	3.44309e-24	3	PTGFRN
2.94508e-28	0.3925	0.636	0.463	4.78341e-24	3	RAP1A
3.05788e-28	0.315937	0.259	0.107	4.96662e-24	3	MAML2
3.24064e-28	0.40721	0.551	0.35	5.26345e-24	3	NDRG2
3.72703e-28	0.294317	0.948	0.895	6.05344e-24	3	HNRNPK
5.6967e-28	0.268941	0.242	0.098	9.25258e-24	3	PDE4A
6.77153e-28	0.327388	0.312	0.143	1.09983e-23	3	CD82
6.85967e-28	0.374263	0.785	0.649	1.11415e-23	3	CCT4
7.94573e-28	0.331114	0.937	0.855	1.29055e-23	3	COX5B
8.76444e-28	0.36834	0.312	0.152	1.42352e-23	3	PRXL2B
9.27723e-28	0.330769	0.301	0.136	1.50681e-23	3	ADAMTS5
1.05548e-27	0.350373	0.756	0.634	1.71431e-23	3	PFN1
1.18221e-27	0.34126	0.895	0.788	1.92014e-23	3	YWHAQ
1.5519e-27	0.355328	0.464	0.277	2.52059e-23	3	OSBPL8
3.1014e-27	0.296558	0.265	0.116	5.0373e-23	3	SNX33
3.51912e-27	0.812519	0.821	0.761	5.71576e-23	3	EMP1
3.60548e-27	0.383516	0.718	0.59	5.85603e-23	3	CYC1
3.67806e-27	0.274469	0.255	0.109	5.97391e-23	3	CAMKK2
4.75576e-27	0.272377	0.24	0.097	7.7243e-23	3	ENSSSCG00000048263
5.06106e-27	0.364483	0.776	0.663	8.22017e-23	3	ERH
5.47755e-27	0.358387	0.693	0.545	8.89664e-23	3	AKT1
6.55916e-27	0.422125	0.634	0.484	1.06534e-22	3	DYNLT1
7.93353e-27	0.406427	0.614	0.433	1.28856e-22	3	NIN
9.22916e-27	0.380101	0.811	0.718	1.499e-22	3	H3-3A
9.63471e-27	0.369597	0.436	0.254	1.56487e-22	3	ENSSSCG00000002386
1.03256e-26	0.367697	0.953	0.872	1.67709e-22	3	ANXA5
1.15213e-26	0.666995	0.573	0.396	1.87129e-22	3	ENSSSCG00000028092
1.42847e-26	0.338339	0.392	0.219	2.32012e-22	3	ESYT2
1.71224e-26	0.319381	0.117	0.028	2.78102e-22	3	ECRG4
2.15662e-26	0.264868	0.162	0.052	3.50278e-22	3	ENSSSCG00000023749
2.59844e-26	0.472791	0.561	0.406	4.22038e-22	3	ANXA4
3.0359e-26	0.387682	0.486	0.314	4.9309e-22	3	NCKAP1
3.52466e-26	0.363378	0.743	0.606	5.72475e-22	3	TOP2B
3.52531e-26	0.357519	0.446	0.255	5.72581e-22	3	SHOX2
3.8849e-26	0.288197	0.352	0.184	6.30986e-22	3	CDCA7L
4.02317e-26	0.28142	0.117	0.029	6.53443e-22	3	TNFSF15
5.46504e-26	0.343954	0.853	0.736	8.87632e-22	3	CLIC4
6.53035e-26	0.37788	0.513	0.326	1.06066e-21	3	RHBDF1
8.70368e-26	0.410821	0.511	0.346	1.41365e-21	3	GSTO1
1.47191e-25	0.270456	0.357	0.182	2.39068e-21	3	ENSSSCG00000015814
1.78912e-25	0.388689	0.589	0.422	2.90589e-21	3	CS
1.81657e-25	0.441131	0.593	0.433	2.95048e-21	3	RASSF1
1.96047e-25	0.32961	0.664	0.508	3.18419e-21	3	CCT3
2.24655e-25	0.257662	0.995	0.971	3.64885e-21	3	ND4
2.75976e-25	0.405985	0.481	0.278	4.4824e-21	3	ICAM1
2.97982e-25	0.347141	0.81	0.704	4.83983e-21	3	PRMT1
4.60612e-25	0.356014	0.626	0.466	7.48126e-21	3	SNRPB
4.89409e-25	0.299109	0.297	0.144	7.94898e-21	3	PPFIA3
6.32284e-25	0.303563	0.833	0.707	1.02696e-20	3	ARPC4
6.48002e-25	0.328592	0.619	0.446	1.05249e-20	3	CORO1B
7.57854e-25	0.278101	0.332	0.169	1.23091e-20	3	SESTD1
9.454e-25	0.286623	0.341	0.176	1.53552e-20	3	TRIM8
1.50757e-24	0.598952	0.703	0.535	2.44859e-20	3	SNAI2
1.66336e-24	0.303127	0.788	0.625	2.70162e-20	3	ESD
2.48042e-24	0.429024	0.574	0.418	4.02871e-20	3	TNFRSF1A
2.93689e-24	0.250651	0.275	0.124	4.7701e-20	3	SULF1
3.45476e-24	0.268053	0.262	0.117	5.61123e-20	3	MAP3K8
5.1653e-24	0.434929	0.441	0.282	8.38947e-20	3	PALLD
5.33679e-24	0.352656	0.371	0.204	8.66802e-20	3	TBC1D12
5.64726e-24	0.32091	0.771	0.661	9.17229e-20	3	CSNK1A1
5.86856e-24	0.376941	0.469	0.305	9.53171e-20	3	SARS1
6.93426e-24	0.312491	0.75	0.63	1.12626e-19	3	RALY
7.54989e-24	0.356623	0.678	0.545	1.22625e-19	3	DCTN3
8.38362e-24	0.416156	0.579	0.415	1.36167e-19	3	AEBP2
9.04332e-24	0.297823	0.977	0.912	1.46882e-19	3	EIF4G2
9.24009e-24	0.283618	0.935	0.893	1.50078e-19	3	ENSSSCG00000012961
9.93835e-24	0.306313	0.588	0.381	1.61419e-19	3	ENSSSCG00000039926
9.98861e-24	0.345131	0.588	0.417	1.62235e-19	3	TSPAN31
1.32503e-23	0.286383	0.452	0.283	2.15212e-19	3	DYNC1LI1
1.3353e-23	0.331576	0.775	0.66	2.16879e-19	3	ENSSSCG00000016711
2.29065e-23	0.319773	0.452	0.287	3.72047e-19	3	CDC40
3.81545e-23	0.316078	0.434	0.256	6.19705e-19	3	ENSSSCG00000029771
3.90101e-23	0.376982	0.691	0.59	6.33602e-19	3	PPP1CB
4.47412e-23	0.350191	0.788	0.673	7.26686e-19	3	ATRX
4.89773e-23	0.366611	0.381	0.216	7.95489e-19	3	IGFBP4
5.0541e-23	0.29538	0.349	0.19	8.20887e-19	3	AMOTL1
5.07851e-23	0.384476	0.725	0.591	8.24852e-19	3	SMARCA5
7.07613e-23	0.281123	0.307	0.156	1.14931e-18	3	ZNF711
8.90424e-23	0.456887	0.513	0.349	1.44623e-18	3	DAAM1
8.9611e-23	0.318736	0.863	0.749	1.45546e-18	3	SSB
1.25426e-22	0.380146	0.442	0.286	2.03717e-18	3	KIFAP3
1.3329e-22	0.292826	0.95	0.872	2.1649e-18	3	ENSSSCG00000032129
1.33523e-22	0.305122	0.689	0.54	2.16868e-18	3	UBXN1
1.7676e-22	0.345962	0.773	0.666	2.87094e-18	3	NONO
1.83111e-22	0.30868	0.382	0.216	2.97409e-18	3	ENSSSCG00000012517
1.91044e-22	0.375774	0.586	0.444	3.10294e-18	3	LEPROT
1.92313e-22	0.256078	0.411	0.24	3.12354e-18	3	TMEM160
2.19031e-22	0.257716	0.299	0.151	3.55751e-18	3	TTC7B
2.64764e-22	0.375792	0.474	0.311	4.3003e-18	3	PTPA
2.86361e-22	0.257679	0.275	0.135	4.65108e-18	3	AFAP1
2.91972e-22	0.329785	0.482	0.311	4.74222e-18	3	COX7A1
3.0037e-22	0.279434	0.175	0.065	4.87862e-18	3	BMP2
3.41371e-22	0.332188	0.379	0.224	5.54455e-18	3	ALDH16A1
3.69728e-22	0.382252	0.503	0.341	6.00512e-18	3	PHIP
5.39205e-22	0.29883	0.793	0.685	8.75776e-18	3	ATP5F1C
5.746e-22	0.316583	0.846	0.747	9.33265e-18	3	PRRC2C
8.54656e-22	0.357248	0.725	0.612	1.38813e-17	3	CCT5
8.79531e-22	0.3013	0.883	0.773	1.42854e-17	3	PNN
9.9543e-22	0.42325	0.447	0.252	1.61678e-17	3	SPARCL1
1.02993e-21	0.316402	0.708	0.583	1.6728e-17	3	MYO5A
1.09909e-21	0.303055	0.274	0.136	1.78515e-17	3	AKAP7
1.29213e-21	0.306254	0.292	0.15	2.09868e-17	3	TUSC3
1.35788e-21	0.310641	0.412	0.253	2.20547e-17	3	ENSSSCG00000018055
2.02744e-21	0.445024	0.558	0.41	3.29297e-17	3	GTF2E2
2.23132e-21	0.312882	1	0.968	3.62411e-17	3	LGALS1
2.75411e-21	0.374393	0.576	0.431	4.47322e-17	3	TCF12
2.92703e-21	0.297123	0.329	0.18	4.75408e-17	3	USP45
3.82742e-21	0.342003	0.604	0.481	6.21649e-17	3	SMAP1
3.95152e-21	0.276679	0.813	0.717	6.41806e-17	3	GNB1
4.38888e-21	0.262779	0.459	0.289	7.12842e-17	3	RNPEP
4.86658e-21	0.396464	0.536	0.379	7.9043e-17	3	LDB2
4.99167e-21	0.381576	0.314	0.176	8.10747e-17	3	SLMAP
5.02616e-21	0.335852	0.486	0.331	8.16349e-17	3	IPO7
5.0761e-21	0.29203	0.414	0.252	8.2446e-17	3	SMARCA4
5.40372e-21	0.319497	0.574	0.416	8.77673e-17	3	GPI
5.55688e-21	0.272962	0.371	0.215	9.02548e-17	3	CRAT
5.66015e-21	0.324435	0.456	0.296	9.19321e-17	3	CACNA2D1
6.72699e-21	0.281845	0.881	0.801	1.0926e-16	3	SRRM2
6.84193e-21	0.308495	0.426	0.266	1.11127e-16	3	KRT10
6.8753e-21	0.30686	0.432	0.278	1.11669e-16	3	MTX2
7.75007e-21	0.259329	0.972	0.921	1.25877e-16	3	EIF3F
7.79584e-21	0.280484	0.86	0.774	1.2662e-16	3	PSMA7
7.97581e-21	0.28933	0.327	0.177	1.29543e-16	3	USP6NL
8.13841e-21	0.366796	0.456	0.295	1.32184e-16	3	ANO6
9.02694e-21	0.284078	0.768	0.65	1.46616e-16	3	MCRIP1
9.11201e-21	0.261268	0.464	0.293	1.47997e-16	3	LENG8
1.26056e-20	0.32133	0.372	0.221	2.0474e-16	3	CORO1C
1.29274e-20	0.361823	0.624	0.498	2.09967e-16	3	ENSSSCG00000006564
1.31018e-20	0.316376	0.362	0.215	2.12799e-16	3	CUL4B
1.33506e-20	0.279989	0.306	0.164	2.16841e-16	3	TADA3
1.52281e-20	0.308758	0.571	0.428	2.47334e-16	3	ANKFY1
1.54825e-20	0.296883	0.474	0.296	2.51467e-16	3	ENSSSCG00000024669
1.61024e-20	0.334869	0.578	0.424	2.61535e-16	3	FLOT1
1.67719e-20	0.351327	0.79	0.691	2.72409e-16	3	AIMP1
1.7492e-20	0.326695	0.482	0.332	2.84104e-16	3	KCTD20
1.89408e-20	0.285144	0.676	0.552	3.07637e-16	3	CAPZB
1.97581e-20	0.575665	0.321	0.181	3.2091e-16	3	PLCB1
2.09966e-20	0.298109	0.317	0.175	3.41026e-16	3	ARHGAP10
2.20003e-20	0.287875	0.389	0.237	3.57329e-16	3	PLPPR3
2.24639e-20	0.301278	0.735	0.637	3.64858e-16	3	EIF3D
2.72511e-20	0.255541	0.394	0.235	4.42612e-16	3	SHOC2
2.83534e-20	0.329372	0.664	0.534	4.60516e-16	3	SRSF4
4.42857e-20	0.314311	0.768	0.644	7.19288e-16	3	RTN4
5.11591e-20	0.330461	0.404	0.25	8.30926e-16	3	GALNT16
7.7331e-20	0.258303	0.28	0.142	1.25601e-15	3	EFNB2
8.32972e-20	0.331397	0.551	0.39	1.35291e-15	3	CDC42EP1
8.42452e-20	0.353429	0.628	0.492	1.36831e-15	3	PPP2R5E
[truncated: 6,258 more rows]

## Sheet: human-celltype
Cell-type specific marker genes of human
p_val	avg_log2FC	pct.1	pct.2	p_val_adj	cluster	gene
0	4.29496	1	0.555	0	Dermis	COL1A1
0	3.71278	1	0.46	0	Dermis	COL3A1
0	3.68686	1	0.539	0	Dermis	COL1A2
0	3.32569	0.826	0.118	0	Dermis	CXCL14
0	3.20058	0.973	0.342	0	Dermis	DCN
0	3.15345	0.939	0.32	0	Dermis	LUM
0	3.00155	0.828	0.175	0	Dermis	CRABP1
0	2.95534	0.905	0.164	0	Dermis	IGFBP5
0	2.66626	0.992	0.242	0	Dermis	MEG3
0	2.59828	0.985	0.212	0	Dermis	COL6A2
0	2.57933	0.674	0.2	0	Dermis	GPC3
0	2.51275	1	0.853	0	Dermis	VIM
0	2.4807	0.972	0.261	0	Dermis	MEST
0	2.39232	0.824	0.099	0	Dermis	C2orf40
0	2.21409	0.981	0.376	0	Dermis	MDK
0	2.19181	0.991	0.455	0	Dermis	SPARC
0	2.18961	0.905	0.272	0	Dermis	FSTL1
0	2.16611	0.959	0.175	0	Dermis	COL6A1
0	2.16425	0.85	0.283	0	Dermis	ITM2A
0	2.15184	0.923	0.149	0	Dermis	CRABP2
0	2.12855	0.937	0.251	0	Dermis	KCNQ1OT1
0	2.11852	0.883	0.225	0	Dermis	ID1
0	2.10334	0.923	0.332	0	Dermis	TCF4
0	2.09802	0.905	0.145	0	Dermis	COL5A1
0	2.07861	0.855	0.098	0	Dermis	OSR2
0	2.04259	0.869	0.216	0	Dermis	CYR61
0	2.03235	0.639	0.026	0	Dermis	WIF1
0	2.01577	0.92	0.214	0	Dermis	COL5A2
0	2.01175	0.783	0.14	0	Dermis	LINC02381
0	1.98774	0.714	0.144	0	Dermis	CCDC80
0	1.97924	0.741	0.065	0	Dermis	APCDD1
0	1.94865	0.668	0.046	0	Dermis	CLDN11
0	1.93622	0.774	0.178	0	Dermis	PCOLCE
0	1.92404	0.881	0.15	0	Dermis	COL12A1
0	1.87118	0.788	0.099	0	Dermis	CXCL12
0	1.86856	0.889	0.177	0	Dermis	OLFML3
0	1.82091	0.535	0.097	0	Dermis	OGN
0	1.81991	0.787	0.076	0	Dermis	TWIST2
0	1.74697	0.841	0.109	0	Dermis	CTSK
0	1.73722	1	0.834	0	Dermis	LGALS1
0	1.72653	0.742	0.069	0	Dermis	MFAP4
0	1.70571	0.899	0.341	0	Dermis	TGFBI
0	1.7057	0.864	0.126	0	Dermis	MFAP2
0	1.69888	0.817	0.054	0	Dermis	C1QTNF2
0	1.69457	0.81	0.116	0	Dermis	IL11RA
0	1.69186	0.78	0.163	0	Dermis	TUBB2B
0	1.64081	0.825	0.103	0	Dermis	SDC2
0	1.63614	0.964	0.327	0	Dermis	SERPINH1
0	1.58262	0.929	0.358	0	Dermis	2011-09-01
0	1.55625	0.873	0.325	0	Dermis	SERPINF1
0	1.54634	0.949	0.232	0	Dermis	CNN3
0	1.54568	0.988	0.481	0	Dermis	BEX3
0	1.50273	0.984	0.681	0	Dermis	LAPTM4A
0	1.46174	0.722	0.072	0	Dermis	FBLN1
0	1.45993	0.769	0.218	0	Dermis	AKAP12
0	1.45139	0.979	0.572	0	Dermis	TUBA1A
0	1.4345	0.858	0.202	0	Dermis	RCN1
0	1.41687	0.753	0.267	0	Dermis	ID3
0	1.39609	0.743	0.067	0	Dermis	RUNX1T1
0	1.38374	0.711	0.057	0	Dermis	LSAMP
0	1.37115	0.815	0.145	0	Dermis	THY1
0	1.35798	0.798	0.164	0	Dermis	MAP1B
0	1.35398	0.627	0.078	0	Dermis	INHBA
0	1.34817	0.75	0.1	0	Dermis	MDFI
0	1.30624	0.778	0.246	0	Dermis	TSC22D1
0	1.30053	0.69	0.027	0	Dermis	PDGFRA
0	1.29198	0.601	0.075	0	Dermis	COL21A1
0	1.28484	0.902	0.39	0	Dermis	TTC3
0	1.26874	0.667	0.06	0	Dermis	PTK7
0	1.26686	0.659	0.04	0	Dermis	FMOD
0	1.26356	0.82	0.126	0	Dermis	PRRX1
0	1.25306	0.641	0.071	0	Dermis	LINC01116
0	1.24062	0.752	0.111	0	Dermis	RBFOX2
0	1.23534	0.715	0.126	0	Dermis	PLPP1
0	1.2328	0.876	0.281	0	Dermis	PGRMC1
0	1.22877	0.946	0.393	0	Dermis	MAGED2
0	1.22506	0.965	0.378	0	Dermis	MARCKSL1
0	1.22233	0.615	0.071	0	Dermis	FBLN5
0	1.21998	0.696	0.094	0	Dermis	SELENOM
0	1.21526	0.789	0.181	0	Dermis	EMP1
0	1.20902	0.919	0.348	0	Dermis	TCEAL9
0	1.20519	0.706	0.094	0	Dermis	GPX8
0	1.19608	0.677	0.098	0	Dermis	FKBP9
0	1.19474	0.871	0.354	0	Dermis	CALU
0	1.19434	0.561	0.061	0	Dermis	ISLR
0	1.18581	0.738	0.111	0	Dermis	TMEM98
0	1.181	0.739	0.172	0	Dermis	SVIL
0	1.17648	0.861	0.307	0	Dermis	NREP
0	1.17331	0.672	0.173	0	Dermis	FN1
0	1.17086	0.588	0.046	0	Dermis	EFNA5
0	1.1708	0.78	0.192	0	Dermis	GPX7
0	1.1669	0.765	0.173	0	Dermis	FGFR1
0	1.16045	0.632	0.084	0	Dermis	PPIC
0	1.15737	0.701	0.089	0	Dermis	MMP2
0	1.15027	0.703	0.203	0	Dermis	CBX6
0	1.14662	0.758	0.32	0	Dermis	QPRT
0	1.13486	0.665	0.139	0	Dermis	NFIB
0	1.13166	0.849	0.213	0	Dermis	VCAN
0	1.12659	0.685	0.127	0	Dermis	FKBP10
0	1.12526	0.798	0.261	0	Dermis	APP
0	1.12451	0.654	0.057	0	Dermis	CDH11
0	1.11861	0.951	0.494	0	Dermis	C12orf57
0	1.11709	0.499	0.014	0	Dermis	CCBE1
0	1.11505	0.777	0.219	0	Dermis	MAGED1
0	1.10741	0.61	0.125	0	Dermis	PLPP3
0	1.10721	0.636	0.071	0	Dermis	TPBG
0	1.10704	0.763	0.261	0	Dermis	GLIPR2
0	1.10679	0.632	0.072	0	Dermis	LRRC17
0	1.10231	0.55	0.035	0	Dermis	GPC6
0	1.10074	0.687	0.109	0	Dermis	PYCR1
0	1.09443	0.467	0.029	0	Dermis	MMP11
0	1.09374	0.987	0.767	0	Dermis	CIRBP
0	1.09181	0.578	0.056	0	Dermis	TWIST1
0	1.09116	0.645	0.1	0	Dermis	RARRES2
0	1.07872	0.969	0.672	0	Dermis	EID1
0	1.07344	0.691	0.098	0	Dermis	PCDH18
0	1.06879	0.721	0.152	0	Dermis	MLLT11
0	1.05741	0.561	0.048	0	Dermis	SSPN
0	1.04835	0.585	0.053	0	Dermis	ARHGAP24
0	1.04789	0.812	0.374	0	Dermis	RRBP1
0	1.0393	0.631	0.071	0	Dermis	TMEM45A
0	1.03906	0.595	0.08	0	Dermis	ADAMTS1
0	1.03893	0.999	0.94	0	Dermis	EEF2
0	1.0352	0.482	0.029	0	Dermis	EMX2
0	1.03305	0.699	0.168	0	Dermis	EFEMP2
0	1.02217	0.928	0.613	0	Dermis	KDELR2
0	1.01563	0.578	0.056	0	Dermis	BEND5
0	1.00671	1	1	0	Dermis	EEF1A1
0	1.00125	0.72	0.147	0	Dermis	PFN2
0	0.994185	0.604	0.096	0	Dermis	LTBP4
0	0.985633	0.936	0.563	0	Dermis	S100A10
0	0.977935	0.921	0.596	0	Dermis	ARF4
0	0.974682	0.581	0.063	0	Dermis	EMILIN1
0	0.973168	0.502	0.048	0	Dermis	TRIL
0	0.970733	0.624	0.13	0	Dermis	RBP1
0	0.967512	0.532	0.037	0	Dermis	DNM3OS
0	0.967354	0.644	0.145	0	Dermis	CREB5
0	0.96271	1	0.984	0	Dermis	RPL4
0	0.959853	0.641	0.093	0	Dermis	TUSC3
0	0.954986	0.627	0.117	0	Dermis	NFIA
0	0.951615	1	0.994	0	Dermis	RPL5
0	0.950986	0.858	0.368	0	Dermis	LY6E
0	0.947983	0.631	0.142	0	Dermis	PEG10
0	0.942972	1	0.996	0	Dermis	RPL6
0	0.933866	0.886	0.493	0	Dermis	RABAC1
0	0.932896	0.471	0.024	0	Dermis	PRELP
0	0.932084	0.878	0.476	0	Dermis	KDELR1
0	0.931163	0.972	0.731	0	Dermis	SSR2
0	0.926725	0.535	0.052	0	Dermis	RAI14
0	0.925409	0.661	0.132	0	Dermis	CAVIN1
0	0.919782	0.493	0.039	0	Dermis	MXRA5
0	0.907303	0.615	0.089	0	Dermis	CD248
0	0.906237	0.953	0.689	0	Dermis	OSTC
0	0.905093	0.615	0.106	0	Dermis	FKBP7
0	0.89681	0.677	0.205	0	Dermis	TUBB2A
0	0.896581	0.984	0.612	0	Dermis	ANXA2
0	0.895622	0.892	0.596	0	Dermis	SNHG8
0	0.89512	0.706	0.202	0	Dermis	RAB34
0	0.892972	0.524	0.047	0	Dermis	ADGRL2
0	0.884788	0.563	0.086	0	Dermis	SNAI2
0	0.881186	0.486	0.031	0	Dermis	NOVA1
0	0.880875	1	0.998	0	Dermis	RPL10A
0	0.88085	0.598	0.097	0	Dermis	PXDN
0	0.879902	0.535	0.059	0	Dermis	COL16A1
0	0.873992	0.525	0.03	0	Dermis	SGCD
0	0.872249	0.509	0.018	0	Dermis	CREB3L1
0	0.864891	0.513	0.07	0	Dermis	FBN2
0	0.862435	0.9	0.532	0	Dermis	PSMB5
0	0.860436	0.961	0.756	0	Dermis	TXN
0	0.854762	0.873	0.461	0	Dermis	NME4
0	0.850538	0.481	0.028	0	Dermis	IGSF10
0	0.842149	0.536	0.068	0	Dermis	DDR2
0	0.828659	0.513	0.062	0	Dermis	EDNRA
0	0.828369	0.894	0.551	0	Dermis	MORF4L2
0	0.81561	1	1	0	Dermis	RPL3
0	0.804307	0.538	0.074	0	Dermis	SNHG18
0	0.802917	0.48	0.032	0	Dermis	TMEM119
0	0.802042	0.959	0.742	0	Dermis	C6orf48
0	0.786605	0.929	0.235	0	Dermis	CALD1
0	0.779179	1	0.999	0	Dermis	RPL7
0	0.770268	0.965	0.752	0	Dermis	EIF4A2
0	0.769879	0.981	0.828	0	Dermis	EIF3F
0	0.765179	1	0.998	0	Dermis	RPL7A
0	0.765007	0.993	0.815	0	Dermis	TUBB
0	0.749725	1	1	0	Dermis	RPL9
0	0.714992	1	1	0	Dermis	RPL15
0	0.711295	1	0.979	0	Dermis	HNRNPA1
0	0.686833	1	1	0	Dermis	RPS4X
0	0.685471	0.599	0.083	0	Dermis	RAMP2
0	0.683754	1	0.999	0	Dermis	RPL30
0	0.683257	1	0.999	0	Dermis	RPL24
0	0.681259	0.998	0.957	0	Dermis	NPM1
0	0.670985	1	0.995	0	Dermis	RPLP0
0	0.63351	0.999	0.998	0	Dermis	RPS20
0	0.628222	1	1	0	Dermis	RPL13A
0	0.618355	1	0.998	0	Dermis	RACK1
0	0.590644	0.998	0.966	0	Dermis	SLC25A6
0	0.586814	0.999	0.991	0	Dermis	NACA
0	0.571992	1	1	0	Dermis	RPL35A
0	0.552241	1	1	0	Dermis	RPL13
0	0.543696	1	1	0	Dermis	RPS8
0	0.523866	1	1	0	Dermis	RPS3A
0	0.506371	1	0.996	0	Dermis	RPS5
0	0.496534	1	1	0	Dermis	RPS2
0	0.480855	1	0.999	0	Dermis	RPL14
0	0.465446	1	1	0	Dermis	RPL23
0	0.445526	1	1	0	Dermis	RPL11
0	0.433412	1	1	0	Dermis	RPL10
0	0.433329	1	1	0	Dermis	RPS18
8.30186e-305	0.934644	0.434	0.014	2.07007e-300	Dermis	NELL2
4.26158e-304	1.3123	0.575	0.134	1.06263e-299	Dermis	FBN1
3.79696e-303	0.780804	0.546	0.09	9.46771e-299	Dermis	HIF3A
3.77703e-299	0.836904	0.719	0.29	9.41803e-295	Dermis	PDLIM2
4.13964e-296	0.791321	0.464	0.04	1.03222e-291	Dermis	FLRT2
6.77735e-296	0.696689	0.97	0.766	1.68993e-291	Dermis	EIF3L
1.33636e-295	0.370338	1	1	3.33222e-291	Dermis	RPS14
1.55435e-294	0.413047	1	1	3.87577e-290	Dermis	RPL31
1.56405e-293	0.772084	0.597	0.152	3.89995e-289	Dermis	GSTM3
4.28729e-291	0.746738	0.568	0.128	1.06904e-286	Dermis	MAGEH1
2.55851e-289	0.755512	0.45	0.036	6.37965e-285	Dermis	BOC
3.82522e-289	0.439524	0.999	0.999	9.53819e-285	Dermis	RPL18
1.71785e-288	0.976434	0.491	0.064	4.28346e-284	Dermis	PTX3
3.05616e-288	0.73153	0.842	0.408	7.62053e-284	Dermis	TPM1
3.06975e-287	0.792518	0.553	0.117	7.65442e-283	Dermis	CKAP4
4.08971e-287	0.749768	0.432	0.024	1.01977e-282	Dermis	FAP
7.16692e-287	0.711076	0.456	0.039	1.78707e-282	Dermis	MID1
7.57223e-287	0.812015	0.615	0.173	1.88814e-282	Dermis	BASP1
2.38063e-283	2.11627	0.456	0.056	5.9361e-279	Dermis	FABP7
1.37393e-282	0.722634	0.516	0.092	3.42589e-278	Dermis	FAM229B
1.49161e-282	0.763713	0.407	0.01	3.71933e-278	Dermis	TMEM132C
8.19479e-280	0.802373	0.597	0.146	2.04337e-275	Dermis	RND3
5.51949e-279	0.94468	0.744	0.313	1.37628e-274	Dermis	H1F0
1.48051e-278	0.720497	0.519	0.091	3.69165e-274	Dermis	PBX1
8.49121e-276	0.714242	0.437	0.035	2.11728e-271	Dermis	MRC2
2.75891e-273	0.940943	0.448	0.048	6.87934e-269	Dermis	GLT8D2
7.92956e-270	0.733328	0.757	0.346	1.97724e-265	Dermis	MYL6B
1.61675e-268	0.374309	1	1	4.03137e-264	Dermis	RPL34
2.00638e-268	0.482297	1	0.996	5.00292e-264	Dermis	ACTG1
1.15845e-267	0.703409	0.504	0.085	2.88858e-263	Dermis	LOXL2
2.16386e-267	0.931453	0.434	0.043	5.39558e-263	Dermis	SOSTDC1
1.08412e-266	0.705941	0.475	0.065	2.70325e-262	Dermis	DSEL
4.15364e-266	0.694229	0.94	0.627	1.03571e-261	Dermis	ITM2C
8.4861e-266	0.850648	0.537	0.129	2.11601e-261	Dermis	SQLE
4.15999e-262	0.483733	0.659	0.212	1.03729e-257	Dermis	GNG11
1.0865e-261	0.711555	0.429	0.041	2.70918e-257	Dermis	TBX15
1.15415e-260	0.404063	1	1	2.87788e-256	Dermis	RPL23A
2.79082e-259	0.727234	0.831	0.471	6.95891e-255	Dermis	TCEAL8
3.44545e-259	0.726129	0.413	0.03	8.59124e-255	Dermis	ASS1
5.51626e-259	0.837494	0.453	0.063	1.37548e-254	Dermis	ANTXR1
9.09607e-259	0.741749	0.509	0.102	2.2681e-254	Dermis	SGCE
8.61413e-258	0.690059	0.525	0.108	2.14793e-253	Dermis	MYH10
1.07417e-257	0.690306	0.438	0.049	2.67844e-253	Dermis	OLFML1
4.97932e-257	0.751131	0.898	0.636	1.24159e-252	Dermis	P4HB
3.6604e-256	0.720705	0.829	0.464	9.12721e-252	Dermis	IMPDH2
1.67078e-254	0.721452	0.824	0.463	4.16608e-250	Dermis	CFDP1
6.7021e-254	0.675032	0.405	0.028	1.67117e-249	Dermis	EMX2OS
2.90867e-253	0.698497	0.565	0.152	7.25277e-249	Dermis	TMEM263
9.99278e-253	0.726267	0.701	0.289	2.4917e-248	Dermis	PHF14
2.62705e-251	0.391392	0.999	1	6.55055e-247	Dermis	RPS16
3.18869e-251	0.674785	0.544	0.127	7.95099e-247	Dermis	DBN1
4.02148e-251	0.688172	0.899	0.628	1.00276e-246	Dermis	PHPT1
4.24988e-251	0.651279	0.475	0.077	1.05971e-246	Dermis	ADGRA2
1.98632e-248	0.720274	0.588	0.179	4.95289e-244	Dermis	LRP1
2.44949e-248	0.665521	0.429	0.049	6.10779e-244	Dermis	GSTM5
5.89831e-248	0.760781	0.686	0.302	1.47074e-243	Dermis	LMAN1
4.44498e-247	0.761056	0.592	0.183	1.10836e-242	Dermis	LIMA1
9.20453e-247	0.806229	0.448	0.068	2.29515e-242	Dermis	HOXB2
2.97947e-246	0.697462	0.422	0.047	7.42932e-242	Dermis	PID1
7.91807e-246	1.17703	0.456	0.079	1.97437e-241	Dermis	LOX
1.6079e-245	0.70115	0.435	0.057	4.00931e-241	Dermis	MEG8
1.68891e-245	0.695521	0.544	0.147	4.2113e-241	Dermis	GLT8D1
8.78374e-244	0.339554	1	1	2.19023e-239	Dermis	RPS27A
5.67258e-242	0.669388	0.465	0.08	1.41446e-237	Dermis	ZEB1
6.91022e-242	0.627565	0.957	0.718	1.72306e-237	Dermis	HNRNPA0
3.50374e-241	0.693195	0.956	0.757	8.73658e-237	Dermis	CD99
1.46689e-238	0.695237	0.411	0.045	3.65769e-234	Dermis	ZNF385D
7.48268e-234	0.547812	0.527	0.112	1.86581e-229	Dermis	LHFPL6
8.09034e-234	0.563415	0.989	0.901	2.01733e-229	Dermis	EIF3E
9.39643e-234	0.627832	0.43	0.06	2.343e-229	Dermis	MAP1A
5.66758e-231	0.636484	0.413	0.052	1.41321e-226	Dermis	CERCAM
3.17967e-228	0.763497	0.528	0.149	7.9285e-224	Dermis	AC245595.1
1.68908e-227	0.599307	0.439	0.065	4.21171e-223	Dermis	MEIS2
2.33515e-225	0.68686	0.888	0.482	5.8227e-221	Dermis	LMNA
4.7439e-225	0.580869	0.924	0.564	1.18289e-220	Dermis	IFITM3
4.5649e-224	0.626474	0.532	0.141	1.13826e-219	Dermis	PHGDH
4.60637e-224	0.816889	0.4	0.048	1.1486e-219	Dermis	PCDH7
1.97276e-223	0.61153	0.87	0.55	4.91907e-219	Dermis	DSTN
4.44184e-222	0.795045	0.416	0.061	1.10757e-217	Dermis	SRPX
4.79217e-222	0.604523	0.567	0.156	1.19493e-217	Dermis	DLC1
8.60641e-222	0.795164	0.417	0.063	2.14601e-217	Dermis	GAS1
1.29128e-220	0.342321	0.999	0.999	3.21981e-216	Dermis	RPS11
1.91292e-220	0.654387	0.659	0.282	4.76988e-216	Dermis	TMED3
7.14243e-219	0.618962	0.453	0.084	1.78096e-214	Dermis	TCEAL7
3.41337e-218	0.59939	0.46	0.09	8.51124e-214	Dermis	TEAD2
1.72102e-217	0.692019	0.527	0.154	4.29137e-213	Dermis	SMAD5
2.53237e-217	0.627409	0.404	0.056	6.31447e-213	Dermis	ZNF704
2.24734e-216	0.654339	0.67	0.306	5.60374e-212	Dermis	YIF1A
6.63088e-215	0.601661	0.552	0.167	1.65341e-210	Dermis	BOD1
1.51268e-214	0.578972	0.402	0.056	3.77186e-210	Dermis	FKBP14
1.4582e-213	0.603989	0.56	0.153	3.63601e-209	Dermis	LAMA4
1.45014e-212	0.372845	1	1	3.61594e-208	Dermis	RPS3
2.01831e-212	0.566559	0.456	0.088	5.03265e-208	Dermis	PARVA
7.73815e-212	0.603604	0.541	0.164	1.92951e-207	Dermis	TRIP6
1.14857e-211	0.375861	0.999	0.999	2.86396e-207	Dermis	RPL29
4.74333e-211	0.686681	0.483	0.099	1.18275e-206	Dermis	COL6A3
1.60288e-210	0.646516	0.638	0.268	3.99679e-206	Dermis	SEC31A
2.81534e-210	0.804303	0.427	0.084	7.02004e-206	Dermis	LIMCH1
8.50845e-209	0.592178	0.487	0.112	2.12158e-204	Dermis	LAMB1
6.10562e-208	0.614646	0.523	0.147	1.52244e-203	Dermis	FAM213A
2.20171e-206	0.331857	1	1	5.48997e-202	Dermis	RPS13
3.25369e-206	0.600651	0.436	0.089	8.11307e-202	Dermis	H2AFY2
1.21097e-204	0.807491	0.739	0.349	3.01955e-200	Dermis	SOX4
2.29301e-203	0.623556	0.723	0.367	5.71763e-199	Dermis	HDLBP
3.0553e-203	0.601146	0.732	0.335	7.61838e-199	Dermis	RAB13
3.06176e-203	0.568027	0.966	0.834	7.63451e-199	Dermis	PPIB
3.4715e-203	0.612979	0.881	0.618	8.65619e-199	Dermis	COX7A2L
2.31981e-202	0.65469	0.647	0.286	5.78445e-198	Dermis	RTL8C
2.63681e-202	0.594292	0.471	0.111	6.57489e-198	Dermis	WLS
4.2417e-202	0.659878	0.484	0.128	1.05767e-197	Dermis	MLF1
8.44607e-202	0.602849	0.512	0.149	2.10603e-197	Dermis	PLOD1
4.23709e-201	0.630777	0.678	0.328	1.05652e-196	Dermis	TFG
1.94449e-200	0.585657	0.521	0.164	4.84858e-196	Dermis	YIPF5
3.61417e-200	0.572777	0.482	0.117	9.01193e-196	Dermis	C1orf198
4.5478e-200	0.598438	0.854	0.548	1.13399e-195	Dermis	MRFAP1
1.823e-199	0.680048	0.476	0.133	4.54565e-195	Dermis	NDN
2.5275e-199	0.623394	0.536	0.176	6.30232e-195	Dermis	ASPH
1.28037e-198	0.789555	0.512	0.163	3.19259e-194	Dermis	ENPP2
1.50202e-198	0.920939	0.784	0.509	3.74529e-194	Dermis	IRF1
6.5152e-198	0.621488	0.471	0.13	1.62457e-193	Dermis	P3H1
3.8723e-196	0.565553	0.578	0.198	9.65559e-192	Dermis	GSTA4
6.79914e-195	0.663204	0.597	0.239	1.69537e-190	Dermis	NUCB2
1.03537e-194	0.541639	0.407	0.075	2.58169e-190	Dermis	PCGF2
2.56281e-194	0.639747	0.701	0.341	6.39037e-190	Dermis	CHD9
3.0392e-194	0.513748	0.446	0.09	7.57825e-190	Dermis	EHD2
3.9029e-194	0.325344	1	0.999	9.73188e-190	Dermis	RPS6
3.11457e-193	0.515856	0.974	0.817	7.76619e-189	Dermis	NOP53
6.94714e-192	0.292096	1	1	1.73227e-187	Dermis	RPL37A
9.48019e-191	0.544799	0.442	0.097	2.36389e-186	Dermis	RBMS3
1.25045e-190	0.776932	0.78	0.465	3.11799e-186	Dermis	SOCS3
2.82345e-189	0.577266	0.95	0.76	7.04027e-185	Dermis	FUS
3.88993e-189	0.50571	0.965	0.849	9.69954e-185	Dermis	SEC61B
4.68694e-189	0.576078	0.468	0.121	1.16869e-184	Dermis	TWSG1
8.16991e-189	0.605685	0.659	0.295	2.03717e-184	Dermis	LEPROT
1.94131e-188	0.616596	0.811	0.503	4.84066e-184	Dermis	PLD3
3.14648e-188	0.714473	0.678	0.333	7.84575e-184	Dermis	CLEC11A
5.70268e-187	0.607763	0.774	0.451	1.42196e-182	Dermis	UBE2E3
6.34654e-185	2.24104	0.428	0.132	1.58251e-180	Dermis	SFRP2
1.84089e-184	0.55454	0.484	0.142	4.59027e-180	Dermis	SLC39A7
6.16029e-182	0.527414	0.476	0.137	1.53607e-177	Dermis	NT5C3B
2.02115e-181	0.587213	0.49	0.154	5.03975e-177	Dermis	PLXDC2
1.28114e-178	0.375804	1	0.997	3.19452e-174	Dermis	RPS7
1.49543e-176	0.561004	0.402	0.083	3.72886e-172	Dermis	NES
1.50778e-176	0.581145	0.785	0.472	3.75964e-172	Dermis	MLF2
2.83177e-175	0.315928	1	1	7.06101e-171	Dermis	RPL18A
1.76694e-173	0.560791	0.73	0.4	4.40587e-169	Dermis	CAMLG
4.44303e-173	0.478303	0.989	0.858	1.10787e-168	Dermis	NAP1L1
4.48464e-173	0.556577	0.592	0.255	1.11825e-168	Dermis	CETN2
1.58747e-172	0.558396	0.508	0.18	3.95835e-168	Dermis	SEC23A
2.37985e-172	0.532126	0.433	0.109	5.93417e-168	Dermis	CPXM1
3.5833e-171	0.490947	0.645	0.277	8.93496e-167	Dermis	MAP1LC3A
8.80702e-171	0.535511	0.852	0.586	2.19603e-166	Dermis	ERGIC3
9.34452e-171	0.530886	0.662	0.313	2.33006e-166	Dermis	ARPC1A
2.47493e-170	0.614805	0.725	0.407	6.17125e-166	Dermis	PRDX4
3.33456e-170	0.521278	0.501	0.158	8.31471e-166	Dermis	FERMT2
3.43799e-170	0.548209	0.615	0.257	8.57263e-166	Dermis	LGALS3
7.36158e-170	0.559602	0.402	0.09	1.83561e-165	Dermis	F2R
1.35898e-169	0.30968	1	0.998	3.38861e-165	Dermis	RPL22
1.40763e-169	0.554074	0.812	0.509	3.50992e-165	Dermis	NDUFS4
3.17475e-169	0.495142	0.408	0.097	7.91624e-165	Dermis	IFT22
7.67993e-169	0.523507	0.609	0.267	1.91499e-164	Dermis	TAX1BP3
1.29949e-168	0.507063	0.421	0.106	3.24029e-164	Dermis	EXTL2
3.07631e-168	0.251282	1	1	7.67078e-164	Dermis	RPS15A
4.11308e-168	0.508205	0.446	0.111	1.0256e-163	Dermis	ARHGAP29
4.27848e-168	0.66986	0.625	0.307	1.06684e-163	Dermis	SNHG7
1.59257e-166	0.537259	0.812	0.535	3.97107e-162	Dermis	AP3S1
2.43719e-165	0.580997	0.659	0.34	6.07713e-161	Dermis	AHCY
1.79706e-164	0.273019	0.999	0.999	4.48096e-160	Dermis	RPL27
1.88987e-164	0.463215	0.965	0.849	4.7124e-160	Dermis	MORF4L1
1.90046e-164	0.522249	0.459	0.138	4.73879e-160	Dermis	CFL2
2.63851e-163	0.454716	0.725	0.373	6.57912e-159	Dermis	CCND2
1.51426e-162	0.434005	0.984	0.89	3.77582e-158	Dermis	PPDPF
2.71028e-161	0.509521	0.82	0.51	6.75809e-157	Dermis	ZNF428
2.84885e-160	0.482876	0.567	0.218	7.1036e-156	Dermis	SPTBN1
5.82508e-160	0.528464	0.474	0.151	1.45248e-155	Dermis	GNAI1
2.37334e-159	0.525742	0.523	0.202	5.91792e-155	Dermis	GORASP2
1.79215e-158	0.461254	0.974	0.795	4.46873e-154	Dermis	STMN1
3.97932e-158	0.534159	0.647	0.299	9.92242e-154	Dermis	AHNAK
4.23713e-158	0.518658	0.41	0.11	1.05653e-153	Dermis	FAM114A1
4.71101e-158	0.508038	0.474	0.161	1.17469e-153	Dermis	TMEM9
5.41204e-158	0.58996	0.659	0.348	1.34949e-153	Dermis	C1orf122
6.4713e-158	0.515415	0.649	0.316	1.61362e-153	Dermis	ARMCX3
6.19755e-157	0.498135	0.944	0.776	1.54536e-152	Dermis	RBM3
1.51013e-156	0.52213	0.922	0.718	3.7655e-152	Dermis	EIF4A1
2.58963e-156	0.825571	0.59	0.312	6.45724e-152	Dermis	ADD3
1.96953e-155	0.566205	0.464	0.153	4.91104e-151	Dermis	SERPING1
2.83492e-155	0.460053	0.893	0.557	7.06888e-151	Dermis	FSCN1
8.32147e-153	0.522689	0.619	0.292	2.07496e-148	Dermis	EPB41L4A.AS1
9.96046e-153	0.261983	1	1	2.48364e-148	Dermis	RPL26
5.75014e-152	0.523024	0.603	0.282	1.4338e-147	Dermis	RCN2
2.09654e-146	0.584442	0.769	0.472	5.22772e-142	Dermis	MYADM
4.43048e-146	0.4981	0.447	0.147	1.10474e-141	Dermis	GOLGA2
6.78006e-143	0.510173	0.495	0.193	1.69061e-138	Dermis	SPTAN1
1.01954e-142	0.423419	0.402	0.111	2.54222e-138	Dermis	KDM5B
3.35715e-142	0.351637	0.45	0.133	8.37106e-138	Dermis	MFGE8
1.37941e-141	0.45715	0.49	0.179	3.43955e-137	Dermis	SORBS3
1.91215e-141	0.453475	0.946	0.787	4.76795e-137	Dermis	EIF3H
5.89694e-139	0.576614	0.48	0.185	1.4704e-134	Dermis	PLK2
5.40666e-138	0.626787	0.751	0.489	1.34815e-133	Dermis	SERTAD1
7.69484e-138	0.478884	0.463	0.169	1.91871e-133	Dermis	ALDH7A1
1.61351e-137	0.481386	0.861	0.607	4.02328e-133	Dermis	ESD
3.77223e-137	0.480096	0.466	0.173	9.40605e-133	Dermis	CDK6
7.21033e-137	0.368724	0.435	0.128	1.7979e-132	Dermis	TIMP3
1.06761e-136	0.445892	0.773	0.464	2.66207e-132	Dermis	ANXA6
1.82334e-135	0.505386	0.939	0.775	4.5465e-131	Dermis	SERBP1
1.20588e-134	0.455495	0.446	0.154	3.00687e-130	Dermis	UGDH
1.41834e-134	0.448334	0.428	0.145	3.53662e-130	Dermis	PIGC
1.77457e-134	0.487715	0.816	0.558	4.42488e-130	Dermis	TMED2
2.10198e-134	0.514709	0.706	0.408	5.24128e-130	Dermis	TAF7
4.5032e-133	0.467534	0.446	0.165	1.12287e-128	Dermis	CCNB1IP1
1.62401e-132	0.476915	0.544	0.249	4.04946e-128	Dermis	REXO2
3.56078e-132	0.431909	0.47	0.171	8.87881e-128	Dermis	SMARCA1
1.00547e-130	0.472564	0.959	0.77	2.50714e-126	Dermis	JUN
1.45266e-130	0.451123	0.581	0.269	3.6222e-126	Dermis	TSPAN3
1.3463e-129	0.455729	0.571	0.27	3.35701e-125	Dermis	RRAGA
4.41866e-129	0.470734	0.497	0.207	1.10179e-124	Dermis	SPART
1.31335e-128	0.458283	0.865	0.609	3.27484e-124	Dermis	PRDX2
4.81791e-128	0.508151	0.705	0.406	1.20134e-123	Dermis	STAT3
6.23406e-128	0.443633	0.467	0.185	1.55446e-123	Dermis	BET1
1.5457e-127	0.438599	0.448	0.163	3.85421e-123	Dermis	CPQ
1.65689e-127	0.434899	0.444	0.164	4.13145e-123	Dermis	TP53I13
5.06403e-127	0.424536	0.427	0.153	1.26272e-122	Dermis	TXNDC15
9.6617e-126	0.464075	0.428	0.147	2.40914e-121	Dermis	RCN3
1.24194e-125	0.520569	0.757	0.505	3.09679e-121	Dermis	KRT10
2.16502e-125	0.487928	0.499	0.204	5.39848e-121	Dermis	AXL
3.68181e-125	1.39806	0.513	0.253	9.1806e-121	Dermis	PLAC9
8.69675e-125	0.424051	0.953	0.788	2.16854e-120	Dermis	SNRPE
1.87796e-124	0.45877	0.779	0.504	4.6827e-120	Dermis	MTCH1
3.19204e-124	0.388941	0.451	0.164	7.95935e-120	Dermis	FKBP11
1.45561e-123	0.391351	0.971	0.829	3.62956e-119	Dermis	ZFAS1
9.67519e-123	0.427988	0.931	0.754	2.41251e-118	Dermis	ATP5F1A
1.84075e-122	0.458553	0.642	0.357	4.5899e-118	Dermis	GLO1
3.68771e-122	0.41828	0.435	0.161	9.1953e-118	Dermis	SWI5
6.83456e-122	0.441946	0.541	0.248	1.7042e-117	Dermis	VGLL4
8.18133e-122	0.449901	0.493	0.204	2.04001e-117	Dermis	RHOBTB3
2.66753e-121	0.45367	0.523	0.243	6.65149e-117	Dermis	TERF1
4.80636e-121	0.435782	0.596	0.301	1.19847e-116	Dermis	ZNF22
1.42951e-120	0.383797	0.543	0.245	3.56449e-116	Dermis	FAM3C
4.21825e-120	0.338675	0.989	0.928	1.05182e-115	Dermis	SUMO2
7.79832e-120	0.520787	0.588	0.318	1.94451e-115	Dermis	HCFC1R1
4.2019e-118	0.443685	0.655	0.366	1.04774e-113	Dermis	DCTN2
6.06492e-118	0.304658	0.999	0.991	1.51229e-113	Dermis	RPSA
6.18609e-118	0.455551	0.519	0.243	1.5425e-113	Dermis	GLG1
3.85865e-117	0.421854	0.873	0.65	9.62154e-113	Dermis	RTRAF
8.02958e-117	0.436906	0.626	0.333	2.00218e-112	Dermis	YIPF3
5.4789e-116	0.440335	0.428	0.162	1.36616e-111	Dermis	FARP1
5.43768e-115	0.462334	0.657	0.382	1.35589e-110	Dermis	SMARCB1
1.0185e-114	0.399089	0.406	0.145	2.53963e-110	Dermis	C11orf74
2.63481e-113	0.415916	0.705	0.419	6.56989e-109	Dermis	SAT2
4.60033e-113	0.418634	0.413	0.153	1.14709e-108	Dermis	SERTAD3
5.6901e-113	0.434887	0.601	0.32	1.41883e-108	Dermis	NKTR
1.1198e-112	0.444573	0.818	0.57	2.79221e-108	Dermis	MYDGF
3.01863e-112	0.449986	0.81	0.575	7.52696e-108	Dermis	RSL1D1
3.98113e-112	0.437598	0.807	0.556	9.92694e-108	Dermis	EIF4B
3.33895e-111	0.420046	0.753	0.48	8.32568e-107	Dermis	GTF2H5
4.02025e-111	0.430105	0.71	0.418	1.00245e-106	Dermis	TCEAL4
5.80953e-111	0.382826	0.422	0.161	1.44861e-106	Dermis	RTL8A
5.51333e-109	0.377743	0.589	0.284	1.37475e-104	Dermis	CCND1
7.66361e-109	0.416077	0.821	0.589	1.91092e-104	Dermis	ALKBH7
6.94834e-108	0.490765	0.62	0.352	1.73257e-103	Dermis	FAM53C
1.30151e-107	0.43731	0.601	0.323	3.24533e-103	Dermis	CBX1
3.08377e-107	0.401872	0.529	0.253	7.68937e-103	Dermis	BAD
3.29286e-107	0.395573	0.43	0.173	8.21075e-103	Dermis	AZI2
7.15285e-107	0.415491	0.862	0.668	1.78356e-102	Dermis	SEC62
1.01583e-106	0.404843	0.559	0.287	2.53297e-102	Dermis	MPHOSPH8
1.19625e-106	0.412671	0.62	0.328	2.98285e-102	Dermis	IGF2BP2
1.06965e-105	0.40392	0.413	0.163	2.66717e-101	Dermis	PLOD3
1.50162e-105	0.40177	0.489	0.225	3.74429e-101	Dermis	CFAP20
1.47928e-104	0.424218	0.63	0.369	3.68857e-100	Dermis	SEC13
1.89545e-104	0.377537	0.454	0.198	4.72631e-100	Dermis	MTX2
2.07012e-104	0.366798	0.489	0.223	5.16186e-100	Dermis	KLHDC2
7.0008e-104	0.429614	0.638	0.359	1.74565e-99	Dermis	CNN2
1.44531e-103	0.400007	0.48	0.222	3.60387e-99	Dermis	GNL1
4.86348e-103	0.407523	0.666	0.392	1.21271e-98	Dermis	AKAP9
4.92417e-102	0.38962	0.507	0.246	1.22784e-97	Dermis	ARL3
2.01926e-101	0.378463	0.92	0.778	5.03504e-97	Dermis	PRDX5
4.41509e-101	0.384926	0.509	0.244	1.1009e-96	Dermis	ESF1
8.31072e-101	0.398441	0.49	0.239	2.07228e-96	Dermis	ARL1
1.43736e-100	0.345496	0.539	0.261	3.58406e-96	Dermis	HES1
2.6531e-100	0.45718	0.89	0.725	6.6155e-96	Dermis	PDIA3
1.80284e-99	0.368757	0.429	0.188	4.49537e-95	Dermis	FASTK
6.08956e-99	0.403719	0.46	0.215	1.51843e-94	Dermis	ERG28
6.33689e-99	0.38532	0.446	0.198	1.5801e-94	Dermis	DHX29
2.30461e-98	0.401934	0.477	0.23	5.74655e-94	Dermis	HEBP1
3.22886e-98	0.428647	0.479	0.231	8.05115e-94	Dermis	OAT
5.55564e-97	0.400628	0.559	0.306	1.3853e-92	Dermis	SEC63
9.95497e-97	0.383058	0.54	0.287	2.48227e-92	Dermis	CDC26
3.35089e-96	0.387367	0.592	0.333	8.35545e-92	Dermis	SURF4
3.91094e-96	0.420489	0.858	0.657	9.75193e-92	Dermis	XIST
4.17349e-96	0.379026	0.526	0.269	1.04066e-91	Dermis	RPL7L1
5.09732e-96	0.287732	0.805	0.472	1.27102e-91	Dermis	PMP22
5.98384e-96	0.404345	0.862	0.615	1.49207e-91	Dermis	RBMX
6.11469e-96	0.38111	0.553	0.294	1.5247e-91	Dermis	SDF2
8.69037e-96	0.397989	0.446	0.202	2.16694e-91	Dermis	EPB41L2
1.47241e-95	0.367658	0.459	0.213	3.67146e-91	Dermis	LRRC41
3.9468e-95	0.397391	0.783	0.541	9.84136e-91	Dermis	2002-09-01
1.10385e-93	0.397739	0.496	0.246	2.75244e-89	Dermis	DAAM1
1.16743e-93	0.371999	0.417	0.181	2.911e-89	Dermis	RBM4
2.64133e-93	0.346035	0.679	0.388	6.58615e-89	Dermis	PPA1
2.70968e-93	0.389234	0.586	0.331	6.75658e-89	Dermis	RSF1
3.48936e-93	0.381142	0.659	0.396	8.70072e-89	Dermis	BEX4
4.78241e-93	0.370704	0.509	0.257	1.19249e-88	Dermis	POLD2
6.14603e-93	0.31831	0.971	0.894	1.53251e-88	Dermis	SNRPD2
4.99182e-92	0.336132	0.428	0.185	1.24471e-87	Dermis	ARMCX1
5.78138e-92	0.37888	0.503	0.247	1.44159e-87	Dermis	BTG3
6.74024e-92	0.373924	0.809	0.585	1.68068e-87	Dermis	RAB2A
8.31588e-92	0.381232	0.773	0.51	2.07356e-87	Dermis	MZT2A
8.43927e-92	0.368318	0.566	0.314	2.10433e-87	Dermis	NPM3
2.15903e-91	0.354239	0.684	0.412	5.38354e-87	Dermis	CDK4
2.38729e-91	0.389539	0.522	0.277	5.95271e-87	Dermis	RALA
2.46479e-91	0.338999	0.465	0.222	6.14595e-87	Dermis	ECI2
2.79718e-91	0.37952	0.739	0.486	6.97477e-87	Dermis	HDAC2
1.08051e-90	0.378284	0.583	0.326	2.69424e-86	Dermis	ZC3H13
1.19417e-90	0.384775	0.702	0.453	2.97766e-86	Dermis	QARS
7.53352e-90	0.332292	0.415	0.176	1.87848e-85	Dermis	CDKN1C
7.93515e-89	0.366486	0.4	0.171	1.97863e-84	Dermis	CCDC34
1.33221e-88	0.345064	0.416	0.185	3.32188e-84	Dermis	SEC24D
3.45748e-88	0.388879	0.57	0.331	8.62122e-84	Dermis	PLEKHJ1
1.21385e-87	0.42962	0.615	0.38	3.02674e-83	Dermis	OLA1
2.47182e-87	0.333952	0.42	0.187	6.16349e-83	Dermis	GOPC
4.12805e-87	0.37551	0.785	0.554	1.02933e-82	Dermis	RNF7
1.0139e-86	0.381966	0.783	0.532	2.52816e-82	Dermis	PHB2
1.68414e-86	0.38869	0.956	0.828	4.19941e-82	Dermis	CALR
1.83167e-86	0.378037	0.676	0.427	4.56727e-82	Dermis	SBDS
1.08852e-85	0.338115	0.417	0.186	2.71422e-81	Dermis	CAPN2
1.63915e-85	0.36611	0.494	0.255	4.08722e-81	Dermis	TOX4
1.76585e-85	0.346856	0.882	0.698	4.40315e-81	Dermis	DAD1
3.68178e-85	0.32073	0.979	0.904	9.18053e-81	Dermis	DYNLL1
4.12319e-85	0.308796	0.853	0.618	1.02812e-80	Dermis	MGST3
9.78559e-85	0.331027	0.428	0.197	2.44004e-80	Dermis	GINM1
9.1486e-84	0.377402	0.621	0.383	2.2812e-79	Dermis	OS9
5.15267e-83	0.349577	0.442	0.215	1.28482e-78	Dermis	SCFD1
5.89727e-83	0.339168	0.429	0.199	1.47048e-78	Dermis	MAP4
7.76994e-83	0.353058	0.68	0.428	1.93744e-78	Dermis	CLNS1A
8.54814e-83	0.359062	0.892	0.704	2.13148e-78	Dermis	PDIA6
1.92592e-82	0.378414	0.721	0.485	4.80229e-78	Dermis	PFDN4
5.47666e-82	0.349295	0.509	0.277	1.36561e-77	Dermis	ARMCX6
1.18831e-81	0.354615	0.723	0.482	2.96306e-77	Dermis	METTL9
1.25652e-81	0.374901	0.578	0.342	3.13312e-77	Dermis	SRSF1
1.92341e-81	0.335299	0.447	0.219	4.79603e-77	Dermis	ERLEC1
5.65369e-81	0.351166	0.497	0.261	1.40975e-76	Dermis	AAMDC
2.13091e-80	0.341641	0.821	0.578	5.31342e-76	Dermis	PNISR
3.30401e-80	0.292552	0.991	0.935	8.23855e-76	Dermis	CD63
9.37743e-80	0.320335	0.487	0.252	2.33826e-75	Dermis	GNL3
9.94544e-80	0.350513	0.76	0.511	2.4799e-75	Dermis	APEX1
1.22853e-79	0.330051	0.568	0.324	3.06333e-75	Dermis	FUNDC2
2.31829e-79	0.338779	0.44	0.212	5.78067e-75	Dermis	MRPL17
2.26129e-78	0.36924	0.735	0.524	5.63853e-74	Dermis	ATRAID
1.0553e-77	0.333705	0.544	0.296	2.63139e-73	Dermis	S100A13
1.89987e-77	0.296618	0.618	0.352	4.73733e-73	Dermis	CARHSP1
2.1838e-77	0.335916	0.489	0.264	5.4453e-73	Dermis	MRPL32
2.77852e-77	0.334277	0.798	0.57	6.92823e-73	Dermis	FBL
2.91122e-77	0.339003	0.612	0.371	7.25913e-73	Dermis	EMC4
1.4721e-76	0.334289	0.842	0.635	3.67068e-72	Dermis	RSL24D1
3.01303e-76	0.324437	0.524	0.299	7.513e-72	Dermis	MED10
3.77234e-76	0.349959	0.692	0.452	9.40633e-72	Dermis	CCT2
5.86829e-76	0.337979	0.565	0.34	1.46326e-71	Dermis	YTHDF2
7.04604e-76	0.337807	0.718	0.47	1.75693e-71	Dermis	HNRNPH3
8.67364e-76	0.320789	0.429	0.212	2.16277e-71	Dermis	POLR2C
1.31377e-75	0.325172	0.771	0.521	3.27589e-71	Dermis	ILF2
2.17979e-75	0.320272	0.618	0.374	5.43532e-71	Dermis	ADH5
9.61757e-75	0.276571	0.965	0.898	2.39814e-70	Dermis	COMMD6
9.83153e-75	0.313011	0.423	0.206	2.45149e-70	Dermis	PDZD11
1.50388e-74	0.331673	0.916	0.764	3.74993e-70	Dermis	ST13
2.56427e-74	0.357666	0.477	0.253	6.39402e-70	Dermis	TSC22D2
3.41183e-74	0.339906	0.522	0.296	8.50739e-70	Dermis	PAFAH1B3
3.96098e-74	0.30077	0.458	0.239	9.8767e-70	Dermis	COPS4
7.16273e-74	0.350411	0.712	0.474	1.78603e-69	Dermis	SF3B2
1.55996e-73	0.370483	0.668	0.458	3.88977e-69	Dermis	DDOST
8.17972e-72	0.330191	0.455	0.245	2.03961e-67	Dermis	COPB2
9.29102e-72	0.322275	0.586	0.352	2.31671e-67	Dermis	IGBP1
9.90075e-72	0.306923	0.473	0.245	2.46875e-67	Dermis	MYC
1.7158e-71	0.342758	0.727	0.499	4.27836e-67	Dermis	DYNC1I2
2.74703e-71	0.327001	0.58	0.358	6.84971e-67	Dermis	IER3IP1
3.90593e-71	0.303506	0.493	0.273	9.73944e-67	Dermis	SEC61A1
4.26786e-71	0.361942	0.938	0.733	1.06419e-66	Dermis	MARCKS
8.20779e-71	0.279931	0.4	0.192	2.04661e-66	Dermis	TM2D3
1.05292e-70	0.31976	0.821	0.604	2.62545e-66	Dermis	EIF3I
1.15766e-70	0.332872	0.479	0.263	2.88662e-66	Dermis	CRYL1
1.17354e-70	0.327637	0.446	0.225	2.92623e-66	Dermis	MGLL
1.80042e-70	0.298776	0.442	0.224	4.48934e-66	Dermis	TCF12
2.68498e-70	0.289068	0.848	0.606	6.695e-66	Dermis	YWHAQ
7.07952e-70	2.30588	0.41	0.259	1.76528e-65	Dermis	POSTN
1.3628e-69	0.304223	0.932	0.783	3.39814e-65	Dermis	TRIR
2.05314e-69	0.31698	0.528	0.303	5.1195e-65	Dermis	BZW2
2.07004e-69	0.356043	0.578	0.359	5.16165e-65	Dermis	UGP2
4.23762e-69	0.307358	0.512	0.291	1.05665e-64	Dermis	IFT20
4.67227e-69	0.319896	0.473	0.261	1.16503e-64	Dermis	UPF3A
1.44801e-68	0.298038	0.947	0.813	3.61062e-64	Dermis	MZT2B
8.77266e-68	0.320667	0.695	0.469	2.18746e-63	Dermis	COPS6
8.87929e-68	0.332627	0.698	0.483	2.21405e-63	Dermis	TXNL1
9.6681e-68	0.293937	0.933	0.814	2.41074e-63	Dermis	MYL12B
1.49701e-67	0.292932	0.527	0.31	3.73279e-63	Dermis	KLHDC3
1.51395e-67	0.314972	0.478	0.27	3.77504e-63	Dermis	HNRNPA1P48
2.87384e-67	0.323841	0.753	0.522	7.16591e-63	Dermis	RSRC2
4.39394e-67	0.330788	0.842	0.65	1.09563e-62	Dermis	GDI2
2.79628e-66	0.306489	0.596	0.378	6.97252e-62	Dermis	LRPAP1
1.91795e-65	0.423183	0.671	0.458	4.7824e-61	Dermis	CCL2
2.62375e-65	0.265543	0.411	0.206	6.54233e-61	Dermis	GCSH
3.62851e-65	0.322685	0.61	0.39	9.04769e-61	Dermis	LYRM4
4.19587e-64	0.290694	0.587	0.365	1.04624e-59	Dermis	SNRPN
5.56488e-64	0.286305	0.477	0.266	1.3876e-59	Dermis	C1orf123
6.75989e-64	0.305824	0.501	0.291	1.68558e-59	Dermis	VPS51
5.54235e-63	0.327054	0.76	0.563	1.38198e-58	Dermis	BRD2
7.45313e-63	0.325575	0.686	0.46	1.85844e-58	Dermis	PNN
7.73953e-63	0.308448	0.596	0.386	1.92985e-58	Dermis	ATXN10
1.0801e-62	0.279594	0.479	0.272	2.69323e-58	Dermis	ERGIC2
2.43773e-62	0.302216	0.533	0.324	6.07848e-58	Dermis	LRRC59
4.10006e-62	0.299866	0.482	0.276	1.02235e-57	Dermis	UBE3A
4.68015e-62	0.279529	0.505	0.293	1.167e-57	Dermis	COPS8
5.28158e-62	0.297065	0.496	0.29	1.31696e-57	Dermis	DDX1
1.29827e-61	0.282419	0.44	0.241	3.23724e-57	Dermis	AP1S1
3.26852e-61	0.275224	0.468	0.261	8.15005e-57	Dermis	TIMM9
3.92984e-61	0.328651	0.54	0.339	9.79906e-57	Dermis	NR3C1
4.48065e-61	0.304524	0.425	0.229	1.11725e-56	Dermis	GABPB1.AS1
7.60094e-61	0.274802	0.586	0.369	1.89529e-56	Dermis	PRKCSH
1.64912e-60	0.276074	0.483	0.28	4.11208e-56	Dermis	TM2D1
2.08238e-60	0.302274	0.426	0.223	5.19242e-56	Dermis	TENT5A
1.20438e-59	0.279575	0.563	0.352	3.00312e-55	Dermis	MRPL43
9.68623e-59	0.264059	0.504	0.3	2.41526e-54	Dermis	MRPL3
1.34991e-58	0.317461	0.686	0.48	3.366e-54	Dermis	EIF4H
1.83866e-58	0.315067	0.599	0.39	4.58469e-54	Dermis	SAR1A
3.11876e-58	0.358301	0.485	0.295	7.77662e-54	Dermis	FDFT1
1.70072e-57	0.270979	0.9	0.751	4.24076e-53	Dermis	SRSF7
1.80249e-57	0.276467	0.984	0.857	4.4945e-53	Dermis	FOS
3.13863e-57	0.280535	0.456	0.265	7.82619e-53	Dermis	SND1
5.02441e-57	0.255251	0.459	0.261	1.25284e-52	Dermis	C5orf15
5.07283e-57	0.279313	0.837	0.63	1.26491e-52	Dermis	PSMB7
5.71706e-57	0.313244	0.519	0.326	1.42555e-52	Dermis	PCBD1
7.45003e-57	0.280598	0.82	0.61	1.85766e-52	Dermis	MRPL51
1.38843e-56	0.324213	0.887	0.764	3.46205e-52	Dermis	CCNL1
2.76519e-56	0.274666	0.571	0.363	6.89501e-52	Dermis	CHID1
5.82373e-56	0.274079	0.948	0.829	1.45215e-51	Dermis	HNRNPDL
5.91236e-56	0.261237	0.592	0.381	1.47425e-51	Dermis	UBE2S
7.69107e-56	0.259059	0.469	0.269	1.91777e-51	Dermis	IP6K2
3.61881e-55	0.259174	0.653	0.434	9.02349e-51	Dermis	MANF
4.16983e-55	0.257342	0.426	0.238	1.03975e-50	Dermis	ERI3
4.92325e-54	0.256869	0.458	0.266	1.22761e-49	Dermis	SLC39A1
5.36536e-54	0.291883	0.678	0.475	1.33785e-49	Dermis	UBXN4
1.71478e-53	0.298457	0.644	0.43	4.2758e-49	Dermis	TPR
5.9255e-53	0.290482	0.766	0.573	1.47752e-48	Dermis	TMED9
3.41696e-52	0.268901	0.458	0.272	8.52019e-48	Dermis	STX5
5.01385e-52	0.279983	0.549	0.354	1.2502e-47	Dermis	HDDC2
6.9304e-52	0.330883	0.643	0.465	1.72809e-47	Dermis	NDFIP1
6.93734e-52	0.251581	0.766	0.565	1.72983e-47	Dermis	SELENOW
9.54082e-52	0.266902	0.802	0.631	2.379e-47	Dermis	SELENOF
1.51599e-51	0.265832	0.415	0.234	3.78011e-47	Dermis	GOLGB1
6.05993e-51	0.251543	0.448	0.265	1.51104e-46	Dermis	ATG101
7.23754e-51	0.267262	0.739	0.541	1.80468e-46	Dermis	C8orf59
2.82705e-50	0.295824	0.758	0.581	7.04924e-46	Dermis	SSB
1.48245e-49	0.263595	0.631	0.422	3.69649e-45	Dermis	SRSF10
1.98733e-49	0.292804	0.65	0.454	4.95542e-45	Dermis	LUC7L3
8.92632e-49	0.271083	0.772	0.591	2.22578e-44	Dermis	NSA2
2.34012e-47	0.263747	0.567	0.376	5.83508e-43	Dermis	SELENOS
2.61751e-47	0.256388	0.727	0.527	6.52677e-43	Dermis	PPIG
4.59058e-47	0.269867	0.764	0.575	1.14466e-42	Dermis	PHB
1.98315e-45	0.263089	0.65	0.457	4.94498e-41	Dermis	BCLAF1
8.58386e-45	0.257606	0.873	0.717	2.14039e-40	Dermis	ATP6V0E1
9.70598e-45	0.294767	0.692	0.516	2.42019e-40	Dermis	FAM133B
4.22848e-44	0.259044	0.675	0.489	1.05437e-39	Dermis	COPZ1
4.63041e-44	0.25553	0.693	0.496	1.15459e-39	Dermis	RNPS1
1.35067e-41	0.251332	0.851	0.695	3.36791e-37	Dermis	SF3B6
4.60566e-40	0.264297	0.865	0.72	1.14842e-35	Dermis	ATF4
1.6237e-37	0.278065	0.653	0.466	4.04869e-33	Dermis	KLF4
6.04877e-28	0.279872	0.648	0.511	1.50826e-23	Dermis	GSN
0	6.1726	1	0.024	0	Epidermis	KRT19
0	5.02929	0.857	0.01	0	Epidermis	KRT4
0	4.70169	0.679	0.008	0	Epidermis	KRT13
0	4.24968	0.839	0.012	0	Epidermis	KRT17
0	3.7721	0.893	0.014	0	Epidermis	KRT18
0	3.57527	0.839	0.005	0	Epidermis	CLDN4
0	3.42171	0.696	0.004	0	Epidermis	KRT15
0	3.32671	0.839	0.005	0	Epidermis	TACSTD2
0	3.21307	0.786	0.003	0	Epidermis	IGFL2
0	2.77285	0.857	0.004	0	Epidermis	S100A14
0	2.75216	0.554	0.001	0	Epidermis	SPRR3
0	2.74325	0.839	0.005	0	Epidermis	DSP
0	2.52335	0.714	0.004	0	Epidermis	C19orf33
0	2.42389	0.732	0.003	0	Epidermis	ELF3
0	2.35844	0.768	0.002	0	Epidermis	DSC3
0	2.2445	0.786	0.001	0	Epidermis	NECTIN4
0	2.19308	0.786	0.002	0	Epidermis	SFN
0	2.16799	0.661	0.01	0	Epidermis	MAL
0	2.14155	0.429	0.002	0	Epidermis	KRT5
0	2.07927	0.821	0.009	0	Epidermis	SPINT1
0	2.0791	0.714	0.001	0	Epidermis	SCEL
0	1.98785	0.661	0.001	0	Epidermis	GABRP
0	1.86864	0.768	0.003	0	Epidermis	RAB25
0	1.83214	0.429	0.003	0	Epidermis	XAGE2
0	1.82111	0.589	0.005	0	Epidermis	UPK2
0	1.78082	0.446	0.001	0	Epidermis	SPRR2F
0	1.77627	0.714	0.002	0	Epidermis	CLDN6
0	1.71442	0.696	0.007	0	Epidermis	FXYD3
0	1.70703	0.607	0.006	0	Epidermis	CLDN7
0	1.69638	0.589	0.004	0	Epidermis	RHOV
0	1.59522	0.518	0.003	0	Epidermis	TNNT2
0	1.55675	0.661	0.011	0	Epidermis	DSG2
0	1.55189	0.571	0.009	0	Epidermis	SEMA3E
0	1.51649	0.607	0.002	0	Epidermis	SERPINB2
0	1.51589	0.536	0.001	0	Epidermis	UPK1A
0	1.36993	0.554	0.004	0	Epidermis	FGFR3
0	1.35664	0.625	0	0	Epidermis	C2orf54
0	1.34456	0.464	0	0	Epidermis	IGFL2.AS1
0	1.30715	0.429	0.001	0	Epidermis	AGR3
0	1.27314	0.464	0.002	0	Epidermis	EVPL
0	1.25746	0.554	0	0	Epidermis	VGLL1
0	1.2121	0.589	0.01	0	Epidermis	CXADR
0	1.18761	0.446	0.003	0	Epidermis	WNT6
0	1.15151	0.589	0.001	0	Epidermis	MUC15
0	1.1107	0.429	0	0	Epidermis	KRT7
0	1.07356	0.518	0.001	0	Epidermis	KLC3
0	1.05863	0.429	0.001	0	Epidermis	FAM3D
0	0.976151	0.518	0.001	0	Epidermis	LAD1
0	0.954369	0.482	0.001	0	Epidermis	PKP3
0	0.943029	0.536	0.001	0	Epidermis	PRSS8
0	0.770081	0.411	0	0	Epidermis	ZNF750
4.42448e-292	0.977216	0.446	0.006	1.10324e-287	Epidermis	CDH1
5.89746e-276	4.52744	0.964	0.038	1.47053e-271	Epidermis	KRT8
3.00394e-270	2.12424	0.75	0.021	7.49033e-266	Epidermis	DSC2
5.45929e-261	1.83838	0.643	0.016	1.36127e-256	Epidermis	EGLN3
2.26166e-256	2.15388	0.768	0.024	5.63946e-252	Epidermis	LYPD3
2.12198e-255	3.69426	0.857	0.031	5.29116e-251	Epidermis	CLIC3
7.57609e-218	2.05342	0.786	0.03	1.8891e-213	Epidermis	COX4I2
3.93809e-211	1.0325	0.482	0.01	9.81963e-207	Epidermis	TFAP2A
2.43007e-159	1.19378	0.661	0.029	6.05938e-155	Epidermis	RASSF7
1.85661e-158	1.37424	0.518	0.017	4.62947e-154	Epidermis	KLF5
2.2984e-155	1.71696	0.661	0.03	5.73106e-151	Epidermis	EPAS1
6.51792e-146	1.22014	0.536	0.02	1.62524e-141	Epidermis	EPCAM
3.84275e-141	1.01758	0.446	0.014	9.5819e-137	Epidermis	MARVELD3
1.21254e-138	1.12767	0.589	0.027	3.02347e-134	Epidermis	HOTAIRM1
9.45097e-133	1.01869	0.429	0.014	2.3566e-128	Epidermis	MAL2
4.10608e-118	1.03308	0.464	0.019	1.02385e-113	Epidermis	TDRP
2.0333e-115	1.60729	0.554	0.029	5.07004e-111	Epidermis	CYP2W1
1.93281e-111	2.18265	0.786	0.065	4.81947e-107	Epidermis	TSTD1
9.75368e-107	1.5967	0.571	0.033	2.43208e-102	Epidermis	PPL
4.73313e-90	1.75028	0.571	0.039	1.1802e-85	Epidermis	PCP4
1.6565e-85	1.02459	0.464	0.027	4.13047e-81	Epidermis	LSR
8.83649e-85	1.07493	0.464	0.027	2.20338e-80	Epidermis	ITIH5
4.72938e-84	2.51832	0.875	0.115	1.17927e-79	Epidermis	S100A16
1.70747e-82	3.33974	0.893	0.128	4.25756e-78	Epidermis	SLC2A1
4.55224e-82	0.825917	0.429	0.024	1.1351e-77	Epidermis	STAP2
2.00909e-80	1.31836	0.571	0.045	5.00965e-76	Epidermis	DMKN
2.27618e-80	0.671031	0.411	0.022	5.67567e-76	Epidermis	BLNK
7.09226e-78	1.71278	0.75	0.085	1.76846e-73	Epidermis	PTPRF
2.47739e-72	1.59276	0.732	0.086	6.17738e-68	Epidermis	JUP
3.63658e-72	1.70093	0.75	0.088	9.06781e-68	Epidermis	RAB11FIP1
9.14879e-72	0.930856	0.446	0.03	2.28125e-67	Epidermis	MPZL2
7.85529e-71	1.02822	0.536	0.044	1.95872e-66	Epidermis	PWWP2B
5.68845e-70	2.68144	0.821	0.122	1.41842e-65	Epidermis	NDRG2
1.2716e-67	1.9997	0.786	0.106	3.17072e-63	Epidermis	SPINT2
7.06974e-67	2.6421	0.821	0.127	1.76284e-62	Epidermis	CD24
4.60452e-64	0.812855	0.429	0.031	1.14814e-59	Epidermis	GUCY1A1
2.13735e-62	1.07351	0.589	0.058	5.32947e-58	Epidermis	PDLIM1
4.71575e-58	3.03045	0.946	0.235	1.17587e-53	Epidermis	PERP
7.72746e-58	0.900553	0.5	0.047	1.92684e-53	Epidermis	ESRP1
8.63015e-58	1.60289	0.804	0.129	2.15193e-53	Epidermis	NSG1
3.47719e-53	1.08792	0.554	0.062	8.67037e-49	Epidermis	GPRC5A
4.78581e-53	0.669451	0.411	0.034	1.19334e-48	Epidermis	ANK3
6.98413e-51	1.05353	0.464	0.045	1.74149e-46	Epidermis	EFNA1
4.86626e-49	1.26115	0.554	0.067	1.2134e-44	Epidermis	COL18A1
2.20878e-48	4.36549	0.982	0.322	5.50758e-44	Epidermis	ANXA1
1.61128e-43	1.43272	0.839	0.183	4.01773e-39	Epidermis	EZR
6.97743e-43	1.80038	0.75	0.163	1.73982e-38	Epidermis	SDC1
1.29187e-42	1.29886	0.643	0.11	3.22128e-38	Epidermis	LMO7
3.21271e-41	1.78143	0.821	0.204	8.01089e-37	Epidermis	ISYNA1
1.31728e-40	0.964156	0.464	0.058	3.28463e-36	Epidermis	DDR1
7.93634e-38	1.14504	0.696	0.143	1.97893e-33	Epidermis	SMAGP
2.76474e-36	1.48484	0.696	0.154	6.89389e-32	Epidermis	TSPAN13
9.84242e-34	1.91564	1	0.934	2.45421e-29	Epidermis	S100A11
1.12302e-33	1.85102	0.875	0.313	2.80024e-29	Epidermis	CAPG
4.86337e-33	2.44109	1	0.845	1.21268e-28	Epidermis	S100A10
5.71142e-33	0.780641	0.464	0.068	1.42414e-28	Epidermis	KCTD1
7.3555e-33	1.28028	0.679	0.155	1.83409e-28	Epidermis	CCND3
2.2927e-32	0.72165	0.429	0.059	5.71685e-28	Epidermis	STARD10
3.12694e-32	1.55878	0.714	0.183	7.79702e-28	Epidermis	SYNE2
4.78864e-32	1.65542	0.482	0.075	1.19405e-27	Epidermis	BCAM
1.5626e-31	1.31284	0.643	0.144	3.89635e-27	Epidermis	NDRG1
2.95012e-29	0.992095	0.536	0.099	7.35614e-25	Epidermis	SYNGR2
5.7661e-29	1.96257	0.839	0.311	1.43778e-24	Epidermis	CD9
7.41305e-29	1.74975	0.893	0.362	1.84844e-24	Epidermis	ARHGAP29
9.02577e-29	0.920157	0.554	0.111	2.25057e-24	Epidermis	SPPL2B
1.99715e-28	0.963783	0.429	0.067	4.9799e-24	Epidermis	PPP1R3B
7.3688e-28	2.05413	1	0.893	1.83741e-23	Epidermis	ANXA2
2.82099e-27	1.39606	0.839	0.326	7.03414e-23	Epidermis	COMT
3.58002e-27	0.828798	0.518	0.101	8.92678e-23	Epidermis	SLC38A1
4.73143e-26	0.998853	0.446	0.08	1.17978e-21	Epidermis	FAM129B
5.46628e-26	1.34572	1	0.943	1.36302e-21	Epidermis	GSTP1
8.69574e-25	1.0293	0.625	0.162	2.16828e-20	Epidermis	CASP4
9.46309e-25	1.14853	0.768	0.198	2.35962e-20	Epidermis	VAMP8
1.07495e-24	1.21612	0.589	0.147	2.6804e-20	Epidermis	NOTCH3
6.48854e-24	2.00835	0.911	0.526	1.61792e-19	Epidermis	LGALS3
1.87309e-23	1.01242	0.625	0.164	4.67054e-19	Epidermis	STXBP6
1.38617e-22	0.686334	0.411	0.074	3.45641e-18	Epidermis	CXXC5
1.18634e-21	1.22655	0.768	0.289	2.95815e-17	Epidermis	FKBP4
1.45802e-20	1.4374	0.929	0.799	3.63558e-16	Epidermis	C4orf3
6.37762e-20	0.85113	0.5	0.12	1.59026e-15	Epidermis	SKAP2
9.29449e-20	2.64346	0.857	0.58	2.31758e-15	Epidermis	SLC2A3
1.80697e-19	0.968383	0.768	0.317	4.50568e-15	Epidermis	PDLIM4
2.64356e-19	1.14779	0.536	0.151	6.59172e-15	Epidermis	SH3YL1
2.3833e-18	0.823218	0.5	0.131	5.94276e-14	Epidermis	NDFIP2
2.58982e-18	1.01779	0.554	0.154	6.45772e-14	Epidermis	FLNB
3.44502e-18	0.885836	0.554	0.162	8.59015e-14	Epidermis	HOOK2
4.81419e-18	0.594717	0.429	0.096	1.20042e-13	Epidermis	PPP1R37
1.13798e-17	0.857041	0.643	0.225	2.83755e-13	Epidermis	GIPC1
2.75287e-17	0.845608	0.429	0.103	6.86427e-13	Epidermis	ARRDC1
3.20744e-17	0.827791	0.518	0.148	7.99775e-13	Epidermis	TMEM189
3.30533e-17	0.835376	0.5	0.127	8.24183e-13	Epidermis	BHLHE40
4.71073e-17	0.826679	0.482	0.127	1.17462e-12	Epidermis	ERRFI1
4.99039e-17	1.17324	0.964	0.792	1.24435e-12	Epidermis	DSTN
5.46326e-17	0.92397	0.554	0.175	1.36226e-12	Epidermis	TMBIM1
2.2393e-16	1.25946	0.536	0.149	5.58368e-12	Epidermis	S100A9
3.77688e-16	0.773139	0.518	0.145	9.41765e-12	Epidermis	CD55
5.60561e-16	1.20514	0.679	0.304	1.39776e-11	Epidermis	GGCT
8.60232e-16	0.988153	0.946	0.937	2.14499e-11	Epidermis	ZFAS1
1.38645e-15	1.50102	0.893	0.826	3.45711e-11	Epidermis	PRDX6
2.16726e-15	1.35547	0.768	0.404	5.40407e-11	Epidermis	CAST
4.0757e-15	1.08163	0.786	0.435	1.01628e-10	Epidermis	PHGDH
4.21956e-15	0.853054	0.536	0.178	1.05215e-10	Epidermis	TRAPPC6A
6.33136e-15	0.863171	0.696	0.269	1.57872e-10	Epidermis	PLS3
6.5843e-15	1.05072	0.643	0.29	1.6418e-10	Epidermis	CD151
2.45827e-14	0.869347	0.589	0.233	6.12971e-10	Epidermis	SNHG19
3.44576e-14	1.22267	0.607	0.249	8.59201e-10	Epidermis	IRX2
4.68814e-14	0.818413	0.429	0.119	1.16899e-09	Epidermis	RXRA
1.28582e-13	0.975143	0.786	0.466	3.20619e-09	Epidermis	TECR
1.68209e-13	1.03557	0.75	0.413	4.19429e-09	Epidermis	PBX1
2.38294e-13	1.32346	0.893	0.994	5.94185e-09	Epidermis	MT.ND3
3.97949e-13	0.677611	0.536	0.181	9.92285e-09	Epidermis	PLP2
7.92851e-13	0.986392	0.929	0.812	1.97697e-08	Epidermis	DBI
1.09841e-12	0.820036	0.875	0.638	2.73888e-08	Epidermis	TCEAL4
1.32171e-12	0.947005	0.536	0.204	3.29568e-08	Epidermis	CCSER2
1.38924e-12	0.648226	1	0.998	3.46406e-08	Epidermis	RPS21
2.64321e-12	1.2864	0.946	0.879	6.59083e-08	Epidermis	S100A6
2.68205e-12	0.782399	0.554	0.211	6.68769e-08	Epidermis	BID
6.25131e-12	0.993132	0.75	0.434	1.55876e-07	Epidermis	HIF3A
9.52661e-12	0.633481	1	0.965	2.37546e-07	Epidermis	HINT1
1.03334e-11	0.885334	0.446	0.143	2.57664e-07	Epidermis	METRNL
1.22001e-11	0.75563	0.554	0.23	3.0421e-07	Epidermis	ETHE1
1.47221e-11	2.08313	0.75	0.471	3.67097e-07	Epidermis	HES1
1.50717e-11	0.789221	0.411	0.128	3.75814e-07	Epidermis	SLC12A2
1.81362e-11	0.685264	0.518	0.187	4.52227e-07	Epidermis	ARL6IP6
2.40037e-11	0.914392	0.696	0.4	5.98532e-07	Epidermis	TMEM141
5.47497e-11	0.666351	0.857	0.688	1.36518e-06	Epidermis	NPC2
6.58917e-11	0.576623	0.411	0.13	1.64301e-06	Epidermis	TRIM16
7.50055e-11	0.797949	0.571	0.268	1.87026e-06	Epidermis	SPAG16
8.18953e-11	0.750357	0.446	0.153	2.04206e-06	Epidermis	PXN
1.48772e-10	0.774319	0.518	0.217	3.70963e-06	Epidermis	NFATC3
2.98589e-10	0.665173	0.946	0.904	7.44531e-06	Epidermis	MYL12B
3.08325e-10	0.749063	0.786	0.533	7.68808e-06	Epidermis	ECHS1
4.47407e-10	0.48913	1	1	1.11561e-05	Epidermis	RPL31
5.13604e-10	0.666269	0.571	0.251	1.28067e-05	Epidermis	TSPAN6
5.363e-10	0.65353	0.607	0.277	1.33726e-05	Epidermis	GID8
7.31838e-10	0.984312	0.786	0.562	1.82484e-05	Epidermis	AHNAK
7.79745e-10	1.09342	0.75	0.486	1.94429e-05	Epidermis	RND3
7.83068e-10	0.792344	0.643	0.357	1.95258e-05	Epidermis	DCXR
9.14426e-10	0.783978	0.5	0.217	2.28012e-05	Epidermis	MUC20.OT1
1.64289e-09	0.548158	0.625	0.265	4.09655e-05	Epidermis	ABRACL
2.16326e-09	0.670542	0.786	0.497	5.39408e-05	Epidermis	ASAH1
2.80857e-09	0.877561	0.696	0.432	7.00317e-05	Epidermis	RTN3
4.38089e-09	0.332589	1	1	0.000109237	Epidermis	RPL41
6.3624e-09	0.749466	0.5	0.224	0.000158646	Epidermis	ILVBL
6.81746e-09	0.497179	0.411	0.151	0.000169993	Epidermis	C5orf38
8.20427e-09	0.386905	1	1	0.000204574	Epidermis	RPS24
1.20058e-08	0.774888	0.536	0.269	0.000299364	Epidermis	GAR1
1.49547e-08	0.654745	0.482	0.201	0.000372896	Epidermis	ERICH1
1.87935e-08	0.688297	0.5	0.22	0.000468617	Epidermis	CD46
1.94542e-08	0.560055	0.464	0.194	0.000485091	Epidermis	PDXDC1
1.99753e-08	0.933125	0.696	0.407	0.000498083	Epidermis	PLK2
2.56889e-08	0.324551	1	1	0.000640552	Epidermis	RPL37A
2.97436e-08	0.833426	0.768	0.611	0.000741655	Epidermis	RAB11A
3.12556e-08	0.771613	0.893	0.992	0.000779357	Epidermis	MT.ND2
3.1651e-08	0.666476	0.589	0.31	0.000789217	Epidermis	ACTN4
3.87142e-08	0.543398	0.464	0.203	0.000965338	Epidermis	TMEM41A
4.02101e-08	0.73627	0.75	0.567	0.00100264	Epidermis	TMED3
4.63655e-08	0.587474	0.5	0.231	0.00115612	Epidermis	RAB9A
4.84672e-08	0.929622	0.589	0.354	0.00120853	Epidermis	GALK1
5.05605e-08	0.746073	0.589	0.329	0.00126073	Epidermis	BUB3
5.23644e-08	0.71941	0.839	0.637	0.00130571	Epidermis	IDH2
8.23297e-08	0.570535	0.804	0.739	0.00205289	Epidermis	VDAC2
1.15544e-07	0.742188	0.589	0.33	0.00288109	Epidermis	DPP7
1.54677e-07	0.582358	0.5	0.238	0.00385687	Epidermis	SRPRB
1.56245e-07	0.783272	0.536	0.297	0.00389598	Epidermis	CNDP2
2.02001e-07	0.607305	0.411	0.168	0.0050369	Epidermis	C3orf14
3.20457e-07	0.58282	0.411	0.167	0.0079906	Epidermis	MIR99AHG
3.92896e-07	0.834777	0.589	0.347	0.00979687	Epidermis	MEIS2
4.16539e-07	0.657649	0.661	0.454	0.0103864	Epidermis	REEP5
4.66471e-07	0.508939	0.964	0.759	0.0116315	Epidermis	CALD1
4.81967e-07	0.33898	1	0.999	0.0120179	Epidermis	RPL18
5.15436e-07	0.688517	0.411	0.183	0.0128524	Epidermis	EPN2
5.67389e-07	0.484011	0.429	0.181	0.0141478	Epidermis	ARID3A
6.46824e-07	0.590315	0.518	0.248	0.0161286	Epidermis	LRRFIP1
6.86772e-07	0.298133	1	1	0.0171246	Epidermis	RPS18
7.81475e-07	0.650072	0.946	0.961	0.0194861	Epidermis	PPDPF
7.91014e-07	0.567732	0.482	0.231	0.0197239	Epidermis	SLBP
8.60042e-07	0.744935	0.446	0.219	0.0214451	Epidermis	ERBB2
8.76072e-07	0.51746	0.571	0.321	0.0218449	Epidermis	RAMMET
9.56396e-07	0.713278	0.554	0.314	0.0238477	Epidermis	BCL11A
1.79124e-06	0.779041	0.482	0.277	0.0446645	Epidermis	GOLM1
1.83715e-06	0.666059	0.732	0.494	0.0458094	Epidermis	FDPS
1.87587e-06	0.685637	1	0.834	0.0467749	Epidermis	MDK
0	5.76863	0.778	0.087	0	Immune	SPP1
0	5.25607	0.904	0.087	0	Immune	CCL4
0	5.24058	0.875	0.086	0	Immune	CCL3
0	5.11712	0.723	0.072	0	Immune	RNASE1
0	4.20315	0.985	0.039	0	Immune	SRGN
0	4.11887	0.687	0.03	0	Immune	CCL4L2
0	4.00485	0.679	0.044	0	Immune	CXCL8
0	4.00368	0.894	0.03	0	Immune	TYROBP
0	3.93932	0.669	0.028	0	Immune	C1QA
0	3.92455	0.702	0.061	0	Immune	CD74
0	3.74285	0.867	0.23	0	Immune	AIF1
0	3.66317	0.622	0.026	0	Immune	CCL3L1
0	3.45755	0.605	0.019	0	Immune	C1QB
0	3.42954	0.895	0.027	0	Immune	FCER1G
0	3.39867	0.9	0.2	0	Immune	NEAT1
0	3.30739	0.617	0.013	0	Immune	C1QC
0	3.19866	0.585	0.031	0	Immune	IL1B
0	3.19323	0.605	0.016	0	Immune	LYVE1
0	3.19171	1	0.999	0	Immune	FTL
0	3.12479	0.646	0.019	0	Immune	CD14
0	3.01157	0.84	0.022	0	Immune	LST1
0	2.93266	0.935	0.049	0	Immune	ARHGDIB
0	2.85187	0.835	0.78	0	Immune	CST3
0	2.74443	0.798	0.015	0	Immune	HCST
0	2.73902	0.418	0.011	0	Immune	CD52
0	2.73299	0.856	0.029	0	Immune	CORO1A
0	2.72083	0.859	0.134	0	Immune	HLA.B
0	2.71913	0.595	0.02	0	Immune	AGR2
0	2.71032	0.649	0.024	0	Immune	CD36
0	2.61593	0.599	0.011	0	Immune	FOLR2
0	2.55588	0.891	0.028	0	Immune	VAMP8
0	2.47517	0.896	0.023	0	Immune	GMFG
0	2.4692	0.559	0.049	0	Immune	S100A9
0	2.46734	1	0.998	0	Immune	TMSB4X
0	2.45657	0.708	0.356	0	Immune	BLVRB
0	2.41364	0.657	0.031	0	Immune	CD68
0	2.38968	0.547	0.008	0	Immune	RETN
0	2.35212	0.596	0.226	0	Immune	LGMN
0	2.34623	0.52	0.027	0	Immune	HMOX1
0	2.30538	0.834	0.014	0	Immune	LAPTM5
0	2.27713	0.782	0.172	0	Immune	NR4A2
0	2.25187	0.912	0.708	0	Immune	S100A4
0	2.23177	0.564	0.015	0	Immune	TNF
0	2.2175	0.56	0.008	0	Immune	HPGDS
0	2.20146	0.795	0.662	0	Immune	NPC2
0	2.14963	0.567	0.118	0	Immune	PLAUR
0	2.13517	0.981	0.757	0	Immune	CYBA
0	2.12361	0.86	0.596	0	Immune	SAT1
0	2.1117	1	0.974	0	Immune	B2M
0	2.10938	0.771	0.182	0	Immune	CD83
0	2.09105	0.745	0.473	0	Immune	CTSB
0	2.07805	0.613	0.007	0	Immune	CSF1R
0	2.06414	0.59	0.017	0	Immune	STAB1
0	2.06174	0.671	0.008	0	Immune	ALOX5AP
0	2.05855	0.442	0.078	0	Immune	CXCR4
0	2.03077	0.563	0.011	0	Immune	GPR183
0	2.02856	0.723	0.242	0	Immune	MAF
0	1.95167	0.997	0.966	0	Immune	PFN1
0	1.90008	0.542	0.006	0	Immune	MS4A6A
0	1.87519	0.535	0.005	0	Immune	MRC1
0	1.86971	0.696	0.004	0	Immune	ITGB2
0	1.85532	0.578	0.004	0	Immune	CYBB
0	1.85237	0.743	0.189	0	Immune	NINJ1
0	1.83856	0.658	0.154	0	Immune	TNFAIP3
0	1.83715	0.558	0.007	0	Immune	LY96
0	1.83089	0.509	0.007	0	Immune	MS4A4A
0	1.82533	0.83	0.282	0	Immune	ARPC1B
0	1.81689	0.522	0.041	0	Immune	A2M
0	1.81457	0.734	0.423	0	Immune	CTSD
0	1.78386	0.776	0.308	0	Immune	HLA.C
0	1.77054	0.497	0.005	0	Immune	VSIG4
0	1.76991	0.565	0.074	0	Immune	CREG1
0	1.76088	0.626	0.005	0	Immune	PLEK
0	1.7575	0.701	0.017	0	Immune	UCP2
0	1.73114	0.621	0.03	0	Immune	CTSS
0	1.72774	0.675	0.011	0	Immune	CD37
0	1.72719	0.674	0.1	0	Immune	ICAM1
0	1.71327	0.48	0.035	0	Immune	LSP1
0	1.68914	0.847	0.728	0	Immune	PSAP
0	1.68715	0.427	0.009	0	Immune	BCL2A1
0	1.67182	0.713	0.316	0	Immune	CREM
0	1.63406	0.669	0.135	0	Immune	MAP3K8
0	1.63356	0.662	0.115	0	Immune	PYCARD
0	1.62658	0.51	0.003	0	Immune	CD163
0	1.61108	0.731	0.277	0	Immune	RNASET2
0	1.61055	0.719	0.235	0	Immune	MEF2C
0	1.61034	0.675	0.007	0	Immune	LCP1
0	1.60963	0.869	0.588	0	Immune	HLA.A
0	1.59215	0.95	0.795	0	Immune	SH3BGRL3
0	1.59114	0.538	0.17	0	Immune	IER5
0	1.57947	0.531	0.022	0	Immune	DUSP2
0	1.57797	0.685	0.006	0	Immune	CD53
0	1.57606	0.452	0.006	0	Immune	MS4A7
0	1.57319	0.585	0.221	0	Immune	SOD2
0	1.56854	0.492	0.004	0	Immune	RNASE6
0	1.56405	0.632	0.057	0	Immune	COTL1
0	1.56248	0.74	0.445	0	Immune	GLUL
0	1.54238	0.76	0.152	0	Immune	IFI16
0	1.50192	0.54	0.024	0	Immune	SPI1
0	1.4602	0.572	0.002	0	Immune	PTPRC
0	1.45751	0.576	0.012	0	Immune	GLIPR1
0	1.45272	0.974	0.794	0	Immune	NFKBIA
0	1.43026	0.738	0.326	0	Immune	HMGA1
0	1.42994	0.707	0.157	0	Immune	ABRACL
0	1.41415	0.951	0.815	0	Immune	ARPC3
0	1.40086	0.999	1	0	Immune	FTH1
0	1.38959	0.741	0.447	0	Immune	RGS10
0	1.37701	0.471	0.097	0	Immune	MAN1A1
0	1.37525	0.603	0.092	0	Immune	NFKBID
0	1.37147	0.627	0.046	0	Immune	GPSM3
0	1.36291	0.607	0.01	0	Immune	BST2
0	1.35473	0.442	0.102	0	Immune	MAFB
0	1.34945	0.403	0.005	0	Immune	GPR65
0	1.34665	0.493	0.051	0	Immune	PMAIP1
0	1.34023	0.731	0.35	0	Immune	NFKBIZ
0	1.29423	0.999	0.997	0	Immune	MT.CO2
0	1.28245	0.494	0.092	0	Immune	NR4A3
0	1.26556	0.514	0.032	0	Immune	BHLHE40
0	1.24999	0.527	0.026	0	Immune	TNFRSF1B
0	1.24189	0.987	0.941	0	Immune	OAZ1
0	1.23435	0.581	0.065	0	Immune	ARRB2
0	1.22723	0.694	0.268	0	Immune	FAM49B
0	1.20026	0.414	0.002	0	Immune	CD48
0	1.1866	0.87	0.686	0	Immune	SLC25A5
0	1.18149	0.615	0.12	0	Immune	OSTF1
0	1.17727	0.705	0.383	0	Immune	SQSTM1
0	1.17266	0.436	0.029	0	Immune	GATM
0	1.16955	0.645	0.296	0	Immune	CKLF
0	1.16829	0.806	0.529	0	Immune	ARPC5
0	1.1468	0.558	0.093	0	Immune	EZR
0	1.14598	0.593	0.156	0	Immune	ELF1
0	1.14261	0.537	0.116	0	Immune	TPP1
0	1.14092	0.622	0.247	0	Immune	SNHG25
0	1.13624	0.427	0.003	0	Immune	MPEG1
0	1.13301	0.629	0.259	0	Immune	KDM6B
0	1.12674	0.462	0.064	0	Immune	RAC2
0	1.11272	0.416	0.01	0	Immune	ADAP2
0	1.11113	0.568	0.122	0	Immune	TGFB1
0	1.11073	0.448	0.004	0	Immune	NCF4
0	1.10659	0.649	0.256	0	Immune	RHOG
0	1.10568	1	1	0	Immune	ACTB
0	1.09639	0.423	0.094	0	Immune	CEBPB
0	1.09546	0.999	0.998	0	Immune	MT.CO1
0	1.09277	0.763	0.499	0	Immune	ATP6V0B
0	1.09187	0.836	0.594	0	Immune	TPM3
0	1.08637	0.949	0.853	0	Immune	ITM2B
0	1.08571	0.928	0.797	0	Immune	CLIC1
0	1.08232	0.468	0.017	0	Immune	PTPRE
0	1.08129	0.444	0.025	0	Immune	IRF8
0	1.07924	0.59	0.208	0	Immune	EVL
0	1.07855	0.513	0.005	0	Immune	WAS
0	1.0773	0.405	0.006	0	Immune	FCGR2A
0	1.07594	0.441	0.007	0	Immune	DOK2
0	1.07474	0.483	0.104	0	Immune	AP1B1
0	1.06235	0.48	0.097	0	Immune	LPAR6
0	1.06137	0.872	0.705	0	Immune	CAPZB
0	1.05867	0.5	0.061	0	Immune	EFHD2
0	1.05749	0.462	0.105	0	Immune	USP36
0	1.05697	0.441	0.004	0	Immune	FYB1
0	1.0547	0.445	0.053	0	Immune	SAMHD1
0	1.0503	0.586	0.18	0	Immune	PPP1R18
0	1.04653	0.415	0.004	0	Immune	SAMSN1
0	1.03516	0.907	0.827	0	Immune	GPX4
0	1.02966	0.615	0.25	0	Immune	COX17
0	1.0252	0.477	0.098	0	Immune	RILPL2
0	1.00718	0.447	0.009	0	Immune	STXBP2
0	1.00706	0.465	0.076	0	Immune	SLC16A3
0	1.0052	0.413	0.072	0	Immune	BRI3
0	0.993573	0.529	0.154	0	Immune	MGST2
0	0.9908	0.489	0.102	0	Immune	RB1
0	0.981547	0.419	0.021	0	Immune	STK17B
0	0.977258	0.4	0.006	0	Immune	LCP2
0	0.976502	0.997	0.985	0	Immune	CFL1
0	0.969017	0.428	0.002	0	Immune	EVI2A
0	0.957759	0.509	0.124	0	Immune	GLRX
0	0.943302	0.548	0.175	0	Immune	LRRFIP1
0	0.906662	0.418	0.003	0	Immune	NCKAP1L
0	0.903092	0.449	0.052	0	Immune	ARHGAP4
0	0.897457	0.998	0.993	0	Immune	ATP5F1E
0	0.884294	0.402	0.015	0	Immune	MYO1F
0	0.87933	0.998	0.997	0	Immune	MT.ND4
0	0.871892	0.402	0.012	0	Immune	SLC9A3R1
0	0.859532	0.416	0.033	0	Immune	SPINT2
0	0.859348	0.414	0.007	0	Immune	FERMT3
0	0.850432	0.41	0.082	0	Immune	CD55
0	0.75809	0.406	0.073	0	Immune	CARD16
0	0.731284	0.406	0.075	0	Immune	SMAP2
0	0.54706	1	0.998	0	Immune	UBA52
0	0.540128	1	1	0	Immune	RPS28
5.62267e-304	0.851636	0.491	0.144	1.40201e-299	Immune	BID
2.73992e-301	0.884238	0.922	0.877	6.83199e-297	Immune	ARPC2
1.494e-300	1.00337	0.668	0.326	3.72529e-296	Immune	DAZAP2
1.91729e-300	0.770404	0.436	0.107	4.78077e-296	Immune	VMA21
3.4798e-299	0.967899	0.473	0.139	8.67689e-295	Immune	MFSD1
4.17627e-298	1.25794	0.664	0.329	1.04135e-293	Immune	NAMPT
1.0481e-296	0.996817	0.457	0.127	2.61344e-292	Immune	RAP2B
1.11528e-295	0.845204	0.446	0.116	2.78095e-291	Immune	ARID3A
4.07437e-295	1.05568	0.766	0.491	1.01595e-290	Immune	ACTR2
6.73341e-294	0.897826	0.919	0.813	1.67898e-289	Immune	MYL12A
1.04583e-290	0.676856	0.981	0.968	2.60777e-286	Immune	COX4I1
6.41322e-283	0.735756	0.999	0.998	1.59914e-278	Immune	MT.CO3
1.19355e-278	0.973871	0.572	0.232	2.97611e-274	Immune	CHCHD7
2.44356e-278	0.988389	0.776	0.534	6.09303e-274	Immune	PCBP1
4.96344e-277	1.17764	0.403	0.104	1.23763e-272	Immune	ABCA1
1.82081e-275	0.946169	0.889	0.778	4.54018e-271	Immune	NOP10
7.40048e-275	0.778953	0.431	0.116	1.84531e-270	Immune	SH3KBP1
1.68549e-270	1.24122	0.868	0.767	4.20278e-266	Immune	CSTB
2.04061e-270	0.730561	0.959	0.933	5.08826e-266	Immune	COX6B1
4.75306e-270	0.580393	0.988	0.983	1.18518e-265	Immune	ATP5MG
3.56874e-269	0.875896	0.901	0.819	8.89866e-265	Immune	NDUFA1
1.82831e-265	0.908253	0.941	0.901	4.55889e-261	Immune	ATP5ME
2.49482e-265	0.78431	0.929	0.876	6.22083e-261	Immune	ATP5MF
3.65948e-264	2.29239	0.567	0.262	9.1249e-260	Immune	SELENOP
7.93591e-264	0.956641	0.692	0.399	1.97882e-259	Immune	CMTM6
2.24336e-263	0.907377	0.578	0.248	5.59383e-259	Immune	TMEM123
1.69327e-262	0.8653	0.607	0.28	4.22218e-258	Immune	MSN
6.5712e-262	0.982757	0.742	0.501	1.63853e-257	Immune	GNAI2
9.62576e-262	0.858719	0.929	0.888	2.40018e-257	Immune	UQCR11
1.44675e-259	1.04112	0.882	0.812	3.60746e-255	Immune	ENO1
1.68826e-259	1.16245	0.676	0.374	4.20968e-255	Immune	REL
2.13417e-254	1.48509	0.629	0.358	5.32156e-250	Immune	CTSZ
2.63431e-254	0.890608	0.58	0.254	6.56864e-250	Immune	IQGAP1
4.68158e-253	1.44371	0.511	0.195	1.16735e-248	Immune	KLF2
1.46964e-247	0.872224	0.994	0.993	3.66454e-243	Immune	MT.ND3
3.49494e-242	1.05191	0.459	0.153	8.71463e-238	Immune	ATP1B1
9.06898e-241	0.742258	0.423	0.126	2.26135e-236	Immune	STK4
2.76944e-240	0.806513	0.895	0.824	6.9056e-236	Immune	COX7B
6.27919e-239	0.950203	0.709	0.475	1.56572e-234	Immune	H2AFY
1.43372e-236	0.837543	0.871	0.773	3.57497e-232	Immune	NDUFB1
6.11024e-232	1.4679	0.625	0.323	1.52359e-227	Immune	RGS2
1.25147e-231	0.903036	0.444	0.151	3.12053e-227	Immune	HNMT
6.87754e-231	0.737316	0.412	0.124	1.71492e-226	Immune	SMIM4
9.63323e-231	0.834842	0.805	0.615	2.40205e-226	Immune	ATP5IF1
1.92946e-230	0.789829	0.931	0.896	4.81111e-226	Immune	YBX1
1.6267e-223	0.989867	0.58	0.286	4.05618e-219	Immune	FOSL2
1.29995e-217	1.13359	0.799	0.58	3.24142e-213	Immune	CTSC
6.76799e-214	0.866589	0.696	0.461	1.6876e-209	Immune	LAMTOR2
4.93838e-212	0.763329	0.56	0.273	1.23138e-207	Immune	MOB1A
5.17343e-212	1.03889	0.845	0.711	1.28999e-207	Immune	SELENOK
1.16013e-211	0.924947	0.838	0.784	2.89278e-207	Immune	AP2S1
3.03841e-211	0.804623	0.744	0.542	7.57628e-207	Immune	DDT
5.30683e-211	0.763809	0.915	0.859	1.32326e-206	Immune	POLR2L
4.19557e-205	1.10559	0.776	0.585	1.04616e-200	Immune	PNRC1
5.30129e-202	0.839929	0.713	0.507	1.32188e-197	Immune	CAP1
8.92213e-202	1.11464	0.535	0.25	2.22473e-197	Immune	SGK1
1.96827e-201	2.17054	0.586	0.349	4.90788e-197	Immune	F13A1
3.73678e-201	0.913989	0.707	0.489	9.31767e-197	Immune	PSME1
2.7517e-199	0.692224	0.921	0.904	6.86136e-195	Immune	COX8A
1.37364e-198	0.616755	0.418	0.139	3.42517e-194	Immune	MYH9
3.30639e-197	0.778068	0.778	0.657	8.24448e-193	Immune	COX5A
4.73378e-196	2.62302	0.639	0.489	1.18037e-191	Immune	DAB2
8.49972e-195	0.731472	0.463	0.183	2.11941e-190	Immune	GNG2
7.70536e-190	0.705975	0.474	0.199	1.92133e-185	Immune	VASP
5.63937e-188	0.535366	0.99	0.987	1.40618e-183	Immune	PPIA
4.15209e-186	0.644557	0.411	0.147	1.03532e-181	Immune	PLEKHB2
7.06288e-186	1.65201	0.755	0.813	1.76113e-181	Immune	FCGRT
7.99835e-185	0.962911	0.473	0.196	1.99439e-180	Immune	CDKN1A
9.06446e-185	1.15	0.661	0.457	2.26022e-180	Immune	ASAH1
1.5567e-184	0.784757	0.45	0.173	3.88164e-180	Immune	CDC42SE1
1.45354e-183	0.795805	0.582	0.305	3.6244e-179	Immune	AP1S2
2.26254e-183	1.08152	0.511	0.259	5.64165e-179	Immune	LIMD2
2.35552e-183	0.99989	0.766	0.657	5.87348e-179	Immune	GYPC
4.25338e-181	1.09948	0.617	0.372	1.06058e-176	Immune	CKS2
9.88441e-181	0.730495	0.615	0.361	2.46468e-176	Immune	RAP1A
7.47581e-180	0.681282	0.488	0.218	1.86409e-175	Immune	M6PR
7.90423e-179	0.726746	0.825	0.732	1.97092e-174	Immune	LAMTOR4
7.38649e-178	0.801034	0.726	0.538	1.84182e-173	Immune	PET100
1.95568e-177	0.798736	0.701	0.524	4.87648e-173	Immune	PPP1CA
8.58626e-177	0.797097	0.627	0.402	2.14098e-172	Immune	CNPY3
2.77432e-176	0.863445	0.562	0.293	6.91777e-172	Immune	BIN1
2.55703e-175	1.54513	0.699	0.496	6.37595e-171	Immune	IER3
6.55265e-175	0.684665	0.965	0.961	1.6339e-170	Immune	CALM2
1.30033e-174	1.02903	0.424	0.175	3.24236e-170	Immune	GAS6
1.19449e-173	0.629358	0.985	0.986	2.97847e-169	Immune	PABPC1
1.39332e-173	1.01586	0.693	0.507	3.47424e-169	Immune	APLP2
8.76106e-172	0.892813	0.827	0.624	2.18457e-167	Immune	BTG2
2.5938e-170	0.7309	0.805	0.69	6.46765e-166	Immune	NDUFA3
4.5885e-170	0.452815	1	0.998	1.14414e-165	Immune	RPS21
1.70737e-169	0.749492	0.49	0.228	4.25733e-165	Immune	CFLAR
1.08534e-168	0.76898	0.534	0.283	2.70629e-164	Immune	NCOA4
4.41758e-168	0.772083	0.829	0.768	1.10152e-163	Immune	ATP6V1F
7.57988e-168	0.693272	0.536	0.282	1.89004e-163	Immune	GRB2
1.1148e-166	0.703668	0.714	0.513	2.77976e-162	Immune	CAPZA1
5.04859e-165	0.620262	0.995	0.995	1.25887e-160	Immune	MT.ATP6
1.89861e-164	0.890521	0.779	0.577	4.73418e-160	Immune	NR4A1
5.30633e-163	0.753344	0.629	0.413	1.32313e-158	Immune	PRR13
3.08462e-162	0.74357	0.651	0.452	7.69151e-158	Immune	ACTR3
3.62039e-161	0.469605	0.99	0.983	9.02745e-157	Immune	TMA7
4.36311e-161	0.431931	0.996	0.989	1.08794e-156	Immune	COX7C
5.38493e-161	0.414186	1	1	1.34273e-156	Immune	RPLP1
3.60512e-160	1.23228	0.492	0.272	8.98936e-156	Immune	EGFL7
2.07861e-155	0.698773	0.533	0.281	5.183e-151	Immune	DPP7
2.46789e-154	0.899607	0.5	0.253	6.1537e-150	Immune	TSC22D3
4.02405e-150	0.668136	0.716	0.558	1.0034e-145	Immune	RAB7A
2.08593e-149	0.362413	1	0.999	5.20127e-145	Immune	RPS29
2.31257e-149	0.463881	0.981	0.976	5.7664e-145	Immune	ATP5MC2
2.40488e-149	0.925826	0.823	0.771	5.99658e-145	Immune	MCL1
3.63824e-149	0.7195	0.63	0.418	9.07195e-145	Immune	ARF6
1.23243e-148	0.791248	0.563	0.346	3.07308e-144	Immune	PSME2
6.11196e-148	0.626908	0.89	0.868	1.52402e-143	Immune	UQCR10
5.39229e-144	0.758305	0.905	0.902	1.34457e-139	Immune	SNX3
1.39612e-142	0.716014	0.471	0.238	3.48124e-138	Immune	RAB32
1.87581e-142	0.340273	1	0.999	4.67733e-138	Immune	SERF2
2.82939e-141	0.802171	0.698	0.556	7.05508e-137	Immune	H2AFV
1.8011e-140	0.753292	0.529	0.317	4.49104e-136	Immune	RNF130
3.78474e-139	0.671551	0.759	0.65	9.43725e-135	Immune	NDUFA2
9.83702e-138	0.722723	0.611	0.417	2.45286e-133	Immune	BAX
1.60256e-136	0.632083	1	0.999	3.99599e-132	Immune	PTMA
1.76901e-136	0.909768	0.517	0.3	4.41102e-132	Immune	PEPD
1.88681e-136	0.689727	0.584	0.368	4.70477e-132	Immune	H2AFJ
1.34543e-135	0.56144	0.898	0.891	3.35483e-131	Immune	COX5B
3.2392e-132	1.0004	0.708	0.554	8.07695e-128	Immune	HERPUD1
2.09059e-130	0.48189	0.996	1	5.21289e-126	Immune	TMSB10
3.50579e-130	0.584554	0.431	0.206	8.74168e-126	Immune	CCDC50
5.38704e-130	0.643912	0.561	0.345	1.34326e-125	Immune	PAK2
3.47109e-128	0.729265	0.508	0.294	8.65516e-124	Immune	GABARAP
9.52739e-128	0.69153	0.421	0.203	2.37566e-123	Immune	LAMP1
1.14063e-127	0.603595	0.863	0.852	2.84415e-123	Immune	FKBP1A
2.075e-127	0.656416	0.502	0.28	5.17402e-123	Immune	C6orf62
6.16613e-127	1.26225	0.768	0.74	1.53753e-122	Immune	KLF6
3.08682e-126	0.684663	0.541	0.344	7.69699e-122	Immune	ATP6V0D1
9.76692e-126	0.652991	0.468	0.25	2.43538e-121	Immune	DRAM2
1.96747e-125	0.584611	0.529	0.302	4.90588e-121	Immune	MRPL23
1.26591e-123	0.538885	0.989	0.993	3.15655e-119	Immune	RPL36A
2.38828e-123	0.62817	0.419	0.208	5.95518e-119	Immune	LAP3
6.25361e-122	0.57851	0.446	0.228	1.55934e-117	Immune	TAPBP
1.41523e-121	0.716586	0.67	0.492	3.52889e-117	Immune	NFE2L2
3.69755e-121	0.654456	0.575	0.383	9.21983e-117	Immune	SMS
5.83884e-121	0.843789	0.409	0.211	1.45591e-116	Immune	BLVRA
7.14999e-121	0.624884	0.62	0.438	1.78285e-116	Immune	SFT2D1
1.00355e-120	0.845889	0.757	0.641	2.50235e-116	Immune	JUND
1.63762e-120	1.30077	0.734	0.694	4.08341e-116	Immune	DUSP1
1.00292e-119	0.570063	0.816	0.746	2.50078e-115	Immune	NDUFA13
3.25849e-118	0.518578	0.899	0.893	8.12505e-114	Immune	RHOA
5.5517e-116	0.41606	0.974	0.981	1.38432e-111	Immune	UQCRB
2.46794e-115	0.5631	0.799	0.744	6.15382e-111	Immune	YWHAB
3.0915e-115	0.490416	0.414	0.191	7.70866e-111	Immune	IQGAP2
1.94845e-114	2.02538	0.557	0.447	4.85846e-110	Immune	PLTP
2.07194e-114	0.374821	0.997	0.997	5.16638e-110	Immune	MYL6
4.19871e-114	0.623501	0.658	0.504	1.04695e-109	Immune	ARPC4
6.44019e-113	0.745547	0.479	0.279	1.60586e-108	Immune	HIF1A
7.18557e-113	0.568723	0.54	0.337	1.79172e-108	Immune	MRPL54
9.48868e-113	0.635818	0.736	0.653	2.366e-108	Immune	BLOC1S1
2.43795e-112	0.600209	0.403	0.199	6.07902e-108	Immune	CDV3
5.14987e-112	0.485009	0.948	0.958	1.28412e-107	Immune	ATP5MPL
2.43625e-111	0.569143	0.495	0.287	6.07478e-107	Immune	COMT
3.70154e-110	0.599443	0.675	0.524	9.2298e-106	Immune	RNF181
1.33442e-109	0.707678	0.518	0.329	3.32737e-105	Immune	QKI
4.14826e-107	0.532981	0.868	0.803	1.03437e-102	Immune	CDC42
1.11039e-106	0.468633	0.922	0.92	2.76877e-102	Immune	UBL5
3.29275e-106	0.698445	0.586	0.416	8.21048e-102	Immune	RAC1
3.52056e-106	0.565825	0.458	0.254	8.77852e-102	Immune	MBNL1
4.23426e-106	0.636047	0.799	0.75	1.05581e-101	Immune	ATOX1
7.98481e-106	0.611461	0.502	0.307	1.99101e-101	Immune	IRF2BP2
4.10895e-105	0.575334	0.472	0.267	1.02457e-100	Immune	WIPF1
8.96706e-104	0.713688	0.56	0.375	2.23594e-99	Immune	TAGLN2
1.13592e-103	1.33803	0.49	0.289	2.83242e-99	Immune	CXCL2
3.13182e-103	0.707527	0.601	0.457	7.8092e-99	Immune	DNPH1
1.22543e-102	0.555175	0.427	0.231	3.0556e-98	Immune	UBE2F
9.65292e-101	0.544341	0.823	0.793	2.40696e-96	Immune	SELENOH
3.28137e-100	0.674888	0.6	0.452	8.1821e-96	Immune	ATP1B3
2.92292e-99	0.862378	0.693	0.668	7.2883e-95	Immune	GRN
1.11995e-98	0.62798	0.776	0.694	2.7926e-94	Immune	DDX3X
1.50924e-98	0.789454	0.534	0.342	3.76328e-94	Immune	FXYD5
2.31074e-96	0.506759	0.859	0.829	5.76184e-92	Immune	UBE2D3
3.46797e-95	0.531007	0.8	0.74	8.64739e-91	Immune	PGK1
2.65672e-93	0.540628	0.462	0.275	6.62454e-89	Immune	SPCS3
1.96268e-91	0.521227	0.509	0.332	4.89394e-87	Immune	WDR1
2.27609e-91	0.523249	0.498	0.319	5.67542e-87	Immune	TMEM160
4.7539e-91	0.723675	0.538	0.38	1.18539e-86	Immune	YPEL5
8.10356e-91	2.54817	0.604	0.529	2.02062e-86	Immune	HSPA1A
3.19049e-90	0.534492	0.729	0.662	7.95549e-86	Immune	PSMB3
6.78044e-90	0.549533	0.404	0.221	1.6907e-85	Immune	ATP6V1B2
7.42382e-89	2.54313	0.526	0.415	1.85113e-84	Immune	HSPA1B
1.60263e-88	0.265138	1	0.999	3.99615e-84	Immune	RPL36
1.93344e-88	1.01739	0.833	0.845	4.82102e-84	Immune	HSPE1
8.961e-88	0.548373	0.683	0.585	2.23443e-83	Immune	CAPZA2
4.59891e-87	0.662234	0.579	0.448	1.14674e-82	Immune	SNX2
5.94196e-87	0.544612	0.591	0.457	1.48163e-82	Immune	GSTK1
1.39607e-86	0.531738	0.74	0.677	3.4811e-82	Immune	APRT
2.35974e-86	0.519912	0.675	0.543	5.88401e-82	Immune	ATP5F1D
3.04313e-86	0.464227	0.838	0.829	7.58804e-82	Immune	GNG5
7.58074e-86	0.638462	0.622	0.479	1.89026e-81	Immune	ZFAND5
2.66339e-84	0.807596	0.447	0.295	6.64115e-80	Immune	TTYH3
1.01625e-83	0.811781	0.441	0.282	2.53401e-79	Immune	LIPA
1.47372e-83	0.635813	0.528	0.369	3.67473e-79	Immune	JAK1
9.50117e-83	0.599752	0.467	0.296	2.36912e-78	Immune	C4orf48
9.62394e-83	0.470331	0.996	0.998	2.39973e-78	Immune	GAPDH
1.63728e-82	0.573377	0.409	0.234	4.08255e-78	Immune	PRNP
1.19389e-81	0.480528	0.861	0.849	2.97696e-77	Immune	POMP
2.29103e-81	0.517972	0.519	0.357	5.71269e-77	Immune	CHMP4A
3.98593e-81	0.48583	0.698	0.596	9.93891e-77	Immune	TMEM256
6.06389e-80	0.758606	0.576	0.445	1.51203e-75	Immune	KCTD12
1.23664e-79	0.496309	0.669	0.574	3.08356e-75	Immune	NDUFS7
3.71306e-78	0.497187	0.779	0.762	9.25852e-74	Immune	SNRPG
5.98748e-78	0.52144	0.431	0.264	1.49298e-73	Immune	HSD17B11
1.11377e-77	1.19039	0.462	0.337	2.7772e-73	Immune	CTSL
1.5577e-76	0.675699	0.841	0.833	3.88412e-72	Immune	MIF
5.94376e-76	0.580637	0.669	0.562	1.48208e-71	Immune	MAP1LC3B
7.07747e-76	0.383076	0.942	0.94	1.76477e-71	Immune	RPL36AL
1.0731e-75	0.46172	0.437	0.269	2.67578e-71	Immune	LYPLA1
1.54463e-75	0.549455	0.624	0.538	3.85153e-71	Immune	VPS29
7.1316e-75	0.453254	0.804	0.663	1.77826e-70	Immune	HLA.E
1.78286e-74	0.475508	0.402	0.237	4.44555e-70	Immune	TAOK3
2.95243e-73	0.481272	0.407	0.241	7.36188e-69	Immune	ETF1
4.43405e-73	0.4406	0.898	0.909	1.10563e-68	Immune	UQCRQ
1.88073e-72	0.48299	0.736	0.703	4.6896e-68	Immune	NDUFS6
3.06387e-72	0.507726	0.508	0.369	7.63975e-68	Immune	RAB5IF
3.13976e-71	0.449684	0.479	0.322	7.829e-67	Immune	FAM96A
4.53782e-71	0.530918	0.451	0.288	1.13151e-66	Immune	ZSCAN16.AS1
1.63216e-70	0.252953	0.495	0.284	4.06978e-66	Immune	ANXA1
3.85284e-69	0.487638	0.422	0.263	9.60706e-65	Immune	CEBPD
3.23558e-68	0.664326	0.541	0.406	8.06792e-64	Immune	MIDN
1.65217e-67	1.1539	0.651	0.583	4.1197e-63	Immune	HMGB2
3.55291e-67	0.535082	0.554	0.421	8.85917e-63	Immune	MT.ND4L
4.62522e-66	0.719922	0.515	0.396	1.1533e-61	Immune	VMP1
6.53312e-66	0.432345	0.912	0.914	1.62903e-61	Immune	TPI1
1.59179e-65	0.49413	0.754	0.743	3.96914e-61	Immune	PKM
1.80915e-65	0.396419	0.895	0.928	4.51111e-61	Immune	ATP5MC3
3.20547e-65	0.611428	0.64	0.561	7.99283e-61	Immune	SNX6
4.12993e-65	0.313211	0.988	0.99	1.0298e-60	Immune	PFDN5
5.37031e-65	0.565439	0.673	0.606	1.33909e-60	Immune	NAA38
1.51951e-64	0.922176	0.483	0.36	3.78891e-60	Immune	PLIN2
1.40317e-63	0.645019	0.531	0.424	3.49881e-59	Immune	CLTC
2.26866e-63	0.471676	0.612	0.495	5.6569e-59	Immune	CANX
5.71493e-63	0.469848	0.755	0.734	1.42502e-58	Immune	MINOS1
2.16773e-62	0.635416	0.638	0.543	5.40524e-58	Immune	ARL6IP1
7.03179e-62	0.912793	0.961	0.965	1.75338e-57	Immune	HSP90AA1
7.57685e-61	0.463358	0.539	0.415	1.88929e-56	Immune	SELENOT
1.97232e-60	0.461866	0.619	0.509	4.91799e-56	Immune	ANP32A
2.11428e-60	1.2435	0.432	0.302	5.27197e-56	Immune	HSPH1
3.9696e-60	0.480619	0.425	0.277	9.8982e-56	Immune	PABPC4
2.76285e-59	0.525751	0.421	0.285	6.88918e-55	Immune	IFNGR1
5.49278e-59	0.501524	0.666	0.619	1.36963e-54	Immune	RAB5C
1.93901e-58	0.37852	0.95	0.966	4.83492e-54	Immune	COX6C
6.5719e-58	0.437226	0.415	0.269	1.6387e-53	Immune	CNDP2
9.51419e-58	0.531561	0.499	0.383	2.37236e-53	Immune	HEXA
1.20542e-57	0.569229	0.456	0.324	3.0057e-53	Immune	SDF2L1
3.42402e-57	2.14065	0.817	0.896	8.5378e-53	Immune	HSPB1
9.86021e-57	0.4127	0.693	0.661	2.45864e-52	Immune	TRAPPC1
1.40225e-56	0.47462	0.608	0.533	3.49651e-52	Immune	REX1BD
1.33726e-55	0.439701	0.52	0.403	3.33447e-51	Immune	COX14
1.50336e-55	0.517653	0.817	0.839	3.74863e-51	Immune	SDCBP
3.99775e-55	0.415614	0.486	0.353	9.9684e-51	Immune	CD47
3.58025e-54	0.568872	0.633	0.585	8.92736e-50	Immune	DEK
9.39946e-54	0.532848	0.434	0.319	2.34376e-49	Immune	C20orf27
2.0927e-53	0.405771	0.4	0.263	5.21815e-49	Immune	BNIP2
2.36558e-53	0.500161	0.4	0.269	5.89857e-49	Immune	ARL5B
1.103e-52	0.426938	0.471	0.341	2.75034e-48	Immune	SNX5
8.1113e-52	0.447664	0.598	0.513	2.02255e-47	Immune	GSTO1
8.86044e-52	0.324949	0.955	0.968	2.20935e-47	Immune	HINT1
3.64205e-50	0.365984	0.88	0.89	9.08145e-46	Immune	NDUFB2
1.0655e-49	0.408058	0.489	0.362	2.65683e-45	Immune	KTN1
1.25604e-49	0.505965	0.414	0.273	3.13194e-45	Immune	PHLDA1
1.53394e-49	0.433776	0.618	0.571	3.82488e-45	Immune	NDUFB3
1.52965e-48	0.427393	0.627	0.574	3.81419e-44	Immune	MRPL52
1.64683e-48	0.375334	0.791	0.768	4.10636e-44	Immune	YWHAZ
1.83567e-48	0.498965	0.968	0.987	4.57724e-44	Immune	MT.ND1
2.76819e-46	0.398495	0.508	0.41	6.90249e-42	Immune	ETFB
1.33607e-45	0.59855	0.584	0.49	3.33149e-41	Immune	DDIT4
6.00564e-45	0.438294	0.584	0.512	1.49751e-40	Immune	TKT
1.06957e-44	0.415271	0.509	0.404	2.66697e-40	Immune	GNB2
1.17692e-44	0.480164	0.835	0.882	2.93465e-40	Immune	CLTA
4.55217e-44	0.401666	0.459	0.35	1.13508e-39	Immune	TLN1
3.66776e-43	0.41831	0.832	0.776	9.14555e-39	Immune	GADD45B
7.07238e-43	0.384464	0.596	0.514	1.7635e-38	Immune	PRKAR1A
1.3846e-42	0.421676	0.505	0.42	3.45249e-38	Immune	GTF3A
4.22208e-42	0.431881	0.411	0.299	1.05278e-37	Immune	AP2A2
9.26776e-42	0.468853	0.441	0.335	2.31092e-37	Immune	PTP4A1
1.25784e-41	0.30047	0.887	0.901	3.13643e-37	Immune	TMEM258
2.47678e-41	0.388149	0.422	0.309	6.17585e-37	Immune	NECAP2
5.37323e-39	0.425101	0.516	0.433	1.33981e-34	Immune	AKR1B1
8.27919e-39	0.41601	0.761	0.742	2.06442e-34	Immune	CYCS
8.49384e-39	0.365049	0.738	0.721	2.11794e-34	Immune	CD164
7.79473e-38	0.386049	0.694	0.694	1.94362e-33	Immune	ERP29
9.17818e-38	0.573096	0.47	0.396	2.28858e-33	Immune	PSMC4
3.62642e-37	0.36202	0.417	0.315	9.04247e-33	Immune	CIB1
4.91044e-37	0.356507	0.683	0.663	1.22442e-32	Immune	PGLS
7.87728e-37	0.41699	0.761	0.786	1.9642e-32	Immune	CALM3
6.07931e-36	0.293119	0.769	0.799	1.51588e-31	Immune	ARL6IP4
6.11398e-36	0.507451	0.705	0.7	1.52452e-31	Immune	DNAJB6
7.25125e-36	0.50989	0.56	0.51	1.8081e-31	Immune	CACYBP
1.65928e-35	0.359554	0.651	0.634	4.13741e-31	Immune	NDUFV2
2.5641e-35	0.389473	0.476	0.387	6.39358e-31	Immune	SMIM30
3.57762e-35	0.315043	0.873	0.906	8.92079e-31	Immune	ATP5MD
1.58385e-34	0.416976	0.482	0.398	3.94933e-30	Immune	MGAT1
1.69754e-33	0.33621	0.595	0.545	4.23282e-29	Immune	PPP4C
6.93663e-33	0.355529	0.429	0.338	1.72965e-28	Immune	DBNL
7.94567e-32	0.372262	0.583	0.521	1.98125e-27	Immune	UBE2B
8.95633e-32	0.829852	0.488	0.699	2.23326e-27	Immune	HIST1H4C
1.23982e-31	0.356811	0.612	0.578	3.09149e-27	Immune	LSM4
2.923e-31	0.280297	0.842	0.852	7.2885e-27	Immune	TMBIM6
5.13418e-31	0.751402	0.535	0.514	1.28021e-26	Immune	CD44
9.18927e-31	0.315671	0.681	0.664	2.29134e-26	Immune	SMDT1
1.43901e-30	0.344632	0.694	0.679	3.58818e-26	Immune	ANAPC16
1.66001e-30	0.364872	0.441	0.353	4.13923e-26	Immune	NUDT1
2.62591e-29	0.485363	0.439	0.367	6.54771e-25	Immune	TUBA1C
3.65888e-29	0.340915	0.432	0.352	9.12342e-25	Immune	MTPN
6.60938e-29	0.332074	0.515	0.456	1.64805e-24	Immune	TECR
6.95091e-29	0.321074	0.437	0.356	1.73321e-24	Immune	THOC7
1.18992e-28	1.52649	0.651	0.649	2.96706e-24	Immune	DNAJB1
2.0348e-28	0.417606	0.666	0.635	5.07377e-24	Immune	XBP1
2.45729e-28	0.336026	0.403	0.32	6.12725e-24	Immune	TWF2
2.79838e-28	0.329636	0.694	0.681	6.97777e-24	Immune	SET
5.41281e-28	0.272862	0.926	0.959	1.34968e-23	Immune	SUB1
1.08022e-27	0.339195	0.661	0.646	2.69353e-23	Immune	FIS1
3.39798e-27	0.345652	0.506	0.449	8.47286e-23	Immune	CHMP4B
4.7705e-27	0.354859	0.665	0.665	1.18952e-22	Immune	RAP1B
9.83654e-27	0.430378	0.519	0.448	2.45274e-22	Immune	EIF5A
1.32471e-26	0.353428	0.467	0.389	3.30317e-22	Immune	AES
1.32724e-26	0.366652	0.433	0.367	3.30946e-22	Immune	CORO1B
1.49356e-26	0.338954	0.544	0.499	3.7242e-22	Immune	PPP2CA
3.87827e-26	0.345296	0.693	0.705	9.67046e-22	Immune	SNRPB
5.35961e-26	0.32404	0.486	0.422	1.33642e-21	Immune	CAPNS1
9.64591e-26	0.324779	0.517	0.467	2.40521e-21	Immune	SCP2
2.21941e-25	0.329231	0.684	0.7	5.53409e-21	Immune	HNRNPF
5.49014e-25	0.284255	0.405	0.327	1.36897e-20	Immune	HINT2
6.38157e-25	0.389706	0.412	0.342	1.59124e-20	Immune	FNBP1
8.66174e-25	0.334337	0.538	0.492	2.1598e-20	Immune	PTP4A2
1.55356e-24	0.326458	0.651	0.605	3.8738e-20	Immune	PPP1CB
1.557e-24	0.370626	0.486	0.436	3.88239e-20	Immune	SERPINB6
1.67056e-24	0.33485	0.415	0.344	4.16553e-20	Immune	DCXR
2.55469e-24	0.288007	0.63	0.626	6.37011e-20	Immune	AURKAIP1
6.995e-24	0.29117	0.642	0.616	1.7442e-19	Immune	TIMM8B
1.0662e-23	0.39508	0.423	0.358	2.65857e-19	Immune	CHMP1B
4.24084e-23	0.321244	0.402	0.333	1.05745e-18	Immune	ATP6AP1
5.13825e-23	0.313693	0.454	0.387	1.28122e-18	Immune	CHURC1
4.96959e-22	0.314402	0.594	0.584	1.23917e-17	Immune	TALDO1
6.87341e-22	0.286989	0.425	0.352	1.71388e-17	Immune	AKAP13
7.09819e-22	0.295854	0.445	0.376	1.76993e-17	Immune	ADI1
8.51662e-22	0.289854	0.611	0.598	2.12362e-17	Immune	MRPL57
1.51028e-21	0.312416	0.984	0.993	3.76589e-17	Immune	MT.ND2
2.68999e-21	0.315378	0.49	0.428	6.70749e-17	Immune	WTAP
4.9967e-21	0.301244	0.668	0.687	1.24593e-16	Immune	UXT
6.1434e-21	0.285952	0.406	0.335	1.53186e-16	Immune	GNB1
1.68207e-20	0.289127	0.629	0.621	4.19423e-16	Immune	C9orf16
2.11662e-20	0.45083	0.604	0.591	5.27779e-16	Immune	CLK1
2.58308e-20	0.316538	0.757	0.782	6.44091e-16	Immune	CUTA
6.90456e-20	0.294639	0.404	0.341	1.72165e-15	Immune	RNF114
7.21308e-20	0.437278	0.898	0.948	1.79858e-15	Immune	HMGN2
8.39909e-20	0.31852	0.627	0.637	2.09431e-15	Immune	SRRM1
1.44471e-19	0.267077	0.719	0.746	3.60239e-15	Immune	SEC11A
1.54761e-19	0.293838	0.468	0.412	3.85898e-15	Immune	PRMT2
2.38992e-18	0.270761	0.588	0.555	5.95926e-14	Immune	DDX21
2.56769e-18	0.514784	0.789	0.763	6.40254e-14	Immune	IFITM2
4.61132e-18	0.263226	0.421	0.363	1.14983e-13	Immune	MAPRE1
7.2636e-18	0.347553	0.41	0.354	1.81118e-13	Immune	MAT2A
1.15039e-17	0.519638	0.562	0.594	2.86851e-13	Immune	TSPO
1.65228e-17	0.291509	0.657	0.676	4.11997e-13	Immune	SLIRP
2.55684e-17	0.468441	0.49	0.483	6.37548e-13	Immune	TIMP2
2.86016e-17	0.26622	0.873	0.901	7.13181e-13	Immune	CALM1
2.95496e-17	0.372303	0.62	0.64	7.36819e-13	Immune	RBPJ
7.28871e-17	0.259978	0.793	0.831	1.81744e-12	Immune	SRSF5
8.1018e-17	0.260454	0.552	0.534	2.02018e-12	Immune	ENSA
1.75624e-16	0.411976	0.93	0.966	4.37919e-12	Immune	RPL17
2.26194e-16	0.2896	0.465	0.423	5.64015e-12	Immune	JMJD1C
2.8811e-16	0.250103	0.803	0.839	7.18403e-12	Immune	HNRNPU
6.54926e-16	0.264492	0.639	0.651	1.63306e-11	Immune	ARHGDIA
7.05377e-16	0.37693	0.729	0.766	1.75886e-11	Immune	TRA2B
1.11533e-15	0.257686	0.713	0.762	2.78107e-11	Immune	ANP32B
2.19574e-15	0.27131	0.514	0.491	5.47508e-11	Immune	BCAP31
3.86095e-14	0.289073	0.607	0.615	9.62727e-10	Immune	ATP6AP2
4.43294e-14	0.259216	0.439	0.4	1.10535e-09	Immune	ZYX
4.47221e-14	0.286955	0.439	0.408	1.11514e-09	Immune	RNASEH2C
1.65163e-13	0.290898	0.456	0.43	4.11835e-09	Immune	MRPS6
2.65322e-13	0.403121	0.417	0.385	6.6158e-09	Immune	FAM177A1
6.15713e-13	0.303524	0.413	0.373	1.53528e-08	Immune	SYAP1
6.34552e-13	0.558583	0.783	0.862	1.58226e-08	Immune	H2AFZ
2.33086e-12	0.251856	0.475	0.45	5.81201e-08	Immune	REEP5
5.2642e-12	0.329781	0.548	0.509	1.31263e-07	Immune	ATF3
2.05234e-11	0.292394	0.871	0.95	5.11751e-07	Immune	S100A11
7.28097e-11	0.274687	0.413	0.389	1.81551e-06	Immune	NAA20
1.16111e-08	0.259992	0.502	0.479	0.000289523	Immune	THUMPD3.AS1
2.13834e-08	0.267187	0.469	0.435	0.000533195	Immune	KLF10
8.77843e-08	0.476335	0.707	0.789	0.0021889	Immune	HSPD1
9.9277e-08	0.277446	0.608	0.645	0.00247547	Immune	BZW1
1.00912e-07	0.662421	0.508	0.555	0.00251624	Immune	RHOB
1.88956e-07	0.264007	0.4	0.385	0.00471162	Immune	ETS2
2.03542e-07	0.320116	0.766	0.837	0.00507533	Immune	SOD1
0	5.00366	0.942	0.081	0	Pericyte_vSMC	ACTA2
0	3.02193	0.906	0.02	0	Pericyte_vSMC	NDUFA4L2
0	2.90072	0.932	0.064	0	Pericyte_vSMC	IGFBP7
0	2.6303	0.958	0.043	0	Pericyte_vSMC	PDLIM1
0	2.42639	0.827	0.069	0	Pericyte_vSMC	TNMD
0	2.35685	0.906	0.079	0	Pericyte_vSMC	KCNJ8
0	2.30299	0.743	0.012	0	Pericyte_vSMC	RGS5
0	2.14725	0.848	0.025	0	Pericyte_vSMC	2004-09-01
0	1.98762	0.838	0.043	0	Pericyte_vSMC	CCDC102B
0	1.87967	0.848	0.025	0	Pericyte_vSMC	ITGA1
0	1.84782	0.822	0.04	0	Pericyte_vSMC	ANGPT2
0	1.84379	0.414	0.008	0	Pericyte_vSMC	FABP4
0	1.83185	0.764	0.02	0	Pericyte_vSMC	COX4I2
0	1.82005	0.806	0.015	0	Pericyte_vSMC	FAM162B
0	1.8045	0.853	0.071	0	Pericyte_vSMC	TFPI
0	1.57826	0.743	0.008	0	Pericyte_vSMC	TINAGL1
0	1.54718	0.775	0.055	0	Pericyte_vSMC	MCAM
0	1.27846	0.733	0.013	0	Pericyte_vSMC	RASL12
0	1.17258	0.524	0.008	0	Pericyte_vSMC	HIGD1B
0	1.02472	0.503	0.01	0	Pericyte_vSMC	HEYL
0	0.944543	0.513	0.018	0	Pericyte_vSMC	MAPT
0	0.92025	0.513	0.007	0	Pericyte_vSMC	ESAM
0	0.917345	0.581	0.03	0	Pericyte_vSMC	GUCY1B1
0	0.847958	0.518	0.008	0	Pericyte_vSMC	ITGA7
0	0.81031	0.414	0.008	0	Pericyte_vSMC	LAMC3
1.87143e-250	0.595866	0.408	0.019	4.66641e-246	Pericyte_vSMC	TRPC6
6.23888e-250	0.891942	0.55	0.037	1.55567e-245	Pericyte_vSMC	AC100793.2
2.1673e-249	0.782452	0.461	0.024	5.40417e-245	Pericyte_vSMC	GUCY1A1
9.69657e-247	1.46868	0.775	0.082	2.41784e-242	Pericyte_vSMC	MYLK
4.17376e-246	1.12778	0.607	0.047	1.04073e-241	Pericyte_vSMC	CRIP2
1.43566e-245	2.31995	0.853	0.106	3.57982e-241	Pericyte_vSMC	SPARCL1
5.01349e-227	1.05712	0.649	0.059	1.25011e-222	Pericyte_vSMC	COL18A1
1.1116e-216	1.77963	0.827	0.117	2.77178e-212	Pericyte_vSMC	NR2F2
5.01623e-214	1.13158	0.539	0.042	1.2508e-209	Pericyte_vSMC	FRZB
4.79526e-213	1.0969	0.607	0.055	1.1957e-208	Pericyte_vSMC	ABCC9
6.80135e-207	0.8737	0.518	0.04	1.69592e-202	Pericyte_vSMC	LGALS3BP
6.42589e-193	1.73168	0.89	0.143	1.60229e-188	Pericyte_vSMC	PTN
7.29319e-192	2.81112	0.984	0.218	1.81856e-187	Pericyte_vSMC	MT2A
1.87969e-190	1.59684	0.827	0.136	4.68701e-186	Pericyte_vSMC	NOTCH3
8.52679e-190	1.53435	0.864	0.149	2.12616e-185	Pericyte_vSMC	MYO1B
1.2813e-176	0.897713	0.461	0.037	3.19492e-172	Pericyte_vSMC	MT1E
9.32741e-173	3.38232	0.88	0.185	2.32579e-168	Pericyte_vSMC	TAGLN
5.73591e-171	2.77032	0.974	0.274	1.43025e-166	Pericyte_vSMC	BGN
2.03616e-165	2.97586	1	0.342	5.07717e-161	Pericyte_vSMC	COL4A1
4.80576e-162	0.760206	0.429	0.035	1.19832e-157	Pericyte_vSMC	SEMA5B
5.84419e-159	1.75735	0.916	0.22	1.45725e-154	Pericyte_vSMC	GPM6B
1.762e-154	1.57838	0.838	0.168	4.39355e-150	Pericyte_vSMC	EBF1
2.05466e-151	1.28095	0.754	0.129	5.1233e-147	Pericyte_vSMC	ENPEP
5.44248e-149	2.99539	0.99	0.383	1.35708e-144	Pericyte_vSMC	MYL9
5.95374e-140	0.892143	0.545	0.068	1.48456e-135	Pericyte_vSMC	COL5A3
7.62986e-140	1.98697	0.696	0.116	1.9025e-135	Pericyte_vSMC	RGS16
1.20843e-138	2.15288	0.979	0.295	3.01323e-134	Pericyte_vSMC	CAV1
4.44397e-138	1.18724	0.623	0.093	1.1081e-133	Pericyte_vSMC	ADAMTS4
1.71368e-136	0.906492	0.534	0.066	4.27305e-132	Pericyte_vSMC	EGFLAM
1.26861e-135	1.97959	0.921	0.271	3.16327e-131	Pericyte_vSMC	PDGFRB
1.16764e-133	1.57484	0.827	0.196	2.91151e-129	Pericyte_vSMC	ISYNA1
6.29395e-133	0.976344	0.534	0.069	1.5694e-128	Pericyte_vSMC	AGRN
1.02381e-131	0.969506	0.775	0.125	2.55288e-127	Pericyte_vSMC	A2M
3.70513e-128	0.782035	0.55	0.071	9.23875e-124	Pericyte_vSMC	EMCN
1.70198e-125	2.57936	0.995	0.55	4.24389e-121	Pericyte_vSMC	TPM2
1.65817e-118	2.12962	0.979	0.483	4.13465e-114	Pericyte_vSMC	COL4A2
1.23258e-117	2.32371	1	0.756	3.07344e-113	Pericyte_vSMC	CALD1
1.94636e-115	1.45306	0.827	0.216	4.85326e-111	Pericyte_vSMC	EPS8
3.01388e-114	0.830055	0.539	0.078	7.5151e-110	Pericyte_vSMC	RFTN1
1.83945e-113	1.52843	0.88	0.286	4.58667e-109	Pericyte_vSMC	TGFB1I1
1.83591e-111	1.46746	0.796	0.2	4.57785e-107	Pericyte_vSMC	PPP1R14A
8.16254e-109	1.0208	0.581	0.097	2.03533e-104	Pericyte_vSMC	SEMA6D
6.17822e-107	0.912248	0.503	0.073	1.54054e-102	Pericyte_vSMC	PROCR
4.69635e-103	1.632	0.969	0.378	1.17103e-98	Pericyte_vSMC	COL6A3
2.24343e-102	0.742235	0.471	0.066	5.59399e-98	Pericyte_vSMC	RERG
2.61645e-101	1.49325	0.916	0.362	6.52411e-97	Pericyte_vSMC	MFGE8
7.01812e-100	1.65914	0.953	0.402	1.74997e-95	Pericyte_vSMC	TAGLN2
1.52676e-99	1.73483	0.78	0.213	3.80697e-95	Pericyte_vSMC	CTHRC1
1.35841e-98	1.16105	0.743	0.184	3.38719e-94	Pericyte_vSMC	MYH9
1.6359e-97	1.3005	0.791	0.224	4.07911e-93	Pericyte_vSMC	CYTOR
5.47044e-96	1.53584	0.995	0.79	1.36405e-91	Pericyte_vSMC	TPM4
1.13707e-94	0.676791	0.508	0.082	2.83528e-90	Pericyte_vSMC	GUCY1A2
3.53534e-93	1.1577	0.733	0.185	8.81537e-89	Pericyte_vSMC	NGFR
1.78145e-92	1.60615	0.911	0.32	4.44205e-88	Pericyte_vSMC	MEF2C
7.83799e-91	1.69997	0.948	0.496	1.9544e-86	Pericyte_vSMC	PPP1R12A
7.20982e-90	1.36965	0.702	0.165	1.79777e-85	Pericyte_vSMC	APOE
6.64004e-89	1.42399	0.995	0.865	1.65569e-84	Pericyte_vSMC	2007-09-01
6.83541e-88	1.41664	0.895	0.283	1.70441e-83	Pericyte_vSMC	EGFL6
3.02652e-83	1.29403	0.99	0.899	7.54662e-79	Pericyte_vSMC	LDHB
3.24901e-83	1.18615	0.733	0.214	8.1014e-79	Pericyte_vSMC	EPHX1
4.84901e-80	0.671884	0.435	0.071	1.2091e-75	Pericyte_vSMC	BCAM
2.1121e-78	1.41815	0.901	0.417	5.26653e-74	Pericyte_vSMC	LHFPL6
4.8524e-78	0.816793	0.602	0.139	1.20995e-73	Pericyte_vSMC	CYSTM1
6.22549e-78	0.855024	0.618	0.147	1.55233e-73	Pericyte_vSMC	VSTM4
5.38391e-77	0.675977	0.492	0.092	1.34248e-72	Pericyte_vSMC	CRMP1
1.69644e-76	0.732389	0.471	0.086	4.23008e-72	Pericyte_vSMC	PAG1
1.96317e-75	0.816394	0.471	0.087	4.89516e-71	Pericyte_vSMC	MEOX2
4.34957e-75	1.68046	0.979	0.732	1.08457e-70	Pericyte_vSMC	TPM1
8.43739e-75	0.985158	0.613	0.153	2.10386e-70	Pericyte_vSMC	MIR4435.2HG
2.64293e-73	0.840217	0.539	0.118	6.59015e-69	Pericyte_vSMC	NDRG2
3.89827e-73	1.17503	0.791	0.237	9.72033e-69	Pericyte_vSMC	CPE
1.17232e-71	0.596063	0.408	0.069	2.92318e-67	Pericyte_vSMC	TRIB2
2.61541e-71	1.64811	0.759	0.261	6.52152e-67	Pericyte_vSMC	SULT1E1
4.74255e-71	1.1928	0.812	0.327	1.18255e-66	Pericyte_vSMC	FXYD6
2.29167e-70	0.897737	0.602	0.155	5.71427e-66	Pericyte_vSMC	CSRP1
5.21446e-70	1.25442	0.843	0.354	1.30023e-65	Pericyte_vSMC	PDLIM7
2.66845e-69	1.30117	0.764	0.28	6.65379e-65	Pericyte_vSMC	UACA
1.31098e-68	1.68559	0.869	0.409	3.26892e-64	Pericyte_vSMC	MYC
1.64187e-67	1.74668	0.953	0.765	4.09401e-63	Pericyte_vSMC	FABP5
8.8969e-67	1.01936	0.759	0.257	2.21844e-62	Pericyte_vSMC	MAP4K4
2.43086e-66	1.09541	0.759	0.285	6.06134e-62	Pericyte_vSMC	CAVIN3
9.82672e-65	0.676675	0.492	0.105	2.45029e-60	Pericyte_vSMC	CAV2
1.39265e-64	0.807681	0.435	0.085	3.47257e-60	Pericyte_vSMC	NR2F1
3.94622e-64	1.2647	0.911	0.452	9.83989e-60	Pericyte_vSMC	LAMA4
6.87117e-62	0.764722	0.597	0.165	1.71333e-57	Pericyte_vSMC	MPRIP
3.95875e-61	1.27583	0.995	0.834	9.87115e-57	Pericyte_vSMC	IFITM3
4.19631e-60	0.616438	0.445	0.094	1.04635e-55	Pericyte_vSMC	LURAP1L
1.45124e-58	1.02073	0.906	0.508	3.61867e-54	Pericyte_vSMC	SRI
2.43949e-57	0.792847	0.613	0.188	6.08286e-53	Pericyte_vSMC	TJP1
2.17193e-56	0.986313	0.995	0.831	5.41572e-52	Pericyte_vSMC	MYL12A
3.16728e-56	1.27989	0.759	0.292	7.89761e-52	Pericyte_vSMC	PHLDA1
6.5173e-56	1.40705	0.984	0.786	1.62509e-51	Pericyte_vSMC	LMNA
1.1071e-55	1.17244	0.853	0.442	2.76055e-51	Pericyte_vSMC	FLNA
1.14683e-55	0.941757	0.686	0.242	2.85963e-51	Pericyte_vSMC	VCL
1.38353e-54	0.844701	0.958	0.44	3.44983e-50	Pericyte_vSMC	PLAC9
6.77446e-54	0.803214	0.995	0.997	1.68921e-49	Pericyte_vSMC	MYL6
8.87667e-54	0.968619	1	0.998	2.2134e-49	Pericyte_vSMC	TMSB4X
1.89982e-53	0.819482	0.602	0.192	4.73719e-49	Pericyte_vSMC	ACTN1
7.52727e-51	0.978949	0.953	0.727	1.87692e-46	Pericyte_vSMC	RHOC
8.85754e-51	0.745674	0.597	0.193	2.20863e-46	Pericyte_vSMC	GPC4
1.65242e-50	0.674308	0.45	0.113	4.12031e-46	Pericyte_vSMC	GJC1
2.28147e-50	0.590333	0.461	0.112	5.68885e-46	Pericyte_vSMC	RBPMS
1.15879e-49	0.853754	0.702	0.284	2.88944e-45	Pericyte_vSMC	CD151
1.75655e-49	0.818331	0.503	0.135	4.37996e-45	Pericyte_vSMC	SERPINE2
2.75437e-48	1.12777	0.827	0.528	6.86803e-44	Pericyte_vSMC	OAZ2
7.45751e-48	0.749176	0.675	0.249	1.85953e-43	Pericyte_vSMC	C1orf54
9.29844e-48	0.716085	0.466	0.125	2.31857e-43	Pericyte_vSMC	PELO
2.0128e-47	0.851088	0.534	0.161	5.01893e-43	Pericyte_vSMC	SBSPON
1.94688e-46	0.898975	0.822	0.41	4.85454e-42	Pericyte_vSMC	FERMT2
1.08203e-45	0.688924	1	1	2.69804e-41	Pericyte_vSMC	ACTB
2.26429e-45	0.526605	0.419	0.101	5.64602e-41	Pericyte_vSMC	INPP4B
2.26879e-45	1.05159	0.791	0.399	5.65722e-41	Pericyte_vSMC	ARID5B
1.47065e-44	0.656472	0.613	0.202	3.66706e-40	Pericyte_vSMC	HNMT
1.68078e-44	0.655086	0.67	0.234	4.19103e-40	Pericyte_vSMC	ZFHX3
1.90859e-44	0.999698	0.764	0.356	4.75908e-40	Pericyte_vSMC	SPRY1
1.98895e-44	0.747425	0.623	0.216	4.95945e-40	Pericyte_vSMC	NID2
5.01342e-44	0.905237	0.984	0.808	1.2501e-39	Pericyte_vSMC	MAGED2
2.10862e-43	0.612013	1	0.999	5.25785e-39	Pericyte_vSMC	PTMA
3.7041e-43	0.961456	0.937	0.694	9.23617e-39	Pericyte_vSMC	ANXA6
1.37774e-42	0.689326	1	0.999	3.4354e-38	Pericyte_vSMC	ACTG1
1.77998e-42	0.845176	0.55	0.184	4.43837e-38	Pericyte_vSMC	HSPA2
4.58142e-42	0.278813	0.979	0.878	1.14238e-37	Pericyte_vSMC	HSPB1
7.90896e-42	0.632095	0.529	0.171	1.9721e-37	Pericyte_vSMC	NT5DC2
1.59065e-41	0.805519	0.66	0.265	3.96628e-37	Pericyte_vSMC	TMSB15A
1.59512e-41	0.561971	0.435	0.121	3.97743e-37	Pericyte_vSMC	KLHDC8B
8.86061e-41	0.59072	1	0.997	2.20939e-36	Pericyte_vSMC	GAPDH
1.10328e-40	0.80594	0.686	0.305	2.75104e-36	Pericyte_vSMC	ACTN4
1.82105e-40	0.566796	0.471	0.14	4.54078e-36	Pericyte_vSMC	RRAS
1.66512e-39	0.640613	0.471	0.142	4.15199e-35	Pericyte_vSMC	PMEPA1
3.89931e-39	0.785207	0.738	0.352	9.72292e-35	Pericyte_vSMC	EHD2
7.35266e-39	0.980131	0.942	0.646	1.83339e-34	Pericyte_vSMC	PRRX1
1.10549e-38	0.776086	0.628	0.247	2.75654e-34	Pericyte_vSMC	VASP
1.61382e-38	0.837327	0.675	0.309	4.02405e-34	Pericyte_vSMC	TUBB6
6.19158e-38	0.634119	0.995	0.987	1.54387e-33	Pericyte_vSMC	CFL1
8.49264e-38	0.813728	0.665	0.271	2.11764e-33	Pericyte_vSMC	SEMA5A
8.71152e-38	0.683614	0.56	0.205	2.17222e-33	Pericyte_vSMC	LAMC1
2.29976e-37	0.811387	0.848	0.46	5.73444e-33	Pericyte_vSMC	DLC1
2.42308e-37	0.75754	0.66	0.283	6.04196e-33	Pericyte_vSMC	TACC1
3.29631e-37	0.830245	0.942	0.794	8.21936e-33	Pericyte_vSMC	MGST3
2.29719e-36	0.92743	0.88	0.576	5.72804e-32	Pericyte_vSMC	SLC2A3
2.44139e-36	0.808255	0.942	0.718	6.0876e-32	Pericyte_vSMC	SLC25A5
5.82438e-36	0.746713	0.969	0.821	1.45231e-31	Pericyte_vSMC	CLIC1
6.07513e-36	1.39179	0.984	0.92	1.51483e-31	Pericyte_vSMC	TUBA1B
6.90011e-36	0.719261	0.686	0.317	1.72054e-31	Pericyte_vSMC	MAP3K20
4.84223e-35	0.67007	0.618	0.243	1.20741e-30	Pericyte_vSMC	LRRFIP1
4.7384e-34	0.591704	1	0.977	1.18152e-29	Pericyte_vSMC	CD63
1.14036e-33	0.769056	0.618	0.261	2.8435e-29	Pericyte_vSMC	LITAF
4.87225e-33	0.744729	0.979	0.894	1.2149e-28	Pericyte_vSMC	CALM1
8.41279e-33	0.593234	0.545	0.205	2.09773e-28	Pericyte_vSMC	SMTN
1.05827e-32	0.617194	0.534	0.198	2.63879e-28	Pericyte_vSMC	CSRP2
1.37902e-32	0.480033	1	0.999	3.43859e-28	Pericyte_vSMC	TMSB10
3.62618e-32	0.59346	0.455	0.149	9.04189e-28	Pericyte_vSMC	CRIP1
7.6003e-32	0.702122	0.963	0.871	1.89514e-27	Pericyte_vSMC	ATP5F1B
1.4718e-31	0.759579	0.984	0.902	3.66993e-27	Pericyte_vSMC	LDHA
1.17078e-30	0.657007	0.712	0.322	2.91933e-26	Pericyte_vSMC	FXYD1
2.4534e-30	0.718246	0.592	0.257	6.11756e-26	Pericyte_vSMC	OLFML2B
4.58017e-30	0.540557	0.455	0.159	1.14206e-25	Pericyte_vSMC	VAMP5
9.66434e-30	0.736531	0.937	0.824	2.4098e-25	Pericyte_vSMC	ENO1
1.0778e-29	0.606742	0.403	0.128	2.68749e-25	Pericyte_vSMC	FGF7
2.93293e-29	0.487806	0.45	0.154	7.31325e-25	Pericyte_vSMC	CCDC3
3.30042e-29	0.654627	0.743	0.445	8.22959e-25	Pericyte_vSMC	MGMT
6.77786e-29	0.707409	0.623	0.296	1.69006e-24	Pericyte_vSMC	NID1
6.82562e-29	0.434118	0.408	0.133	1.70197e-24	Pericyte_vSMC	TNS2
7.04195e-29	0.735989	0.838	0.58	1.75591e-24	Pericyte_vSMC	ARPC5
1.14754e-28	0.677005	0.723	0.381	2.8614e-24	Pericyte_vSMC	EPB41L2
1.24483e-28	0.924304	0.853	0.541	3.10399e-24	Pericyte_vSMC	PCDH18
1.36216e-28	0.576882	0.466	0.174	3.39655e-24	Pericyte_vSMC	PTK2
1.76227e-28	0.719067	0.665	0.336	4.39421e-24	Pericyte_vSMC	C20orf27
3.65789e-28	0.789426	0.859	0.526	9.12095e-24	Pericyte_vSMC	CAVIN1
3.68043e-28	0.702433	0.696	0.391	9.17716e-24	Pericyte_vSMC	RSU1
7.51077e-28	0.44808	0.513	0.2	1.87281e-23	Pericyte_vSMC	NFATC4
9.91698e-28	0.716777	0.853	0.532	2.4728e-23	Pericyte_vSMC	ZEB2
1.30636e-27	0.960979	0.801	0.512	3.25742e-23	Pericyte_vSMC	ATF3
1.44628e-27	0.880864	0.843	0.55	3.6063e-23	Pericyte_vSMC	MAP1LC3A
6.91226e-27	0.655603	0.984	0.913	1.72357e-22	Pericyte_vSMC	TPI1
8.45982e-27	0.445495	0.466	0.17	2.10946e-22	Pericyte_vSMC	MSRB3
1.96978e-26	0.619843	0.581	0.281	4.91164e-22	Pericyte_vSMC	CDC42EP1
4.64838e-26	0.736791	0.911	0.639	1.15907e-21	Pericyte_vSMC	MAP1B
5.15445e-26	0.386809	0.414	0.137	1.28526e-21	Pericyte_vSMC	ETS1
1.31559e-25	0.402411	0.592	0.246	3.28043e-21	Pericyte_vSMC	CTGF
1.60786e-25	0.521518	0.576	0.258	4.0092e-21	Pericyte_vSMC	PELI1
1.73027e-25	0.562111	0.524	0.223	4.31443e-21	Pericyte_vSMC	PRKG1
4.12603e-25	0.595518	0.545	0.227	1.02883e-20	Pericyte_vSMC	ISG15
5.37236e-25	0.507743	0.702	0.361	1.3396e-20	Pericyte_vSMC	WDR1
5.68278e-25	0.572317	0.592	0.286	1.417e-20	Pericyte_vSMC	FKBP4
9.78616e-25	0.654159	0.45	0.172	2.44018e-20	Pericyte_vSMC	TSHZ2
2.09265e-24	0.462693	0.45	0.176	5.21802e-20	Pericyte_vSMC	ADAMTS12
2.20999e-24	0.512646	0.497	0.216	5.51061e-20	Pericyte_vSMC	CMAS
4.30969e-24	0.698215	0.686	0.39	1.07462e-19	Pericyte_vSMC	GNAI1
6.363e-24	0.748436	0.937	0.69	1.58661e-19	Pericyte_vSMC	VCAN
1.02676e-23	0.45479	0.414	0.155	2.56022e-19	Pericyte_vSMC	PHLDB1
1.35594e-23	0.612545	0.482	0.199	3.38104e-19	Pericyte_vSMC	NCALD
1.53532e-23	0.542929	0.639	0.342	3.82832e-19	Pericyte_vSMC	ROCK1
2.1395e-23	0.498887	0.429	0.164	5.33484e-19	Pericyte_vSMC	ANKRD50
4.12059e-23	0.630799	0.461	0.195	1.02747e-18	Pericyte_vSMC	YWHAH
4.2433e-23	0.621002	0.592	0.306	1.05807e-18	Pericyte_vSMC	UBE2E1
4.52836e-23	0.420184	0.408	0.152	1.12915e-18	Pericyte_vSMC	SMYD2
8.50998e-23	0.552679	0.942	0.849	2.12196e-18	Pericyte_vSMC	POMP
1.64555e-22	0.397403	0.618	0.268	4.10319e-18	Pericyte_vSMC	IFI16
2.26423e-22	0.421747	0.476	0.194	5.64586e-18	Pericyte_vSMC	TMEM173
2.97905e-22	0.693215	0.838	0.638	7.42827e-18	Pericyte_vSMC	2009-09-01
4.30351e-22	0.408659	0.429	0.168	1.07308e-17	Pericyte_vSMC	FHL3
4.31511e-22	0.503615	0.482	0.207	1.07597e-17	Pericyte_vSMC	OLFM2
5.05711e-22	0.61422	0.743	0.477	1.26099e-17	Pericyte_vSMC	ATP1B3
7.51323e-22	0.445294	0.403	0.153	1.87342e-17	Pericyte_vSMC	DAAM2
9.66388e-22	0.461933	0.565	0.265	2.40969e-17	Pericyte_vSMC	PLS3
1.92562e-21	0.410122	0.445	0.175	4.80153e-17	Pericyte_vSMC	A1BG
2.07639e-21	0.861722	0.979	0.949	5.17747e-17	Pericyte_vSMC	JUNB
2.18161e-21	0.470229	0.56	0.269	5.43984e-17	Pericyte_vSMC	HIBADH
2.35483e-21	0.552425	0.906	0.741	5.87177e-17	Pericyte_vSMC	BSG
2.3656e-21	0.492357	1	0.997	5.89862e-17	Pericyte_vSMC	MT.CO2
3.3995e-21	0.481405	0.408	0.165	8.47664e-17	Pericyte_vSMC	OAF
3.51936e-21	0.531293	0.675	0.359	8.77553e-17	Pericyte_vSMC	ARHGAP29
8.21977e-21	0.634411	0.759	0.518	2.0496e-16	Pericyte_vSMC	CCT5
1.01646e-20	0.518678	0.843	0.522	2.53455e-16	Pericyte_vSMC	LGALS3
2.56669e-20	0.392054	0.99	0.976	6.40004e-16	Pericyte_vSMC	ATP5MC2
2.57049e-20	0.728055	0.885	0.648	6.40951e-16	Pericyte_vSMC	THY1
2.6932e-20	0.966438	0.958	0.844	6.71548e-16	Pericyte_vSMC	H2AFZ
3.58564e-20	0.426144	0.466	0.2	8.9408e-16	Pericyte_vSMC	EMP2
5.38294e-20	0.56633	0.571	0.296	1.34224e-15	Pericyte_vSMC	ADAMTS9
1.51907e-19	0.461429	0.974	0.938	3.78781e-15	Pericyte_vSMC	SLC25A3
1.86803e-19	0.497116	0.969	0.836	4.65794e-15	Pericyte_vSMC	COX7B
1.92868e-19	0.688704	0.99	0.944	4.80916e-15	Pericyte_vSMC	ZFP36L1
1.95497e-19	0.369349	1	0.987	4.87471e-15	Pericyte_vSMC	PPIA
2.00813e-19	0.408239	0.471	0.213	5.00728e-15	Pericyte_vSMC	BCL7C
2.27144e-19	0.546848	0.906	0.773	5.66384e-15	Pericyte_vSMC	ITGB1
3.19583e-19	0.618931	0.827	0.62	7.96879e-15	Pericyte_vSMC	PRMT1
6.12982e-19	0.835803	0.461	0.221	1.52847e-14	Pericyte_vSMC	SMC4
6.5258e-19	0.298017	1	0.999	1.62721e-14	Pericyte_vSMC	RPS7
6.75137e-19	0.540906	0.775	0.526	1.68345e-14	Pericyte_vSMC	PRKAR1A
7.21823e-19	0.474149	0.424	0.18	1.79986e-14	Pericyte_vSMC	ENAH
1.47563e-18	0.539161	0.979	0.787	3.67948e-14	Pericyte_vSMC	2011-09-01
1.65986e-18	0.34906	0.403	0.166	4.13886e-14	Pericyte_vSMC	WDR54
2.12889e-18	0.444183	0.984	0.906	5.30839e-14	Pericyte_vSMC	NDUFS5
2.79327e-18	0.448705	0.984	0.933	6.96502e-14	Pericyte_vSMC	S100A11
2.84539e-18	0.581431	0.628	0.367	7.09498e-14	Pericyte_vSMC	LASP1
4.92319e-18	0.465434	0.864	0.684	1.2276e-13	Pericyte_vSMC	NDUFB9
7.43704e-18	0.552205	0.759	0.482	1.85442e-13	Pericyte_vSMC	CD248
7.93872e-18	0.389377	0.497	0.227	1.97952e-13	Pericyte_vSMC	DCLK1
8.79956e-18	0.561016	0.723	0.465	2.19417e-13	Pericyte_vSMC	IL6ST
1.39208e-17	0.36134	0.482	0.225	3.47116e-13	Pericyte_vSMC	B4GALT3
1.58462e-17	0.466654	0.906	0.775	3.95125e-13	Pericyte_vSMC	CUTA
1.88136e-17	0.344193	0.482	0.224	4.69118e-13	Pericyte_vSMC	CBR1
2.05826e-17	0.455028	0.618	0.356	5.13227e-13	Pericyte_vSMC	CAPN2
2.23909e-17	0.486803	0.539	0.283	5.58316e-13	Pericyte_vSMC	PTMS
2.64246e-17	0.655901	0.885	0.716	6.58896e-13	Pericyte_vSMC	RANBP1
2.96734e-17	0.403147	0.482	0.231	7.39905e-13	Pericyte_vSMC	OSBPL1A
3.63412e-17	0.515387	0.791	0.541	9.06168e-13	Pericyte_vSMC	RHOB
3.70404e-17	0.34017	0.455	0.205	9.23601e-13	Pericyte_vSMC	CNRIP1
4.16935e-17	0.451495	0.534	0.274	1.03963e-12	Pericyte_vSMC	LAPTM4B
4.29464e-17	0.329132	1	0.858	1.07087e-12	Pericyte_vSMC	SPARC
4.66842e-17	0.403257	0.508	0.254	1.16407e-12	Pericyte_vSMC	UBE2E2
7.05685e-17	0.643743	0.513	0.281	1.75963e-12	Pericyte_vSMC	ARID5A
8.18477e-17	0.320702	0.419	0.175	2.04087e-12	Pericyte_vSMC	SH3KBP1
2.29437e-16	0.780702	0.586	0.356	5.72102e-12	Pericyte_vSMC	TIMP3
5.70654e-16	0.502188	0.853	0.638	1.42293e-11	Pericyte_vSMC	DDAH2
1.10663e-15	0.454332	0.963	0.807	2.75938e-11	Pericyte_vSMC	SERPINH1
1.13253e-15	0.493341	0.602	0.346	2.82397e-11	Pericyte_vSMC	CD59
1.49047e-15	0.355724	1	0.998	3.71649e-11	Pericyte_vSMC	MT.CO3
1.49904e-15	0.429278	0.911	0.803	3.73785e-11	Pericyte_vSMC	PSMB1
1.68638e-15	0.406448	0.974	0.917	4.205e-11	Pericyte_vSMC	COX6A1
1.73041e-15	0.402531	0.55	0.309	4.31477e-11	Pericyte_vSMC	RUVBL2
1.91423e-15	0.481079	0.749	0.533	4.77312e-11	Pericyte_vSMC	ILK
2.03366e-15	0.468924	0.55	0.301	5.07094e-11	Pericyte_vSMC	ABI2
2.11574e-15	0.459398	0.791	0.583	5.2756e-11	Pericyte_vSMC	STOML2
2.5217e-15	0.463154	0.749	0.533	6.28785e-11	Pericyte_vSMC	DNAJC15
4.70264e-15	0.461426	0.644	0.409	1.1726e-10	Pericyte_vSMC	SSRP1
4.78865e-15	0.459362	0.576	0.32	1.19405e-10	Pericyte_vSMC	NES
5.45246e-15	0.393356	0.524	0.278	1.35957e-10	Pericyte_vSMC	2010-09-01
5.56726e-15	0.467143	0.691	0.443	1.3882e-10	Pericyte_vSMC	IFI27L2
5.69501e-15	0.425035	0.586	0.335	1.42005e-10	Pericyte_vSMC	EVA1B
5.72533e-15	0.440287	0.592	0.362	1.42761e-10	Pericyte_vSMC	PARVA
6.16053e-15	0.508316	0.948	0.871	1.53613e-10	Pericyte_vSMC	RAN
8.01479e-15	0.795434	0.791	0.656	1.99849e-10	Pericyte_vSMC	TUBB4B
2.50327e-14	0.469634	0.602	0.367	6.2419e-10	Pericyte_vSMC	TLN1
2.82327e-14	0.432861	0.55	0.316	7.03983e-10	Pericyte_vSMC	NECTIN2
3.88014e-14	0.363986	0.995	0.928	9.67513e-10	Pericyte_vSMC	HNRNPK
4.83102e-14	0.440121	0.812	0.595	1.20461e-09	Pericyte_vSMC	CYC1
7.01993e-14	0.433665	0.99	0.909	1.75042e-09	Pericyte_vSMC	LAPTM4A
8.42866e-14	0.41747	0.78	0.556	2.10169e-09	Pericyte_vSMC	PPP1CA
9.31354e-14	0.375502	0.524	0.295	2.32233e-09	Pericyte_vSMC	PTEN
9.66406e-14	0.38547	0.665	0.415	2.40973e-09	Pericyte_vSMC	TNFRSF1A
1.11387e-13	0.355839	0.545	0.3	2.77744e-09	Pericyte_vSMC	ACAT1
1.16205e-13	0.400758	0.916	0.853	2.89758e-09	Pericyte_vSMC	FKBP1A
1.37558e-13	0.453563	0.733	0.544	3.43e-09	Pericyte_vSMC	PSMC3
1.5285e-13	0.382695	0.539	0.313	3.81132e-09	Pericyte_vSMC	NT5C
1.7147e-13	0.613273	0.565	0.357	4.2756e-09	Pericyte_vSMC	CKS1B
1.76948e-13	0.399709	0.492	0.28	4.4122e-09	Pericyte_vSMC	SAE1
1.94245e-13	0.386007	0.654	0.397	4.84351e-09	Pericyte_vSMC	LOXL2
2.29586e-13	0.314018	0.476	0.25	5.72474e-09	Pericyte_vSMC	IMMT
2.58887e-13	0.46377	0.942	0.79	6.45534e-09	Pericyte_vSMC	DSTN
2.68255e-13	0.382725	0.885	0.736	6.68894e-09	Pericyte_vSMC	VDAC2
3.63972e-13	0.466161	0.759	0.584	9.07563e-09	Pericyte_vSMC	RDX
3.73929e-13	0.333898	0.942	0.73	9.32393e-09	Pericyte_vSMC	TIMP1
4.04788e-13	0.341347	0.508	0.273	1.00934e-08	Pericyte_vSMC	SPTSSA
5.16674e-13	0.467936	0.806	0.643	1.28833e-08	Pericyte_vSMC	PFDN2
6.91075e-13	0.383631	0.969	0.838	1.72319e-08	Pericyte_vSMC	C12orf57
9.71954e-13	0.404732	0.675	0.481	2.42357e-08	Pericyte_vSMC	EIF6
1.08315e-12	0.458909	0.728	0.571	2.70085e-08	Pericyte_vSMC	RHEB
1.0912e-12	0.323757	1	0.997	2.72091e-08	Pericyte_vSMC	MT.ND4
1.47409e-12	0.375045	0.482	0.266	3.67564e-08	Pericyte_vSMC	MRPS2
1.66215e-12	0.444558	0.628	0.392	4.14456e-08	Pericyte_vSMC	CHD4
2.05936e-12	0.402689	0.749	0.529	5.13501e-08	Pericyte_vSMC	PSME1
2.06245e-12	0.376152	0.555	0.324	5.14271e-08	Pericyte_vSMC	TSC22D4
2.37024e-12	0.328923	0.99	0.96	5.91018e-08	Pericyte_vSMC	DYNLL1
2.76612e-12	0.470592	0.796	0.629	6.89733e-08	Pericyte_vSMC	STAT3
2.84717e-12	0.340465	0.921	0.841	7.09942e-08	Pericyte_vSMC	GPX4
3.00877e-12	0.36898	0.686	0.469	7.50236e-08	Pericyte_vSMC	BZW2
3.70814e-12	0.479674	0.927	0.852	9.24625e-08	Pericyte_vSMC	NUCKS1
4.07638e-12	0.46903	0.623	0.408	1.01645e-07	Pericyte_vSMC	H2AFJ
4.94701e-12	0.361856	0.874	0.75	1.23354e-07	Pericyte_vSMC	AP2M1
6.75574e-12	0.340255	0.429	0.229	1.68454e-07	Pericyte_vSMC	SHMT2
6.81884e-12	0.305172	0.414	0.214	1.70028e-07	Pericyte_vSMC	CRYAB
7.03883e-12	0.407787	0.759	0.569	1.75513e-07	Pericyte_vSMC	CCT7
1.33135e-11	0.386004	0.838	0.683	3.31971e-07	Pericyte_vSMC	TUFM
1.34107e-11	0.376909	0.45	0.251	3.34396e-07	Pericyte_vSMC	FH
1.37247e-11	0.409566	0.754	0.571	3.42224e-07	Pericyte_vSMC	ARF5
1.62487e-11	0.310621	0.942	0.904	4.05163e-07	Pericyte_vSMC	EIF3K
1.73001e-11	0.42336	0.979	0.878	4.31379e-07	Pericyte_vSMC	TUBA1A
1.98515e-11	0.352329	0.958	0.884	4.94998e-07	Pericyte_vSMC	PARK7
2.10014e-11	0.406526	0.707	0.514	5.23671e-07	Pericyte_vSMC	NDUFV1
2.22546e-11	0.52449	0.995	0.949	5.54919e-07	Pericyte_vSMC	TUBB
2.50754e-11	0.384528	0.796	0.645	6.25255e-07	Pericyte_vSMC	PRDX4
2.57741e-11	0.338751	0.838	0.589	6.42678e-07	Pericyte_vSMC	CLEC11A
3.21194e-11	0.514145	0.759	0.59	8.00896e-07	Pericyte_vSMC	NASP
3.30853e-11	0.318836	0.576	0.346	8.24982e-07	Pericyte_vSMC	EIF2AK4
3.52464e-11	0.335494	0.654	0.433	8.78868e-07	Pericyte_vSMC	GTF3A
4.6127e-11	0.384033	0.424	0.223	1.15018e-06	Pericyte_vSMC	ZC3HAV1
4.71607e-11	0.404268	0.592	0.368	1.17595e-06	Pericyte_vSMC	UROD
4.84918e-11	0.482859	0.723	0.592	1.20914e-06	Pericyte_vSMC	DEK
5.41372e-11	0.329304	0.733	0.518	1.34991e-06	Pericyte_vSMC	H2AFY
5.89289e-11	0.381146	0.717	0.556	1.46939e-06	Pericyte_vSMC	ADH5
7.16762e-11	0.41468	0.681	0.493	1.78725e-06	Pericyte_vSMC	UQCRC1
7.4054e-11	0.373851	0.822	0.623	1.84654e-06	Pericyte_vSMC	WASF2
7.7772e-11	0.346184	0.592	0.366	1.93925e-06	Pericyte_vSMC	TEAD2
8.58886e-11	0.300465	0.524	0.299	2.14163e-06	Pericyte_vSMC	TSC22D3
8.92674e-11	0.279144	0.466	0.253	2.22588e-06	Pericyte_vSMC	RAB31
9.33104e-11	0.33242	0.901	0.743	2.3267e-06	Pericyte_vSMC	KLF6
9.80988e-11	0.382942	0.534	0.323	2.44609e-06	Pericyte_vSMC	F2R
1.02394e-10	0.396562	0.487	0.297	2.55319e-06	Pericyte_vSMC	HNRNPAB
1.23855e-10	0.434418	0.649	0.486	3.08832e-06	Pericyte_vSMC	CYB5R3
1.27856e-10	0.411701	0.869	0.75	3.18808e-06	Pericyte_vSMC	ANP32B
1.43431e-10	0.277852	0.754	0.544	3.57645e-06	Pericyte_vSMC	CAP1
1.55158e-10	0.381295	0.56	0.365	3.86886e-06	Pericyte_vSMC	UBA2
1.57078e-10	0.309026	0.429	0.237	3.91673e-06	Pericyte_vSMC	RUVBL1
1.61292e-10	0.403987	0.827	0.632	4.02182e-06	Pericyte_vSMC	RAB13
1.68292e-10	0.339371	0.853	0.716	4.19636e-06	Pericyte_vSMC	ATP5PB
1.85247e-10	0.36784	0.66	0.464	4.61912e-06	Pericyte_vSMC	TECR
1.90692e-10	0.268176	0.497	0.282	4.75491e-06	Pericyte_vSMC	SDHA
2.79394e-10	0.379726	0.712	0.548	6.9667e-06	Pericyte_vSMC	PA2G4
2.88329e-10	0.385498	0.953	0.902	7.18949e-06	Pericyte_vSMC	YBX1
3.19529e-10	0.408001	0.597	0.398	7.96745e-06	Pericyte_vSMC	ACADVL
3.49135e-10	0.308888	0.984	0.961	8.70567e-06	Pericyte_vSMC	PPDPF
3.49275e-10	0.418191	0.827	0.675	8.70918e-06	Pericyte_vSMC	HDAC2
3.77893e-10	0.457681	0.853	0.695	9.42277e-06	Pericyte_vSMC	MYADM
4.23816e-10	0.396687	0.733	0.596	1.05678e-05	Pericyte_vSMC	NDUFA12
4.51906e-10	0.286616	0.482	0.277	1.12683e-05	Pericyte_vSMC	GNB4
4.63692e-10	0.322867	0.869	0.732	1.15622e-05	Pericyte_vSMC	GADD45GIP1
4.67676e-10	0.346982	0.859	0.737	1.16615e-05	Pericyte_vSMC	VPS28
5.19361e-10	0.410381	0.832	0.641	1.29503e-05	Pericyte_vSMC	SOX4
6.53175e-10	0.338699	0.503	0.302	1.62869e-05	Pericyte_vSMC	AHCYL1
6.90727e-10	0.368566	0.539	0.353	1.72233e-05	Pericyte_vSMC	PFKL
7.78794e-10	0.28921	0.958	0.908	1.94192e-05	Pericyte_vSMC	ATP5PO
8.83261e-10	0.289725	0.44	0.251	2.20241e-05	Pericyte_vSMC	PRKRA
9.36681e-10	0.361742	0.649	0.459	2.33561e-05	Pericyte_vSMC	CTNNA1
9.61954e-10	0.329698	0.681	0.48	2.39863e-05	Pericyte_vSMC	GSTK1
1.0015e-09	0.319523	0.864	0.761	2.49725e-05	Pericyte_vSMC	ATP5F1C
1.06466e-09	0.300262	0.89	0.77	2.65473e-05	Pericyte_vSMC	YWHAZ
1.27843e-09	0.295432	0.628	0.417	3.18777e-05	Pericyte_vSMC	IDH3B
1.2909e-09	0.356858	0.586	0.383	3.21886e-05	Pericyte_vSMC	KTN1
1.32533e-09	0.364274	0.607	0.4	3.30471e-05	Pericyte_vSMC	EDNRA
1.35066e-09	0.427406	0.859	0.744	3.36788e-05	Pericyte_vSMC	CYCS
1.37326e-09	0.677775	0.429	0.258	3.42421e-05	Pericyte_vSMC	PCLAF
1.37847e-09	0.390665	0.89	0.777	3.43721e-05	Pericyte_vSMC	PGAM1
1.53444e-09	0.268117	0.476	0.271	3.82614e-05	Pericyte_vSMC	LBR
1.54215e-09	0.30003	0.644	0.436	3.84536e-05	Pericyte_vSMC	TSEN34
1.6411e-09	0.290559	0.455	0.266	4.09209e-05	Pericyte_vSMC	DCTPP1
1.92754e-09	0.426251	0.476	0.294	4.80633e-05	Pericyte_vSMC	TOPORS
2.09782e-09	0.614684	0.743	0.629	5.23091e-05	Pericyte_vSMC	DUT
2.10459e-09	0.251867	0.419	0.234	5.24778e-05	Pericyte_vSMC	PTPN12
2.21412e-09	0.596396	0.733	0.616	5.5209e-05	Pericyte_vSMC	NR4A1
2.42039e-09	0.395023	0.785	0.631	6.03524e-05	Pericyte_vSMC	CCT2
2.48103e-09	0.374354	0.921	0.856	6.18644e-05	Pericyte_vSMC	NCL
2.87265e-09	0.398133	0.717	0.567	7.16296e-05	Pericyte_vSMC	CNN2
3.29808e-09	0.296704	0.476	0.293	8.22375e-05	Pericyte_vSMC	EBNA1BP2
3.32278e-09	0.375666	0.691	0.503	8.28535e-05	Pericyte_vSMC	RAB11B
3.949e-09	0.360728	0.906	0.829	9.84682e-05	Pericyte_vSMC	ATF4
3.95242e-09	0.371293	0.733	0.534	9.85537e-05	Pericyte_vSMC	NFIB
4.04743e-09	0.309938	0.55	0.351	0.000100923	Pericyte_vSMC	ADD1
4.34139e-09	0.33186	0.958	0.871	0.000108253	Pericyte_vSMC	EIF4A1
4.49659e-09	0.321639	0.869	0.731	0.000112122	Pericyte_vSMC	FKBP8
4.80477e-09	0.33891	0.67	0.47	0.000119807	Pericyte_vSMC	RBBP7
4.81286e-09	0.359229	0.508	0.344	0.000120009	Pericyte_vSMC	RFXANK
5.35e-09	0.35165	0.497	0.32	0.000133402	Pericyte_vSMC	CLIC4
5.41287e-09	0.295783	0.592	0.386	0.00013497	Pericyte_vSMC	PSME2
5.74303e-09	0.259649	0.581	0.383	0.000143203	Pericyte_vSMC	PDHB
5.9268e-09	0.256197	0.44	0.25	0.000147785	Pericyte_vSMC	TSPAN6
6.02473e-09	0.292449	0.508	0.319	0.000150227	Pericyte_vSMC	SMARCA4
6.6212e-09	0.300877	0.906	0.82	0.0001651	Pericyte_vSMC	BANF1
7.26589e-09	0.345079	0.597	0.416	0.000181175	Pericyte_vSMC	LIMS1
7.31862e-09	0.291969	0.895	0.825	0.00018249	Pericyte_vSMC	PRDX6
7.36014e-09	0.284127	0.895	0.803	0.000183525	Pericyte_vSMC	MRPS21
7.50674e-09	0.402637	0.806	0.7	0.000187181	Pericyte_vSMC	SNRPB
8.08492e-09	0.3011	0.969	0.909	0.000201598	Pericyte_vSMC	PSMA7
9.24719e-09	0.320402	0.717	0.547	0.000230579	Pericyte_vSMC	GNG11
1.01874e-08	0.358514	0.696	0.527	0.000254022	Pericyte_vSMC	PSMA3
[truncated: 1,274 more rows]

## Sheet: mouse-celltype
Cell-type specific marker genes of mouse
[truncated: 3,561 more rows]

[truncated: 1 more sheets: pig-celltype]
