# Supplementary material for: Integrating Single‐Cell and Spatial Transcriptomics Reveals Heterogeneity of Early Pig Skin Development and a Subpopulation with Hair Placode Formation
Source: Adv Sci (Weinh). 2024 Apr 1;11(20):2306703. doi: 10.1002/advs.202306703 (PMC11132071; doi:10.1002/advs.202306703)
Supplement: Supplementary file 4 — Supporting Information [file ADVS-11-2306703-s004.xlsx]

## Sheet: Legend
Supplementary Data 3: Expressed genes in nine subclasses in pig epidermis cells

## Sheet: Supplementary Data 3
p_val	avg_log2FC	pct.1	pct.2	p_val_adj	cluster	gene
2.17957e-104	0.785234	0.938	0.725	3.44568e-100	0	KLF10
3.20049e-94	0.726501	0.923	0.687	5.05966e-90	0	FJX1
5.89615e-94	0.966334	0.948	0.791	9.32123e-90	0	F3
1.70838e-92	0.766998	0.901	0.625	2.70078e-88	0	DST
4.57921e-85	0.70507	0.835	0.524	7.23928e-81	0	COL17A1
1.21918e-83	0.793424	0.846	0.545	1.9274e-79	0	HBEGF
1.54404e-75	0.608729	0.962	0.657	2.44098e-71	0	WNT6
6.06429e-74	0.519265	0.973	0.748	9.58704e-70	0	BCAM
6.22299e-74	0.604159	0.846	0.594	9.83793e-70	0	SNAI2
2.33709e-69	0.542856	0.873	0.606	3.69471e-65	0	REL
3.17862e-69	0.733668	0.686	0.406	5.02508e-65	0	ENSSSCG00000011355
1.99856e-63	0.517925	0.922	0.711	3.15952e-59	0	BACH1
2.41687e-63	0.560399	0.986	0.905	3.82083e-59	0	HSPA5
1.22041e-56	0.653143	0.996	0.891	1.92935e-52	0	KRT14
1.15776e-55	0.579031	0.751	0.493	1.83031e-51	0	RRAD
9.6492e-47	0.543221	1	0.898	1.52544e-42	0	CXCL14
1.63584e-42	0.664032	0.689	0.46	2.5861e-38	0	ADAMTS1
8.93701e-42	0.523881	0.8	0.58	1.41285e-37	0	IGFBP5
4.00651e-33	0.615906	0.701	0.526	6.3339e-29	0	PRXL2A
1.05484e-27	-0.663247	0.643	0.75	1.66759e-23	0	DUSP1
2.04848e-25	0.563919	0.442	0.28	3.23845e-21	0	ENSSSCG00000024666
4.42122e-24	-0.525739	0.921	0.887	6.98951e-20	0	CALM1
1.13511e-21	-0.762474	0.164	0.326	1.79449e-17	0	CRABP2
3.52977e-17	-1.61712	0.815	0.863	5.58021e-13	0	VIM
1.79575e-16	-1.63927	0.935	0.938	2.83891e-12	0	COL3A1
2.61002e-14	-1.81895	0.864	0.894	4.12618e-10	0	COL1A1
2.47024e-13	-0.577995	0.868	0.848	3.9052e-09	0	MARCKS
4.13007e-13	-0.81382	0.389	0.496	6.52922e-09	0	ENSSSCG00000008898
7.2778e-11	-3.69363	0.299	0.382	1.15055e-06	0	ENSSSCG00000017445
1.86053e-09	-1.11502	0.185	0.271	2.94132e-05	0	ADIRF
3.21413e-08	-0.511353	0.184	0.261	0.000508122	0	PCLAF
6.22935e-08	-0.860112	0.185	0.258	0.000984799	0	TM4SF1
8.46791e-07	-0.595482	0.199	0.276	0.0133869	0	APOE
8.63474e-07	-0.604933	0.246	0.319	0.0136507	0	PCOLCE
9.19855e-07	-0.913362	0.228	0.299	0.014542	0	OGN
1.4797e-06	-1.4208	0.364	0.421	0.0233925	0	S100A12
9.24684e-96	0.793078	0.954	0.6	1.46183e-91	1	GJB6
8.15387e-89	0.69956	0.899	0.565	1.28905e-84	1	P3H2
1.41282e-80	0.667621	0.977	0.668	2.23352e-76	1	WNT6
3.01471e-76	-0.882668	0.992	0.976	4.76595e-72	1	TUBA1B
1.03094e-75	0.718406	1	0.902	1.62982e-71	1	CXCL14
6.80436e-71	0.697292	0.997	0.947	1.0757e-66	1	FOS
1.5042e-66	0.622441	0.62	0.286	2.378e-62	1	DLK2
5.38155e-65	0.563252	1	0.919	8.5077e-61	1	CTSV
4.83928e-58	0.559032	0.969	0.779	7.65041e-54	1	SMTNL2
6.39228e-34	-0.792607	0.889	0.872	1.01055e-29	1	TPM4
1.31568e-31	-1.20181	0.072	0.277	2.07995e-27	1	TM4SF1
2.68626e-31	-0.571943	0.968	0.913	4.24671e-27	1	STPG4
1.03538e-30	-0.528427	0.079	0.291	1.63683e-26	1	BHLHE40
9.78557e-30	-0.773601	0.267	0.464	1.547e-25	1	YBX3
1.93251e-27	-0.903365	0.188	0.385	3.0551e-23	1	RHOV
6.3266e-25	-0.500965	0.211	0.411	1.00017e-20	1	STK17A
5.42655e-23	-0.681173	0.415	0.553	8.57884e-19	1	DDAH2
6.07201e-23	-0.657563	0.296	0.477	9.59924e-19	1	ENSSSCG00000039222
2.26685e-22	-0.849611	0.151	0.321	3.58367e-18	1	CRABP2
1.49594e-19	-1.7449	0.595	0.669	2.36494e-15	1	FABP5
1.6209e-19	-0.737995	0.145	0.304	2.56247e-15	1	AQP3
8.49587e-18	-0.592368	0.93	0.868	1.34311e-13	1	H2AFZ
8.94558e-18	-1.08884	0.382	0.512	1.41421e-13	1	CLDN4
3.24629e-17	-0.726124	0.342	0.475	5.13206e-13	1	B2M
3.36622e-17	-1.78797	0.951	0.937	5.32165e-13	1	COL1A2
3.80632e-17	-0.525742	0.933	0.887	6.01741e-13	1	CALM1
1.01591e-15	-0.624113	0.685	0.73	1.60605e-11	1	ENSSSCG00000022176
1.49858e-15	-0.713963	0.58	0.655	2.36911e-11	1	ID1
1.61196e-15	-0.509665	0.893	0.859	2.54835e-11	1	TUBB
3.06824e-15	-0.667234	0.137	0.267	4.85058e-11	1	PCLAF
2.37447e-14	-0.673312	0.487	0.583	3.75379e-10	1	PLAUR
5.90693e-14	-0.922349	0.747	0.748	9.33827e-10	1	MDK
1.38097e-13	-0.863916	0.544	0.617	2.18318e-09	1	HBEGF
2.01822e-13	-0.713437	0.205	0.328	3.1906e-09	1	GPC3
3.23488e-13	-0.715819	0.221	0.344	5.11402e-09	1	APCDD1
5.39347e-13	-0.74378	0.499	0.596	8.52654e-09	1	RHOB
9.21179e-13	-0.835413	0.908	0.823	1.45629e-08	1	ZDHHC18
9.99767e-13	-0.506771	0.131	0.252	1.58053e-08	1	MFAP2
6.47412e-12	-0.608437	0.656	0.697	1.02349e-07	1	TUBB2B
8.14238e-12	-0.608551	0.66	0.697	1.28723e-07	1	UBE2S
1.4691e-11	-3.6391	0.276	0.383	2.3225e-07	1	ENSSSCG00000017445
2.78221e-11	-0.528363	0.916	0.88	4.3984e-07	1	TUBB4B
6.05451e-11	-1.58818	0.879	0.848	9.57157e-07	1	VIM
8.91554e-11	-0.956456	0.661	0.666	1.40946e-06	1	GSN
1.35249e-10	-0.626107	0.223	0.329	2.13815e-06	1	ENSSSCG00000024666
1.43916e-10	-0.631486	0.287	0.387	2.27517e-06	1	EMP3
1.48474e-10	-1.73222	0.968	0.931	2.34723e-06	1	COL3A1
1.35608e-09	-0.51301	0.29	0.402	2.14383e-05	1	ENSSSCG00000001229
3.31662e-09	-0.802439	0.82	0.768	5.24325e-05	1	HMGB2
3.68242e-09	-1.20192	0.179	0.269	5.82154e-05	1	ADIRF
2.12869e-08	-0.559826	0.678	0.656	0.000336525	1	REL
2.13901e-08	-0.685472	0.333	0.409	0.000338157	1	ENSSSCG00000031023
4.81585e-08	-0.848607	0.307	0.391	0.000761338	1	WFDC2
6.07485e-08	-0.626431	0.577	0.617	0.000960373	1	KLF6
2.98766e-07	-1.14989	0.53	0.573	0.00472318	1	LUM
1.05403e-06	-1.31341	0.502	0.543	0.0166631	1	POSTN
1.59678e-06	-0.584221	0.962	0.898	0.0252435	1	HSPB1
1.66883e-06	-0.817339	0.356	0.421	0.0263826	1	ID2
2.02208e-06	-0.58915	0.94	0.819	0.0319671	1	EMP1
0	1.99324	0.726	0.087	0	2	CENPF
0	1.23246	0.669	0.066	0	2	KIF23
0	1.20926	0.696	0.065	0	2	HMMR
0	1.20472	0.732	0.075	0	2	KIF11
0	0.985016	0.738	0.063	0	2	PBK
0	0.958426	0.776	0.093	0	2	SPC24
3.23442e-307	0.962474	0.54	0.03	5.1133e-303	2	ENSSSCG00000026302
2.91127e-306	1.38612	0.663	0.066	4.60243e-302	2	DLGAP5
1.51226e-304	0.853735	0.627	0.054	2.39073e-300	2	NCAPG
2.26962e-303	1.68032	0.85	0.156	3.58805e-299	2	PCLAF
1.37768e-301	0.882935	0.568	0.038	2.17798e-297	2	SGO1
8.54436e-299	0.939711	0.574	0.041	1.35078e-294	2	CKAP2
5.65299e-296	0.796967	0.565	0.038	8.93681e-292	2	AURKB
1.98536e-295	1.51845	0.724	0.096	3.13865e-291	2	TPX2
3.37648e-295	0.668194	0.561	0.036	5.33787e-291	2	NDC80
1.533e-294	0.706073	0.605	0.049	2.42351e-290	2	DIAPH3
2.17525e-294	1.92758	0.789	0.133	3.43885e-290	2	TOP2A
1.48358e-278	0.705158	0.57	0.045	2.34539e-274	2	KIF15
1.67028e-269	0.590513	0.471	0.023	2.64054e-265	2	ENSSSCG00000004782
3.37659e-268	0.679593	0.511	0.034	5.33806e-264	2	KIF4A
2.22564e-262	0.731979	0.468	0.025	3.51851e-258	2	CDCA3
9.46543e-258	1.14138	0.546	0.048	1.49639e-253	2	CCNB1
3.47956e-254	0.778149	0.641	0.079	5.50084e-250	2	TK1
3.22572e-251	1.76252	0.648	0.087	5.09954e-247	2	UBE2C
1.83701e-250	1.26979	0.894	0.245	2.90413e-246	2	SMC2
2.92099e-243	0.526961	0.409	0.017	4.6178e-239	2	CCNB2
1.35461e-242	1.27701	0.762	0.143	2.1415e-238	2	BIRC5
2.85795e-238	0.791792	0.673	0.099	4.51814e-234	2	NUF2
1.36934e-236	0.766564	0.414	0.021	2.16478e-232	2	ASPM
2.93993e-234	1.26185	0.681	0.11	4.64774e-230	2	ENSSSCG00000017032
1.27095e-233	1.32784	0.867	0.243	2.00924e-229	2	SMC4
7.67936e-231	2.00514	0.916	0.33	1.21403e-226	2	ENSSSCG00000035544
1.03692e-228	0.659417	0.549	0.058	1.63927e-224	2	INCENP
2.96834e-224	0.957437	0.593	0.08	4.69265e-220	2	MXD3
9.19057e-224	0.523592	0.42	0.025	1.45294e-219	2	NEK2
6.70775e-223	1.96461	0.996	0.743	1.06043e-218	2	HMGB2
2.17009e-221	0.579648	0.591	0.074	3.43069e-217	2	MYBL2
1.04211e-219	1.06287	0.536	0.059	1.64747e-215	2	CDC20
3.55201e-216	0.961782	0.844	0.225	5.61538e-212	2	MAD2L1
1.92772e-214	0.613218	0.536	0.06	3.04754e-210	2	ANLN
1.20227e-209	1.14917	0.702	0.138	1.90066e-205	2	CENPE
2.19243e-209	0.558864	0.39	0.022	3.46602e-205	2	CENPA
4.32623e-200	1.43983	0.987	0.683	6.83933e-196	2	DUT
7.54423e-198	0.952111	0.757	0.176	1.19267e-193	2	KIF20B
1.19573e-197	0.854517	0.618	0.104	1.89034e-193	2	ENSSSCG00000007493
3.78227e-195	1.21629	1	0.86	5.9794e-191	2	H2AFZ
4.57539e-194	1.13845	1	0.945	7.23323e-190	2	ENSSSCG00000009327
6.55207e-188	0.657562	0.494	0.06	1.03582e-183	2	CDCA8
6.19872e-183	0.562143	0.485	0.058	9.79955e-179	2	ENSSSCG00000008677
1.74719e-179	0.574328	0.378	0.029	2.76214e-175	2	KIF20A
2.77727e-179	0.620601	0.357	0.025	4.39058e-175	2	PLK1
3.19013e-177	0.68256	0.525	0.076	5.04327e-173	2	SGO2
6.54531e-177	1.47803	0.983	0.643	1.03475e-172	2	CKS2
1.62032e-162	0.621291	0.538	0.091	2.56157e-158	2	KIF22
2.91241e-150	0.558713	0.538	0.099	4.60423e-146	2	RACGAP1
1.11848e-147	0.531196	0.622	0.136	1.7682e-143	2	CENPU
4.50611e-145	0.506667	0.494	0.082	7.1237e-141	2	ECT2
4.6428e-143	0.725525	0.69	0.191	7.33981e-139	2	ENSSSCG00000032060
5.30969e-141	0.708724	0.652	0.167	8.39409e-137	2	UHRF1
7.46885e-132	0.963886	0.989	0.846	1.18075e-127	2	TUBB
9.03255e-131	0.503916	0.548	0.119	1.42796e-126	2	SPC25
9.66641e-126	0.977744	0.646	0.186	1.52816e-121	2	ENSSSCG00000025631
4.48536e-123	0.788248	0.722	0.251	7.09091e-119	2	ATAD2
1.05447e-122	0.889325	0.945	0.607	1.66701e-118	2	FLAD1
1.56293e-120	0.922405	1	0.975	2.47083e-116	2	TUBA1B
2.27764e-110	1.26199	0.949	0.653	3.60071e-106	2	UBE2S
4.49437e-108	0.929853	0.989	0.827	7.10516e-104	2	H2AZ2
6.81205e-108	0.615597	0.738	0.259	1.07692e-103	2	CCDC34
1.22695e-107	0.573581	0.603	0.174	1.93969e-103	2	ENSSSCG00000031741
3.55772e-107	0.509606	0.454	0.096	5.6244e-103	2	BBS7
6.27237e-107	0.775816	0.559	0.156	9.91599e-103	2	CDKN3
1.20453e-103	0.828553	0.605	0.194	1.90424e-99	2	KPNA2
4.52274e-103	0.768943	0.998	0.925	7.14999e-99	2	NUCKS1
4.05541e-96	0.630834	0.669	0.242	6.41119e-92	2	CLSPN
5.36395e-96	0.580966	0.644	0.215	8.47986e-92	2	STMN1
3.40436e-92	0.827273	0.798	0.416	5.38196e-88	2	PCNA
2.10677e-87	0.674385	0.909	0.577	3.33059e-83	2	ENSSSCG00000035209
3.97182e-87	0.628121	0.833	0.429	6.27904e-83	2	LMNB1
1.01809e-86	0.651367	0.975	0.828	1.6095e-82	2	DEK
8.68577e-83	0.572042	0.899	0.517	1.37313e-78	2	LSM4
1.68021e-81	0.555763	0.802	0.394	2.65624e-77	2	RPA3
6.90765e-76	0.543306	0.667	0.273	1.09203e-71	2	DDX39A
1.17638e-75	0.556263	0.728	0.31	1.85973e-71	2	ENSSSCG00000032946
9.21064e-71	0.583794	0.829	0.465	1.45611e-66	2	SKA2
2.32062e-61	0.518205	0.911	0.58	3.66867e-57	2	LSM5
3.27331e-61	0.53905	0.812	0.438	5.17478e-57	2	ENSSSCG00000031117
2.39558e-60	0.85069	0.989	0.87	3.78717e-56	2	TUBB4B
1.26635e-59	0.793954	0.627	0.29	2.00197e-55	2	ARL6IP1
3.01189e-59	0.554275	0.964	0.729	4.76149e-55	2	RAD21
4.1795e-59	0.512456	0.802	0.451	6.60737e-55	2	MCM7
8.33344e-52	0.50761	0.97	0.804	1.31743e-47	2	RANBP1
3.3419e-44	0.59624	0.856	0.587	5.28321e-40	2	JPT1
4.0805e-36	0.542739	0.411	0.177	6.45086e-32	2	ENSSSCG00000000194
1.77368e-35	0.55234	0.996	0.906	2.80401e-31	2	CXCL14
4.01609e-34	0.539408	0.692	0.419	6.34903e-30	2	UBALD2
8.05973e-28	0.527916	0.93	0.702	1.27416e-23	2	IGFBP2
2.60029e-19	-0.569118	0.989	0.943	4.11081e-15	2	CST3
9.40644e-13	-0.904886	0.759	0.739	1.48706e-08	2	LGALS3
2.58415e-12	-1.65089	0.971	0.932	4.08529e-08	2	COL3A1
2.71288e-12	-1.78756	0.924	0.882	4.28879e-08	2	COL1A1
4.53521e-12	-0.551847	0.937	0.864	7.16971e-08	2	CSTB
1.29487e-09	-0.605708	0.962	0.9	2.04706e-05	2	HSPB1
2.45911e-09	-0.973508	0.162	0.256	3.88761e-05	2	TM4SF1
3.05963e-09	-1.23777	0.867	0.814	4.83697e-05	2	LGALS1
4.79726e-09	-1.23418	0.171	0.266	7.58399e-05	2	ADIRF
1.47432e-07	-1.45478	0.975	0.934	0.00233075	2	COL1A2
2.46623e-07	-1.42448	0.901	0.846	0.00389886	2	VIM
8.01451e-07	-0.955009	0.869	0.822	0.0126701	2	ENSSSCG00000035293
3.92336e-76	-0.689622	0.325	0.781	6.20244e-72	3	IRS2
5.89636e-72	-1.05908	0.549	0.88	9.32155e-68	3	EMP1
1.97562e-70	-0.795029	0.278	0.714	3.12325e-66	3	REL
6.754e-67	-1.18739	0.237	0.657	1.06774e-62	3	HBEGF
4.15586e-66	-0.773432	0.441	0.832	6.57e-62	3	SYNE2
1.31687e-65	-0.666376	0.278	0.721	2.08184e-61	3	TRIB1
4.28913e-63	-0.595533	0.406	0.803	6.78069e-59	3	BACH1
2.13724e-62	-0.851869	0.537	0.877	3.37877e-58	3	DSP
4.07725e-62	-0.857989	0.614	0.89	6.44573e-58	3	CLDN1
9.05401e-60	-0.771798	0.627	0.933	1.43135e-55	3	CD9
1.27914e-58	-0.628656	0.58	0.898	2.02219e-54	3	RND3
1.64413e-58	-1.07284	0.584	0.873	2.59921e-54	3	ZDHHC18
3.54282e-56	-0.695677	0.335	0.716	5.60084e-52	3	THOC6
3.8599e-55	-1.00687	0.645	0.898	6.10211e-51	3	TACSTD2
6.44546e-54	-0.618832	0.141	0.529	1.01896e-49	3	FOSL1
9.04484e-53	-0.681996	0.435	0.777	1.4299e-48	3	FJX1
1.58403e-51	-0.762042	0.239	0.614	2.50419e-47	3	PLAUR
9.87292e-50	-0.739804	0.143	0.506	1.56081e-45	3	ENSSSCG00000033010
1.76976e-48	-0.532394	0.267	0.631	2.79781e-44	3	MAP7D1
7.32577e-48	-0.626265	0.28	0.658	1.15813e-43	3	KLF6
2.40368e-47	-0.555137	0.402	0.768	3.79998e-43	3	VMP1
6.40976e-47	-0.519793	0.249	0.612	1.01332e-42	3	PRRG4
4.69105e-45	-0.628493	0.257	0.599	7.41608e-41	3	TXNRD1
6.68335e-44	-0.537116	0.482	0.808	1.05657e-39	3	KLF10
6.50392e-43	-0.595908	0.229	0.57	1.02821e-38	3	DSC2
3.5039e-42	-0.959039	0.198	0.533	5.53931e-38	3	CLDN4
4.11355e-42	-0.59399	0.645	0.934	6.50311e-38	3	ND3
7.83096e-42	-0.855693	0.735	0.944	1.238e-37	3	PERP
1.04622e-41	-0.559017	0.753	0.953	1.65397e-37	3	LMNA
3.06388e-41	-0.535005	0.384	0.749	4.84369e-37	3	TOB2
3.21295e-41	-0.571267	0.676	0.933	5.07935e-37	3	EZR
3.87329e-41	-0.768177	0.582	0.883	6.12328e-37	3	S100A6
7.41883e-41	-0.549752	0.455	0.771	1.17284e-36	3	NFKBIZ
7.87405e-41	-0.592891	0.561	0.86	1.24481e-36	3	NFKBIA
4.59732e-38	-0.513656	0.816	0.978	7.2679e-34	3	CYTB
9.17823e-38	-0.742591	0.092	0.391	1.45099e-33	3	RHOV
2.2136e-37	-0.7402	0.604	0.853	3.49948e-33	3	F3
3.58868e-37	-0.528792	0.124	0.428	5.67335e-33	3	EHD1
1.74573e-34	-0.514626	0.231	0.545	2.75982e-30	3	ADAMTS1
1.93695e-33	-0.710899	0.414	0.701	3.06213e-29	3	GSN
7.38997e-32	-0.545353	0.614	0.929	1.16828e-27	3	ND2
2.68711e-30	-0.664997	0.622	0.881	4.24806e-26	3	ANXA1
1.52758e-29	-0.533597	0.192	0.468	2.41495e-25	3	HSPB8
6.45416e-29	-0.603171	0.486	0.779	1.02034e-24	3	LGALS3
2.26254e-27	-0.924487	0.049	0.271	3.57685e-23	3	TM4SF1
2.80386e-24	-0.712402	0.255	0.506	4.43261e-20	3	ENSSSCG00000008898
1.18135e-20	-0.592489	0.608	0.86	1.86759e-16	3	ENSSSCG00000035293
3.57396e-17	-0.721903	0.467	0.685	5.65008e-13	3	FABP5
6.4912e-17	-1.24567	0.241	0.434	1.02619e-12	3	S100A12
5.08152e-15	-1.32084	0.627	0.856	8.03338e-11	3	KRT10
1.45236e-13	-0.597643	0.312	0.496	2.29604e-09	3	S100A8
4.47807e-12	3.19782	0.696	0.686	7.07937e-08	3	HBB
2.50889e-11	-0.581219	0.133	0.271	3.9663e-07	3	ADIRF
8.32441e-10	-2.45632	0.245	0.383	1.31601e-05	3	ENSSSCG00000017445
3.47724e-07	3.3104	0.533	0.534	0.00549717	3	ENSSSCG00000007978
1.07412e-06	-2.04538	0.153	0.255	0.0169807	3	KRT4
1.35691e-206	3.43262	0.987	0.875	2.14515e-202	4	COL1A1
7.30527e-200	3.2399	0.996	0.929	1.15489e-195	4	COL3A1
1.64339e-197	0.830521	0.423	0.033	2.59804e-193	4	RUNX1T1
4.87849e-193	3.22232	0.987	0.933	7.7124e-189	4	COL1A2
2.69678e-188	2.93685	0.968	0.838	4.26334e-184	4	VIM
5.79272e-183	0.996892	0.457	0.05	9.15772e-179	4	GXYLT2
6.29062e-172	1.11724	0.526	0.08	9.94483e-168	4	CDH11
1.44707e-161	0.923476	0.433	0.051	2.28767e-157	4	ARHGAP28
2.28435e-158	1.92656	0.404	0.044	3.61132e-154	4	UCHL1
4.73832e-145	2.41722	0.687	0.232	7.4908e-141	4	OGN
1.06848e-144	2.81928	0.915	0.809	1.68915e-140	4	LGALS1
1.36861e-134	0.899348	0.364	0.042	2.16364e-130	4	ANGPTL1
1.50306e-134	0.803138	0.328	0.031	2.37618e-130	4	ADGRA2
9.71776e-134	0.835836	0.355	0.04	1.53628e-129	4	CDK14
1.71724e-131	0.949289	0.438	0.071	2.71478e-127	4	LOXL1
1.58708e-129	2.53864	0.837	0.53	2.50902e-125	4	LUM
9.83877e-128	0.941452	0.436	0.072	1.55541e-123	4	SLIT3
1.16157e-124	1.42266	0.478	0.096	1.83633e-120	4	MFAP4
1.05766e-121	0.773787	0.347	0.043	1.67206e-117	4	PKDCC
7.18493e-120	0.884054	0.429	0.077	1.13587e-115	4	FBN2
1.00909e-118	1.97182	0.715	0.329	1.59528e-114	4	COL12A1
3.43339e-117	2.07071	0.818	0.516	5.42784e-113	4	COL5A1
1.31061e-114	1.59439	0.571	0.167	2.07194e-110	4	BGN
7.48172e-112	0.786658	0.309	0.035	1.18278e-107	4	NOVA1
2.51252e-111	1.08717	0.4	0.07	3.97204e-107	4	LIMCH1
2.77206e-111	1.06717	0.497	0.119	4.38235e-107	4	EMILIN1
4.86688e-111	0.740216	0.317	0.039	7.69405e-107	4	CPXM1
9.73569e-110	1.05758	0.522	0.14	1.53911e-105	4	OLFML3
1.32419e-107	1.07839	0.304	0.038	2.09342e-103	4	PGM5
9.77246e-107	2.39684	0.641	0.251	1.54493e-102	4	PTN
9.18182e-106	0.647572	0.277	0.029	1.45155e-101	4	PDGFRA
1.45923e-105	1.6155	0.545	0.163	2.3069e-101	4	COL6A3
2.34095e-105	1.1305	0.404	0.078	3.70081e-101	4	SERPINF1
3.84561e-103	1.64383	0.922	0.889	6.07952e-99	4	SPARC
4.85742e-103	1.01439	0.342	0.053	7.6791e-99	4	DCLK1
6.47605e-103	0.976131	0.319	0.044	1.0238e-98	4	ENSSSCG00000024009
2.30242e-102	1.09557	0.416	0.086	3.63989e-98	4	MATN2
1.40481e-101	0.910234	0.338	0.052	2.22087e-97	4	PRRX1
4.30534e-101	1.12219	0.376	0.068	6.80631e-97	4	SPON2
1.0594e-100	0.768057	0.317	0.045	1.6748e-96	4	MYADM
1.72161e-98	2.45448	0.647	0.299	2.7217e-94	4	CRABP1
7.97735e-98	1.77024	0.63	0.262	1.26114e-93	4	PCOLCE
7.12999e-97	1.93678	0.759	0.463	1.12718e-92	4	COL6A1
5.59209e-96	1.47658	0.448	0.112	8.84053e-92	4	CPE
8.46917e-96	1.04054	0.446	0.107	1.33889e-91	4	VASN
7.3863e-95	0.657751	0.3	0.041	1.1677e-90	4	CREB3L1
1.02257e-94	0.793615	0.376	0.073	1.61659e-90	4	PMP22
1.42742e-94	1.69179	0.844	0.671	2.2566e-90	4	COL5A2
1.75215e-94	1.13551	0.564	0.189	2.76997e-90	4	ENSSSCG00000021374
4.69099e-92	0.7634	0.281	0.038	7.41598e-88	4	FBN1
4.521e-90	1.60747	0.619	0.251	7.14725e-86	4	MMP2
5.85174e-90	1.23596	0.554	0.19	9.25102e-86	4	MFAP2
1.46422e-87	1.16903	0.438	0.108	2.31479e-83	4	COL21A1
1.58743e-87	0.742382	0.355	0.07	2.50957e-83	4	RGS3
9.29745e-87	1.84774	0.579	0.219	1.46983e-82	4	APOE
5.32732e-86	0.648204	0.309	0.051	8.42196e-82	4	FBLN5
6.41242e-84	1.46246	0.863	0.85	1.01374e-79	4	MARCKS
7.87649e-84	0.879836	0.4	0.095	1.24519e-79	4	PLAC9
2.28157e-83	2.52059	0.778	0.504	3.60693e-79	4	POSTN
5.9715e-83	0.941159	0.438	0.113	9.44034e-79	4	ENSSSCG00000024669
1.19689e-82	1.37117	0.649	0.335	1.89216e-78	4	EMP3
2.16885e-82	0.770569	0.258	0.036	3.42874e-78	4	SLIT2
2.87515e-82	0.622985	0.336	0.063	4.54533e-78	4	LAPTM4B
3.4016e-81	0.560198	0.279	0.043	5.37759e-77	4	APLP1
5.69421e-81	0.762079	0.359	0.076	9.00198e-77	4	SELENOM
1.07489e-80	0.955793	0.433	0.119	1.6993e-76	4	NES
4.74348e-80	0.76753	0.362	0.078	7.49897e-76	4	LAMA4
9.79811e-80	0.670678	0.323	0.063	1.54898e-75	4	LSAMP
7.37882e-79	0.741666	0.353	0.076	1.16652e-74	4	ZCCHC24
1.05156e-78	1.36527	0.495	0.164	1.66241e-74	4	MAP1B
4.52608e-78	0.726812	0.311	0.058	7.15528e-74	4	CD248
7.53227e-78	0.833174	0.408	0.108	1.19078e-73	4	FKBP10
1.3392e-77	0.53732	0.266	0.041	2.11714e-73	4	MRC2
2.7366e-77	0.91237	0.412	0.109	4.32629e-73	4	FBLN2
4.3287e-77	1.79706	0.721	0.455	6.84324e-73	4	FN1
1.65806e-76	0.782968	0.374	0.088	2.62122e-72	4	COPZ2
9.06992e-76	1.60836	0.319	0.066	1.43386e-71	4	MGP
1.10431e-74	-1.08689	0.681	0.949	1.74581e-70	4	PERP
1.88611e-74	0.882096	0.279	0.049	2.98175e-70	4	ZEB2
1.30158e-73	0.571471	0.281	0.049	2.05767e-69	4	EMILIN2
2.08322e-73	1.54516	0.59	0.271	3.29336e-69	4	GPC3
4.73348e-73	1.25977	0.436	0.137	7.48316e-69	4	ASPN
6.24602e-73	0.866732	0.419	0.12	9.87433e-69	4	COL26A1
1.66575e-72	1.44869	0.795	0.625	2.63338e-68	4	FSTL1
2.48742e-72	1.19686	0.429	0.134	3.93237e-68	4	LOX
2.38676e-71	1.43704	0.351	0.087	3.77323e-67	4	AKAP12
3.17654e-71	0.96551	0.465	0.159	5.02179e-67	4	PTX3
6.90192e-71	1.64154	0.541	0.23	1.09112e-66	4	SFRP2
1.7675e-70	0.569624	0.292	0.057	2.79425e-66	4	C1QTNF2
7.15282e-69	1.08364	0.385	0.103	1.13079e-64	4	TGFB2
2.89835e-68	-1.00711	0.615	0.945	4.582e-64	4	KRT15
3.7831e-67	1.47069	0.52	0.204	5.9807e-63	4	COL4A2
1.15316e-66	0.541543	0.283	0.056	1.82303e-62	4	LRRC17
2.5278e-66	0.906096	0.463	0.156	3.99619e-62	4	LHFPL6
1.53246e-65	-0.996862	0.543	0.896	2.42267e-61	4	CLDN1
1.59983e-65	1.3964	0.903	0.895	2.52918e-61	4	DCN
2.96522e-65	0.642469	0.385	0.102	4.68772e-61	4	RARRES2
3.16529e-65	0.705685	0.288	0.058	5.004e-61	4	NID1
2.32334e-63	0.781067	0.34	0.085	3.67296e-59	4	PALM2AKAP2
5.90692e-63	0.649432	0.262	0.049	9.33825e-59	4	SMARCD3
1.79867e-61	0.92852	0.529	0.228	2.84351e-57	4	EFEMP2
2.58734e-61	0.700842	0.989	0.996	4.09032e-57	4	TMSB10
3.11928e-61	-0.726444	0.653	0.927	4.93127e-57	4	SPINT2
6.28585e-61	0.79481	0.362	0.1	9.93729e-57	4	CCDC88A
2.27834e-59	0.505796	0.311	0.073	3.60182e-55	4	FYN
6.95747e-59	-1.21955	0.545	0.875	1.09991e-54	4	ZDHHC18
7.25327e-59	0.98234	0.351	0.099	1.14667e-54	4	CCDC80
2.48134e-58	-0.629405	0.471	0.833	3.92275e-54	4	SERPINB5
6.56513e-58	-1.00444	0.617	0.933	1.03788e-53	4	KRT5
2.07796e-56	0.794814	0.266	0.06	3.28505e-52	4	SEMA3C
2.16975e-56	-0.594501	0.541	0.888	3.43015e-52	4	ENSSSCG00000032242
4.96368e-55	-1.02104	0.677	0.943	7.84709e-51	4	KRT14
1.06654e-54	0.730455	0.345	0.101	1.68609e-50	4	DAB2
4.32765e-54	0.668034	0.273	0.062	6.84159e-50	4	TNFAIP6
7.7474e-54	-0.982902	0.541	0.909	1.22479e-49	4	TACSTD2
1.26976e-53	-1.06121	0.738	0.942	2.00736e-49	4	CXCL14
6.88567e-52	0.968716	0.469	0.194	1.08856e-47	4	FMOD
1.26062e-51	0.696871	0.317	0.09	1.99291e-47	4	TGFBI
6.03017e-51	-0.951481	0.543	0.859	9.5331e-47	4	F3
1.9415e-50	0.715338	0.96	0.981	3.06932e-46	4	TUBA1B
1.06927e-49	-0.840927	0.588	0.867	1.69042e-45	4	DSP
1.2266e-49	1.05719	0.323	0.097	1.93913e-45	4	THBS2
2.09483e-49	-0.584745	0.406	0.742	3.31172e-45	4	EPCAM
2.09973e-49	1.12068	0.571	0.308	3.31947e-45	4	COL16A1
2.51174e-48	-0.575855	0.706	0.933	3.97081e-44	4	DSTN
1.01633e-47	1.67876	0.41	0.174	1.60671e-43	4	STMN2
1.76454e-47	-0.683378	0.746	0.947	2.78957e-43	4	ENO1
1.6097e-46	0.513807	0.376	0.128	2.54477e-42	4	CFL2
2.49348e-46	1.25794	0.67	0.451	3.94194e-42	4	LTBP4
2.50728e-46	0.704207	0.252	0.062	3.96376e-42	4	OSR2
3.18194e-46	0.789286	0.446	0.187	5.03033e-42	4	GLIPR2
5.70158e-46	-0.706675	0.662	0.925	9.01362e-42	4	CD9
4.91378e-44	0.541471	0.3	0.086	7.7682e-40	4	RAMP2
1.04113e-42	0.573562	0.376	0.135	1.64593e-38	4	ENSSSCG00000008686
8.47308e-42	-0.673738	0.681	0.914	1.33951e-37	4	TXNDC17
8.84811e-42	0.684625	0.34	0.118	1.3988e-37	4	TPM2
1.27572e-41	-0.535826	0.404	0.721	2.01678e-37	4	FAM83B
1.48374e-41	0.886559	0.526	0.285	2.34564e-37	4	ENSSSCG00000010968
2.68471e-40	0.545553	0.376	0.14	4.24426e-36	4	BOC
6.61523e-40	1.64975	0.603	0.385	1.0458e-35	4	ID2
6.31909e-39	0.900429	0.376	0.151	9.98985e-35	4	HTRA1
7.61233e-39	1.14075	0.446	0.209	1.20343e-34	4	CCN2
1.6526e-38	-0.612052	0.245	0.55	2.61259e-34	4	TFAP2B
3.76739e-38	0.910899	0.484	0.244	5.95587e-34	4	FERMT2
3.76819e-38	0.595227	0.85	0.949	5.95714e-34	4	CD63
4.05424e-38	0.86903	0.835	0.827	6.40935e-34	4	ENSSSCG00000035293
5.61302e-38	-0.602556	0.567	0.841	8.87362e-34	4	SMTNL2
2.24503e-37	-0.594402	0.431	0.708	3.54917e-33	4	TSTD1
2.56311e-37	-0.654682	0.467	0.75	4.05201e-33	4	WNT6
6.47632e-37	-0.547871	0.372	0.672	1.02384e-32	4	LAD1
1.1919e-36	0.553613	0.288	0.095	1.88427e-32	4	MEIS1
1.35307e-36	1.2521	0.619	0.444	2.13907e-32	4	ID3
1.39456e-36	0.67952	0.397	0.171	2.20465e-32	4	TAGLN
2.0346e-36	1.0151	0.653	0.503	3.2165e-32	4	FBLN1
3.17355e-36	1.23415	0.85	0.85	5.01707e-32	4	NREP
8.8509e-36	1.19503	0.786	0.743	1.39924e-31	4	MDK
7.88593e-35	-0.524596	0.406	0.706	1.24669e-30	4	KLC3
9.64511e-35	1.00542	0.44	0.217	1.5248e-30	4	ENSSSCG00000003839
1.65314e-34	0.972116	0.725	0.662	2.61346e-30	4	TIMP1
1.75437e-34	0.519971	0.296	0.104	2.77348e-30	4	GOLM1
1.92845e-34	-0.563664	0.404	0.709	3.04868e-30	4	SERPINB10
3.07907e-34	0.852486	0.554	0.351	4.8677e-30	4	ANXA6
4.44269e-34	0.901939	0.831	0.754	7.02344e-30	4	SERPINH1
8.8779e-34	-0.518567	0.381	0.662	1.40351e-29	4	KREMEN2
1.71892e-33	0.929434	0.564	0.34	2.71743e-29	4	CDKN1C
4.97689e-33	-0.536259	0.313	0.577	7.86797e-29	4	LEF1
5.01653e-33	0.942683	0.486	0.269	7.93064e-29	4	CRABP2
1.0785e-32	-0.628042	0.74	0.909	1.705e-28	4	ND2
1.26501e-32	1.1225	0.888	0.957	1.99985e-28	4	CST3
1.44763e-32	-1.25219	0.609	0.856	2.28856e-28	4	KRT10
2.14238e-32	1.14007	0.577	0.372	3.38689e-28	4	VCAN
2.49534e-32	-0.543439	0.33	0.609	3.94488e-28	4	RAB25
2.93391e-32	0.935126	0.742	0.63	4.63822e-28	4	ID1
3.69066e-32	0.843914	0.784	0.836	5.83456e-28	4	CD81
3.73314e-32	-0.674457	0.512	0.763	5.90172e-28	4	FJX1
1.99665e-31	1.03023	0.685	0.569	3.15651e-27	4	RRBP1
4.27403e-31	0.897227	0.82	0.882	6.75681e-27	4	TPM4
7.27582e-31	1.03229	0.674	0.549	1.15023e-26	4	COL14A1
1.79784e-30	0.975318	0.624	0.431	2.84221e-26	4	B2M
5.80852e-30	0.81192	0.45	0.251	9.1827e-26	4	TCF4
1.60482e-29	1.21428	0.414	0.206	2.53706e-25	4	ENSSSCG00000044700
2.20138e-29	0.944095	0.558	0.359	3.48017e-25	4	AEBP1
3.29315e-29	-0.537204	0.78	0.952	5.20614e-25	4	CTSV
4.05844e-29	0.604455	0.313	0.123	6.41599e-25	4	CREB5
1.94897e-28	0.812033	0.744	0.761	3.08113e-24	4	RABAC1
1.65654e-27	0.800866	0.569	0.383	2.61882e-23	4	FKBP9
4.30658e-27	0.94227	0.488	0.28	6.80827e-23	4	GADD45G
5.08898e-27	0.625716	0.37	0.177	8.04517e-23	4	CDON
1.58825e-26	0.69609	0.404	0.206	2.51086e-22	4	RBMS3
3.21928e-26	-0.536322	0.433	0.686	5.08936e-22	4	GJB6
3.2457e-26	-0.82255	0.271	0.52	5.13112e-22	4	CLDN4
5.06633e-26	0.530815	0.3	0.125	8.00936e-22	4	GXYLT1
5.33929e-26	0.576319	0.471	0.275	8.44088e-22	4	FAM114A1
1.49968e-25	0.589735	0.425	0.232	2.37085e-21	4	PLPP1
4.53405e-25	0.897349	0.628	0.466	7.16788e-21	4	CALU
8.49566e-25	0.728467	0.459	0.264	1.34308e-20	4	EPB41L2
7.6642e-24	0.79317	0.662	0.558	1.21163e-19	4	CNN3
1.44631e-23	-0.588651	0.808	0.961	2.28647e-19	4	ENSSSCG00000005453
3.43994e-23	0.739412	0.423	0.235	5.4382e-19	4	NFIA
7.94096e-23	0.912249	0.596	0.428	1.25539e-18	4	ENSSSCG00000038144
1.44521e-22	0.841462	0.493	0.321	2.28473e-18	4	SOCS3
2.75328e-22	0.868319	0.784	0.833	4.35266e-18	4	SEPTIN7
6.93632e-22	-0.584024	0.37	0.593	1.09656e-17	4	PLAUR
3.27926e-21	0.637728	0.309	0.147	5.18419e-17	4	SH3PXD2A
5.98767e-21	0.97967	0.495	0.325	9.46591e-17	4	TMEM98
2.06184e-20	0.605357	0.446	0.269	3.25957e-16	4	NFIX
2.55239e-20	0.562018	0.469	0.306	4.03508e-16	4	ENSSSCG00000006777
6.92362e-20	-0.586233	0.3	0.506	1.09456e-15	4	CYP2W1
2.56258e-19	0.611071	0.412	0.242	4.05119e-15	4	FARP1
4.17808e-19	0.807003	0.681	0.648	6.60513e-15	4	FCGRT
8.15626e-19	0.927875	0.748	0.721	1.28942e-14	4	CALD1
3.00637e-18	0.709756	0.315	0.168	4.75277e-14	4	HOXA5
3.18285e-18	-0.561046	0.15	0.333	5.03177e-14	4	ENSSSCG00000024666
5.40102e-18	0.559619	0.273	0.129	8.53848e-14	4	RBP1
7.06105e-18	0.564058	0.359	0.199	1.11628e-13	4	ENSSSCG00000015083
1.23911e-17	0.578146	0.4	0.235	1.95891e-13	4	MMP14
1.23952e-17	0.698599	0.632	0.543	1.95955e-13	4	ITM2C
1.37598e-17	0.680568	0.77	0.723	2.17528e-13	4	DUSP1
1.40319e-17	0.571514	0.368	0.207	2.21831e-13	4	NOTCH2
1.85733e-17	0.957698	0.505	0.396	2.93625e-13	4	SEPTIN11
3.52828e-17	0.605565	0.463	0.305	5.57786e-13	4	SPRY1
3.58467e-17	0.812626	0.664	0.594	5.667e-13	4	RBPJ
6.84291e-17	0.793395	0.759	0.768	1.0818e-12	4	TPM1
1.41797e-16	-0.887826	0.478	0.681	2.24167e-12	4	FABP5
1.46614e-16	0.594555	0.423	0.267	2.31781e-12	4	FGFR1
2.27144e-16	-0.547534	0.706	0.867	3.59092e-12	4	ANXA1
5.36603e-16	-0.533447	0.19	0.375	8.48316e-12	4	RHOV
7.39276e-16	0.522999	0.334	0.189	1.16872e-11	4	PCDH18
1.2813e-15	0.570562	0.839	0.919	2.02561e-11	4	DNAJA1
1.69628e-15	0.916515	0.307	0.174	2.68164e-11	4	MFAP5
2.71608e-15	0.79978	0.402	0.261	4.29385e-11	4	IRF1
3.01052e-15	-0.573195	0.452	0.625	4.75933e-11	4	HBEGF
1.01968e-14	0.622403	0.556	0.434	1.61201e-10	4	ENSSSCG00000039222
1.11134e-14	0.831225	0.638	0.549	1.75692e-10	4	TIMP3
4.38508e-14	-0.7137	0.321	0.493	6.93237e-10	4	S100A8
1.30756e-13	0.524511	0.313	0.183	2.06713e-09	4	FLRT2
1.60325e-13	-0.803235	0.609	0.769	2.53458e-09	4	PHLDA2
1.70722e-13	0.692679	0.376	0.243	2.69894e-09	4	COL11A1
1.76189e-13	0.630682	0.505	0.38	2.78537e-09	4	RNASE4
2.01421e-13	0.593592	0.264	0.141	3.18427e-09	4	QSOX1
2.77633e-13	0.551798	0.304	0.172	4.38911e-09	4	ENSSSCG00000038506
3.66481e-13	0.629054	0.463	0.327	5.7937e-09	4	ID4
5.05293e-13	0.526281	0.488	0.371	7.98818e-09	4	TCF12
5.06292e-13	0.960701	0.332	0.211	8.00397e-09	4	CCL2
5.67655e-13	0.665498	0.691	0.615	8.97405e-09	4	IGFBP5
1.0034e-12	0.747258	0.571	0.461	1.58627e-08	4	AMOTL2
1.35214e-12	0.597251	0.613	0.552	2.1376e-08	4	ENSSSCG00000013318
1.47905e-12	0.546063	0.814	0.881	2.33823e-08	4	SELENOP
1.56772e-12	0.585374	0.603	0.543	2.4784e-08	4	SRI
2.06523e-12	0.687311	0.383	0.255	3.26492e-08	4	PMEPA1
3.43202e-12	0.598772	0.545	0.433	5.42568e-08	4	RBMS1
5.22805e-12	0.668744	0.467	0.334	8.26503e-08	4	SNTB2
6.83121e-12	-1.23098	0.632	0.744	1.07995e-07	4	IGFBP2
9.1318e-12	0.570568	0.672	0.649	1.44365e-07	4	FSCN1
1.48564e-11	-0.591858	0.349	0.491	2.34865e-07	4	ENSSSCG00000008898
2.22469e-11	0.527575	0.349	0.23	3.51701e-07	4	RAI14
2.24728e-11	-1.15357	0.283	0.426	3.55273e-07	4	S100A12
2.32294e-11	-0.536346	0.277	0.413	3.67234e-07	4	ENSSSCG00000031023
2.59215e-11	0.575012	0.708	0.73	4.09792e-07	4	ANXA5
3.19432e-11	0.761947	0.651	0.61	5.0499e-07	4	ENSSSCG00000017164
3.45776e-11	0.819924	0.607	0.552	5.46637e-07	4	THBS1
3.86783e-11	0.590996	0.258	0.151	6.11465e-07	4	PCDH9
4.80985e-11	0.549599	0.385	0.258	7.60389e-07	4	PLXDC2
5.7131e-11	0.559408	0.381	0.259	9.03183e-07	4	C1orf198
1.99161e-10	0.58297	0.778	0.819	3.14854e-06	4	CCN1
3.18971e-10	0.64999	0.52	0.444	5.04261e-06	4	CSRP2
4.85384e-10	0.522469	0.385	0.269	7.67344e-06	4	PXDN
6.4139e-10	0.662935	0.626	0.575	1.01397e-05	4	RHOB
6.70404e-10	0.539619	0.288	0.174	1.05984e-05	4	IER5L
1.3048e-09	0.606013	0.636	0.587	2.06277e-05	4	SEC62
1.40863e-09	0.543348	0.567	0.505	2.2269e-05	4	MAGED1
2.00439e-09	0.578983	0.387	0.267	3.16874e-05	4	SEPTIN9
7.47389e-09	0.598988	0.362	0.267	0.000118155	4	SFRP1
7.64212e-09	0.587338	0.503	0.419	0.000120814	4	TGFBR3
1.16984e-08	0.564369	0.488	0.397	0.00018494	4	FNDC3B
1.56139e-08	0.511951	0.594	0.515	0.00024684	4	CRTAP
1.78003e-08	0.556554	0.529	0.448	0.000281404	4	MFGE8
1.80885e-08	0.575767	0.74	0.721	0.000285961	4	ENSSSCG00000022176
2.3469e-08	0.543522	0.49	0.377	0.000371021	4	PIK3R1
5.16069e-08	0.522079	0.588	0.552	0.000815853	4	GPX8
7.42107e-08	0.559293	0.537	0.465	0.0011732	4	LAMB1
1.17588e-07	0.579525	0.562	0.502	0.00185894	4	ADD3
1.58141e-07	0.500688	0.459	0.353	0.00250006	4	ODC1
2.67944e-07	0.510183	0.526	0.472	0.00423593	4	ENSSSCG00000039926
3.63333e-07	1.34671	0.381	0.31	0.00574394	4	ENSSSCG00000037142
7.55305e-07	0.584906	0.488	0.418	0.0119406	4	ENSSSCG00000006395
0	4.08424	0.755	0.041	0	5	KRTDAP
0	2.38715	0.765	0.05	0	5	SBSN
0	1.45314	0.639	0.038	0	5	DSG1
0	1.14324	0.762	0.072	0	5	ENSSSCG00000039341
0	1.13116	0.679	0.056	0	5	THEM5
5.91798e-273	0.926844	0.618	0.053	9.35573e-269	5	NECTIN4
2.6235e-266	3.93189	0.461	0.02	4.14748e-262	5	KRT1
9.672e-256	2.29065	0.862	0.172	1.52905e-251	5	TM4SF1
2.73509e-254	3.00419	0.411	0.013	4.32391e-250	5	ENSSSCG00000022258
2.03552e-253	1.38168	0.599	0.053	3.21795e-249	5	A2ML1
7.05212e-252	0.793347	0.475	0.025	1.11487e-247	5	SLPI
1.10742e-241	1.38079	0.596	0.063	1.75072e-237	5	SERPINB2
2.45419e-210	0.886643	0.713	0.12	3.87983e-206	5	NOTCH3
2.48465e-210	3.75645	0.983	0.809	3.92799e-206	5	KRT10
1.71528e-208	1.96817	1	0.909	2.71168e-204	5	PERP
8.00797e-208	3.04745	0.983	0.62	1.26598e-203	5	FABP5
6.52694e-203	1.70651	0.91	0.289	1.03184e-198	5	RHOV
2.68214e-201	0.737095	0.354	0.015	4.24019e-197	5	DMKN
6.89192e-193	1.91264	0.584	0.081	1.08954e-188	5	ENSSSCG00000037879
1.6931e-179	0.741811	0.57	0.081	2.67663e-175	5	BARX2
6.52475e-179	0.997096	0.72	0.152	1.0315e-174	5	OCLN
3.88729e-178	0.683662	0.463	0.049	6.14542e-174	5	HSD11B1
4.67848e-177	1.30848	0.325	0.016	7.39621e-173	5	LYPD3
2.30392e-176	1.59119	0.808	0.217	3.64227e-172	5	AQP3
5.38643e-176	1.15427	0.518	0.068	8.51541e-172	5	ENSSSCG00000020872
1.59548e-175	1.23596	0.703	0.152	2.52229e-171	5	DSG3
3.21245e-168	1.46144	0.993	0.713	5.07856e-164	5	LGALS3
4.96234e-168	0.747354	0.323	0.017	7.84497e-164	5	CALML5
1.14659e-167	0.99671	0.694	0.156	1.81264e-163	5	ENSSSCG00000029257
5.2569e-167	1.76152	0.981	0.629	8.31063e-163	5	GSN
6.95121e-167	1.52462	0.855	0.309	1.09892e-162	5	ENSSSCG00000017445
2.01452e-164	1.79136	0.998	0.851	3.18475e-160	5	TACSTD2
1.99469e-159	-2.40253	0.667	0.922	3.1534e-155	5	DCN
1.62786e-158	1.40807	0.957	0.478	2.57349e-154	5	DSC2
1.30171e-153	-3.88098	0.836	0.927	2.05788e-149	5	CXCL14
1.51041e-152	1.11987	0.808	0.254	2.38781e-148	5	PKP1
7.75526e-150	0.994906	0.42	0.044	1.22603e-145	5	DEFB1.1
3.50601e-149	0.567856	0.463	0.061	5.54265e-145	5	ANKRD22
1.83273e-146	0.664031	0.572	0.108	2.89737e-142	5	TMEM79
2.51774e-146	1.52736	0.922	0.499	3.98029e-142	5	WFDC1
2.36315e-145	0.581256	0.499	0.068	3.7359e-141	5	CLDN7
3.43284e-145	1.20972	0.919	0.431	5.42697e-141	5	CYP2W1
5.03382e-145	0.616181	0.435	0.053	7.95796e-141	5	ENSSSCG00000016400
1.31159e-144	1.75586	0.998	0.819	2.07349e-140	5	ZDHHC18
1.94021e-143	1.03315	0.665	0.166	3.06727e-139	5	LMO7
3.53683e-140	1.02872	0.998	0.932	5.59137e-136	5	ANXA2
2.12465e-138	1.07372	0.834	0.309	3.35886e-134	5	METRNL
1.29785e-137	1.15056	0.857	0.362	2.05177e-133	5	LPCAT2
1.64272e-137	1.1663	0.967	0.762	2.59698e-133	5	ENSSSCG00000006061
5.49254e-136	0.757897	0.316	0.025	8.68316e-132	5	SPINK5
2.30197e-134	1.27768	0.722	0.2	3.63918e-130	5	ADIRF
2.2291e-133	0.647351	0.551	0.106	3.52398e-129	5	ENSSSCG00000034049
1.18865e-132	0.879363	0.648	0.157	1.87914e-128	5	ENSSSCG00000037735
1.6485e-130	-1.70411	0.271	0.82	2.60611e-126	5	SERPINH1
3.87718e-129	2.34522	0.805	0.364	6.12943e-125	5	S100A12
5.38397e-128	1.03057	0.613	0.151	8.51152e-124	5	TUBA4A
7.35719e-127	0.571413	0.508	0.094	1.1631e-122	5	ENSSSCG00000003719
3.07303e-124	1.05647	0.881	0.417	4.85816e-120	5	JUP
5.41535e-124	1.39822	0.988	0.821	8.56113e-120	5	EMP1
2.12294e-122	1.16443	0.561	0.123	3.35615e-118	5	PLET1
4.01256e-121	1.1262	0.371	0.045	6.34345e-117	5	IVL
6.3144e-120	1.09765	1	0.89	9.98244e-116	5	EZR
2.19381e-119	1.07305	0.907	0.539	3.46819e-115	5	RAB25
1.30419e-117	-1.8145	0.202	0.777	2.06179e-113	5	WNT6
2.77708e-115	0.81952	0.565	0.141	4.39029e-111	5	ENSSSCG00000035518
2.33967e-113	0.809324	0.715	0.237	3.69878e-109	5	MAP7D2
1.76323e-111	1.04607	0.974	0.682	2.78749e-107	5	ENSSSCG00000010370
9.19102e-111	1.30613	0.983	0.886	1.45301e-106	5	KRT5
9.39008e-111	0.630869	0.511	0.109	1.48448e-106	5	PPP1R3B
7.14889e-110	0.916453	0.957	0.6	1.13017e-105	5	LAD1
3.15964e-109	1.28304	0.981	0.817	4.99508e-105	5	DSP
1.46291e-108	0.944631	0.943	0.64	2.31272e-104	5	KLC3
2.87422e-108	1.02265	0.936	0.555	4.54386e-104	5	CCND1
1.26943e-107	1.26948	0.986	0.938	2.00684e-103	5	ENSSSCG00000005453
4.05438e-107	0.636632	0.423	0.074	6.40958e-103	5	SAMD9
8.53283e-104	0.656844	0.615	0.176	1.34896e-99	5	PPL
1.19522e-103	0.836765	0.99	0.883	1.88952e-99	5	CD9
6.29404e-100	-3.07916	0.337	0.777	9.95025e-96	5	IGFBP2
4.61957e-98	1.39035	0.817	0.435	7.30308e-94	5	ENSSSCG00000008898
1.79077e-97	0.897578	0.796	0.366	2.83102e-93	5	CLIP1
2.51535e-95	1.28284	0.979	0.834	3.97652e-91	5	ANXA1
1.07701e-94	-1.29627	0.542	0.835	1.70265e-90	5	COL18A1
1.37905e-93	1.31911	0.85	0.449	2.18014e-89	5	CLDN4
7.92343e-92	0.762158	0.755	0.325	1.25261e-87	5	ENSSSCG00000046234
5.96395e-91	1.1653	0.979	0.9	9.4284e-87	5	HSPB1
1.0673e-90	0.81493	0.696	0.269	1.68729e-86	5	LRATD1
3.08027e-88	0.916838	0.96	0.782	4.8696e-84	5	CYB5A
2.95213e-87	1.41099	0.96	0.727	4.66702e-83	5	PHLDA2
6.10381e-87	0.82403	0.976	0.862	9.64952e-83	5	CSTB
7.29081e-87	-1.75461	0.219	0.729	1.1526e-82	5	KRT8
3.19477e-85	0.793244	0.803	0.399	5.05062e-81	5	PHYH
5.28464e-84	0.707286	0.995	0.897	8.35449e-80	5	DSTN
1.0759e-83	0.684768	0.608	0.213	1.70089e-79	5	CEBPA
1.14101e-83	1.00824	0.86	0.567	1.80383e-79	5	ACAT2
1.44042e-83	0.512893	0.485	0.126	2.27717e-79	5	GGT6
2.50078e-83	-1.39062	0.637	0.874	3.95349e-79	5	NREP
2.77222e-83	0.526832	0.57	0.177	4.38261e-79	5	EPS8L2
6.47976e-83	0.507686	0.302	0.047	1.02438e-78	5	ADRB2
3.96072e-82	0.699646	0.753	0.36	6.2615e-78	5	PLEKHA5
4.0424e-82	1.07532	0.974	0.841	6.39063e-78	5	CLDN1
4.21051e-82	-1.07346	0.259	0.718	6.6564e-78	5	AGRN
9.84651e-82	0.740265	0.829	0.484	1.55664e-77	5	BPHL
1.52039e-81	0.888877	0.793	0.391	2.40358e-77	5	YBX3
1.2947e-80	0.753191	0.983	0.829	2.04679e-76	5	ENSSSCG00000040118
3.67917e-80	-1.10013	0.584	0.859	5.8164e-76	5	CD81
8.19913e-79	-1.15849	0.204	0.678	1.2962e-74	5	KREMEN2
3.13147e-78	0.826326	0.99	0.952	4.95053e-74	5	S100A10
2.60639e-77	0.684309	0.722	0.332	4.12044e-73	5	AGPAT2
4.5804e-77	0.888824	0.898	0.65	7.24115e-73	5	TSTD1
5.95708e-75	0.67207	0.971	0.845	9.41755e-71	5	ENSSSCG00000038364
1.43963e-74	-1.08073	0.204	0.64	2.27591e-70	5	TMEM245
6.24925e-74	-1.12732	0.831	0.901	9.87944e-70	5	CALR
1.57494e-72	0.690965	0.798	0.439	2.48982e-68	5	HACD2
3.65538e-71	0.725808	0.831	0.485	5.77878e-67	5	PKP3
3.5104e-70	-0.827947	0.905	0.922	5.54958e-66	5	NAP1L1
1.79014e-69	0.701352	0.86	0.553	2.83003e-65	5	CTNND1
2.36988e-69	0.540578	0.492	0.151	3.74655e-65	5	HOMER2
3.50475e-69	-1.11725	0.157	0.612	5.54066e-65	5	THBS4
3.77097e-69	0.724996	0.879	0.54	5.96153e-65	5	CDH1
7.52935e-69	-0.950418	0.143	0.597	1.19031e-64	5	PLOD1
1.80462e-67	-0.893523	0.086	0.55	2.85292e-63	5	SRPX
7.0073e-67	-0.979784	0.337	0.727	1.10778e-62	5	PDGFA
1.12469e-66	0.558389	0.99	0.892	1.77803e-62	5	RAC1
5.05607e-66	-0.836945	0.988	0.948	7.99314e-62	5	ENSSSCG00000009327
5.64486e-66	-0.947674	0.615	0.828	8.92395e-62	5	ITGB1
3.70261e-65	-1.1689	0.183	0.59	5.85345e-61	5	MEST
4.54905e-64	0.624946	0.914	0.684	7.19159e-60	5	RAB11A
7.11386e-64	0.529503	0.71	0.328	1.12463e-59	5	NDRG2
1.24995e-63	-1.19143	0.387	0.726	1.97604e-59	5	COL5A2
9.08929e-63	0.809848	0.827	0.537	1.43693e-58	5	PRRG4
9.41454e-63	0.65315	0.983	0.828	1.48835e-58	5	EIF6
1.01743e-62	0.720107	0.66	0.292	1.60846e-58	5	CDKN1A
1.60306e-62	-0.960166	0.606	0.814	2.53428e-58	5	BCAM
1.63767e-62	-1.01636	0.166	0.59	2.58898e-58	5	LEF1
2.23792e-62	0.64039	0.701	0.333	3.53793e-58	5	EHF
5.96005e-62	-1.05701	0.202	0.63	9.42225e-58	5	COL17A1
1.1642e-61	0.826253	0.881	0.631	1.84048e-57	5	CTSC
1.89669e-61	-0.764425	0.969	0.944	2.99848e-57	5	HNRNPA1
1.52979e-60	0.631299	0.634	0.283	2.41845e-56	5	NRK
1.7769e-60	-0.905295	0.986	0.926	2.8091e-56	5	CTSV
7.03304e-60	-0.563681	1	0.988	1.11185e-55	5	PTMA
1.26352e-59	0.580338	0.819	0.459	1.9975e-55	5	EGLN3
2.03361e-59	-0.889859	0.15	0.557	3.21493e-55	5	SOX6
2.92903e-59	0.629392	0.822	0.53	4.63051e-55	5	RALBP1
2.56341e-58	0.61527	0.855	0.585	4.05249e-54	5	TRIM29
1.07637e-57	-0.885807	0.157	0.552	1.70164e-53	5	NPR3
5.88222e-57	0.547567	0.76	0.407	9.2992e-53	5	NOTCH1
2.29344e-56	0.730883	0.886	0.652	3.62569e-52	5	IFITM3
2.55131e-56	-0.894534	0.026	0.435	4.03336e-52	5	COL2A1
1.8469e-55	0.894079	0.739	0.398	2.91977e-51	5	HSPB8
2.74914e-55	-1.07844	0.105	0.509	4.34611e-51	5	SEMA3D
3.5748e-55	-1.32833	0.302	0.661	5.6514e-51	5	IGFBP5
8.94268e-54	0.712685	0.876	0.612	1.41375e-49	5	PHGDH
1.12891e-53	0.521138	0.91	0.641	1.7847e-49	5	BRI3
2.49459e-53	0.560002	0.881	0.616	3.9437e-49	5	CHMP4B
4.85545e-53	-0.90489	0.556	0.784	7.67598e-49	5	NFIB
1.48452e-52	-0.980899	0.052	0.447	2.34688e-48	5	SERPINI2
5.64704e-52	0.745337	0.734	0.414	8.9274e-48	5	RNF19B
1.26794e-51	0.510942	0.867	0.565	2.00449e-47	5	H2AJ
1.47731e-51	-0.820739	0.124	0.516	2.33548e-47	5	EFEMP1
1.55247e-51	0.651048	0.665	0.346	2.45431e-47	5	STK17A
2.67195e-51	0.528792	0.781	0.475	4.22409e-47	5	PPP3CA
2.80592e-51	0.624539	0.974	0.826	4.43587e-47	5	KLF5
2.83048e-51	-0.719373	0.071	0.46	4.47471e-47	5	BRINP1
3.83386e-51	0.544397	0.99	0.914	6.06095e-47	5	STPG4
1.27938e-50	-1.33402	0.544	0.771	2.02257e-46	5	MDK
3.25693e-50	-0.535735	0.979	0.938	5.14887e-46	5	ENSSSCG00000028485
5.40616e-50	0.654817	0.881	0.657	8.54659e-46	5	DBI
1.62557e-49	-0.731917	0.14	0.513	2.56987e-45	5	MYOF
2.2375e-49	0.536192	0.722	0.408	3.53726e-45	5	ANXA7
1.32054e-48	-0.91582	0.276	0.635	2.08764e-44	5	IGFBP7
1.32282e-48	0.650115	0.855	0.603	2.09125e-44	5	LIMK2
2.48353e-48	0.516341	0.777	0.475	3.92621e-44	5	OSTF1
7.54018e-48	1.05403	0.829	0.537	1.19203e-43	5	PLAUR
7.90185e-47	0.717859	0.732	0.473	1.2492e-42	5	EMB
1.16191e-46	-0.576207	0.99	0.948	1.83686e-42	5	HNRNPA2B1
9.7252e-46	0.576871	0.786	0.519	1.53746e-41	5	CTNNBIP1
1.11188e-45	-0.757027	0.392	0.682	1.75776e-41	5	AJUBA
1.56453e-45	-0.680102	0.128	0.487	2.47337e-41	5	SUSD6
7.59996e-45	0.545557	0.981	0.905	1.20148e-40	5	DYNLL1
9.8293e-45	-0.80287	0.138	0.499	1.55391e-40	5	ENSSSCG00000011355
1.67439e-44	-0.745514	0.952	0.913	2.64705e-40	5	HSP90B1
1.29037e-43	-0.731037	0.375	0.663	2.03995e-39	5	AP2B1
4.51016e-43	-0.779724	0.299	0.621	7.13011e-39	5	CRIM1
9.03846e-43	-0.951573	0.613	0.785	1.42889e-38	5	KLF10
1.68835e-42	-0.69742	0.817	0.872	2.66911e-38	5	ENSSSCG00000001930
5.52106e-42	-0.787654	0.606	0.775	8.72825e-38	5	SERPING1
6.93628e-42	-0.818367	0.04	0.374	1.09656e-37	5	DLK2
7.68125e-42	-0.834925	0.278	0.593	1.21433e-37	5	PRXL2A
1.32048e-41	-0.645866	0.166	0.501	2.08754e-37	5	SERPINI1
1.2835e-40	-0.996227	0.456	0.68	2.02909e-36	5	GJB6
9.67788e-40	-0.938085	0.423	0.67	1.52998e-35	5	FSTL1
1.29334e-39	-0.687937	0.316	0.62	2.04463e-35	5	FGFR2
1.52801e-39	0.633883	0.727	0.444	2.41562e-35	5	S100A8
3.51998e-38	0.503762	0.812	0.549	5.56473e-34	5	RAB10
3.59216e-38	-0.766389	0.705	0.808	5.67884e-34	5	NASP
7.58289e-38	-0.588875	0.981	0.929	1.19878e-33	5	NUCKS1
1.229e-37	-0.715464	0.204	0.525	1.94292e-33	5	FST
1.38868e-37	-0.561341	0.154	0.486	2.19536e-33	5	SMIM1
3.68904e-37	0.542786	0.922	0.803	5.83201e-33	5	METAP2
3.75887e-37	-0.748288	0.209	0.506	5.94239e-33	5	ISYNA1
4.42776e-37	-0.659588	0.318	0.604	6.99984e-33	5	ATP1A1
7.31544e-37	0.658935	0.888	0.714	1.1565e-32	5	NFKBIZ
1.0955e-36	-0.665548	0.192	0.507	1.73188e-32	5	ZBTB10
1.66651e-36	-0.768234	0.257	0.551	2.63458e-32	5	FBLN1
1.92801e-36	-0.663006	0.24	0.551	3.04799e-32	5	HSPG2
2.31935e-36	-0.740251	0.922	0.921	3.66666e-32	5	HSPA5
5.67288e-36	-0.730742	0.259	0.544	8.96825e-32	5	TFAP2B
5.81045e-36	-0.643328	0.299	0.586	9.18574e-32	5	GPX8
1.18056e-35	-0.774455	0.207	0.508	1.86634e-31	5	LTBP4
1.66135e-35	-0.660755	0.76	0.84	2.62643e-31	5	PPIB
2.80228e-35	-0.59095	0.976	0.918	4.43012e-31	5	ENO1
7.09147e-35	0.533599	0.969	0.852	1.12109e-30	5	KLF4
1.69559e-34	0.582644	0.627	0.362	2.68055e-30	5	EHD1
2.77826e-34	0.505076	0.634	0.363	4.39215e-30	5	CYP51A1
1.1631e-33	0.638881	0.933	0.809	1.83875e-29	5	NFKBIA
1.62313e-33	0.564334	0.867	0.67	2.56601e-29	5	TUBB2B
2.22741e-33	-0.610786	0.228	0.51	3.52131e-29	5	LMNB1
7.30799e-33	-0.890951	0.667	0.821	1.15532e-28	5	ZFP36L2
8.66852e-33	-0.528127	0.971	0.933	1.37041e-28	5	CD63
1.58047e-32	-0.506306	0.05	0.329	2.49856e-28	5	CRLF1
4.80788e-32	-0.601391	0.045	0.321	7.60077e-28	5	WNT10B
5.36162e-32	-1.07562	0.746	0.831	8.47619e-28	5	F3
1.24736e-31	-0.646636	0.58	0.732	1.97196e-27	5	PDIA4
1.78209e-31	-0.664296	0.808	0.827	2.8173e-27	5	RANBP1
4.95256e-31	-0.535142	0.235	0.507	7.8295e-27	5	SLC16A1
5.53176e-31	0.543777	0.945	0.848	8.74516e-27	5	RND3
5.65341e-31	-0.699678	0.328	0.579	8.93748e-27	5	ITM2C
6.34955e-31	-0.61185	0.865	0.855	1.0038e-26	5	ENSSSCG00000010517
1.05278e-30	-0.543508	0.164	0.449	1.66435e-26	5	AKR1B1
4.19805e-30	-0.55814	0.259	0.527	6.6367e-26	5	SDC2
4.25834e-29	-0.789381	0.967	0.954	6.73201e-25	5	FOS
8.89083e-29	-0.545567	0.185	0.456	1.40555e-24	5	GPX7
1.08115e-28	-0.593542	0.306	0.564	1.7092e-24	5	SSX2IP
1.58532e-28	-0.543315	0.912	0.906	2.50623e-24	5	ENSSSCG00000032003
2.1965e-28	-0.635557	0.66	0.784	3.47245e-24	5	PNISR
4.61367e-28	-0.564612	0.352	0.584	7.29376e-24	5	CBX5
1.04895e-27	-0.901866	0.603	0.736	1.65829e-23	5	DUT
1.59306e-27	-0.525834	0.242	0.507	2.51847e-23	5	TFPI
7.05491e-27	-0.591855	0.684	0.768	1.11531e-22	5	RAD21
9.5445e-27	-0.665632	0.938	0.881	1.50889e-22	5	TXNDC17
1.91608e-26	-0.50829	0.064	0.308	3.02913e-22	5	ENSSSCG00000003451
2.04731e-26	-0.575578	0.247	0.505	3.23659e-22	5	ENSSSCG00000039926
3.5297e-26	-0.54204	0.257	0.494	5.5801e-22	5	PTK7
4.42205e-26	-0.639818	0.741	0.78	6.99082e-22	5	WLS
8.8694e-26	-0.583067	0.276	0.522	1.40216e-21	5	MCM7
9.03131e-26	-0.592738	0.513	0.698	1.42776e-21	5	ATP2B1
3.05501e-25	-0.549352	0.561	0.7	4.82967e-21	5	ENSSSCG00000011676
3.41282e-25	-0.531614	0.252	0.5	5.39533e-21	5	TP63
3.87779e-25	-0.603814	0.356	0.582	6.1304e-21	5	ENSSSCG00000013318
4.62446e-25	-0.539625	0.349	0.567	7.31081e-21	5	GPC1
2.89768e-24	-0.676632	0.534	0.697	4.58094e-20	5	DST
4.29661e-24	-1.75334	0.895	0.944	6.79251e-20	5	COL1A2
5.24977e-24	-0.535731	0.242	0.485	8.29936e-20	5	LAMA3
7.26248e-24	-0.577097	0.881	0.872	1.14813e-19	5	SELENOP
8.91182e-24	-0.531019	0.938	0.91	1.40887e-19	5	TRA2B
1.32369e-23	-0.504335	0.47	0.656	2.09262e-19	5	KIAA1217
1.54381e-23	-0.583778	0.48	0.661	2.4406e-19	5	PSIP1
1.75488e-23	-0.560224	0.962	0.897	2.77429e-19	5	ND1
3.29423e-23	-0.679259	0.504	0.66	5.20785e-19	5	SNAI2
4.94555e-23	-0.592164	0.646	0.772	7.81842e-19	5	RABAC1
9.13721e-23	-0.579575	0.423	0.596	1.4445e-18	5	DNMT1
1.2831e-22	-0.54235	0.748	0.816	2.02845e-18	5	CHD3
4.18258e-22	-0.745623	0.368	0.586	6.61224e-18	5	COL14A1
1.23969e-21	-0.504231	0.53	0.685	1.95983e-17	5	RCN2
1.44115e-21	-0.537416	0.292	0.507	2.27831e-17	5	CALU
4.00197e-21	-0.594799	0.663	0.741	6.32671e-17	5	ENSSSCG00000022925
9.49076e-21	-0.580216	0.38	0.575	1.50039e-16	5	CAVIN1
1.21053e-20	1.00134	0.739	0.589	1.91372e-16	5	HBEGF
1.57106e-20	-0.537311	0.537	0.679	2.48369e-16	5	ENSSSCG00000014361
2.23637e-20	-0.540195	0.741	0.807	3.53548e-16	5	ENSSSCG00000000576
2.28564e-20	-0.504667	0.302	0.508	3.61337e-16	5	ENSSSCG00000031117
4.87713e-20	-0.566013	0.929	0.934	7.71025e-16	5	EGR1
4.88413e-20	0.55005	0.976	0.899	7.72132e-16	5	KRT15
7.4202e-20	-0.749504	0.071	0.266	1.17306e-15	5	PCLAF
1.26465e-19	-0.505758	0.648	0.755	1.99928e-15	5	NONO
1.67047e-19	-0.511058	0.549	0.692	2.64084e-15	5	ASPH
3.1004e-19	-0.502121	0.824	0.826	4.90142e-15	5	ENSSSCG00000039894
3.45701e-19	-0.560672	0.57	0.697	5.46519e-15	5	SVIL
3.87148e-19	-0.519661	0.482	0.649	6.12042e-15	5	BEX3
2.57526e-18	-0.603556	0.437	0.598	4.07124e-14	5	BEX4
6.0315e-18	-0.837641	0.233	0.425	9.53519e-14	5	ENSSSCG00000035544
1.4526e-17	-0.505623	0.268	0.471	2.29641e-13	5	ENSSSCG00000000261
1.75589e-17	-0.808634	0.615	0.695	2.77589e-13	5	CKS2
3.69562e-17	-0.506381	0.204	0.394	5.84241e-13	5	ANXA6
3.88535e-17	-1.60774	0.924	0.939	6.14235e-13	5	COL3A1
9.16012e-17	-1.20973	0.758	0.828	1.44812e-12	5	LGALS1
1.73271e-16	-0.541891	0.169	0.358	2.73924e-12	5	COL16A1
2.51274e-16	-0.531202	0.945	0.883	3.97239e-12	5	ND2
6.01159e-16	-0.512253	0.166	0.342	9.50372e-12	5	SMC4
1.75515e-15	-0.517162	0.185	0.359	2.77472e-11	5	SOCS3
2.09998e-15	-0.546625	0.178	0.346	3.31985e-11	5	SMC2
1.49822e-14	-0.516679	0.551	0.664	2.36854e-10	5	FSCN1
1.65069e-14	-0.507265	0.717	0.773	2.60958e-10	5	TPM1
4.42987e-14	-0.719493	0.321	0.481	7.00318e-10	5	ID3
8.32076e-14	-0.63438	0.777	0.818	1.31543e-09	5	CCN1
1.73383e-13	-1.7814	0.843	0.893	2.74102e-09	5	COL1A1
6.05238e-13	-0.663378	0.257	0.412	9.56821e-09	5	VCAN
9.44918e-13	-0.519116	0.335	0.48	1.49382e-08	5	PCNA
1.06761e-12	-0.547473	0.689	0.739	1.68779e-08	5	FJX1
2.27804e-12	-0.667495	0.328	0.468	3.60136e-08	5	B2M
7.38213e-12	-0.561253	0.907	0.875	1.16704e-07	5	H2AFZ
1.15647e-10	-0.503824	0.582	0.623	1.82827e-06	5	P3H2
1.46853e-10	-0.627903	0.249	0.385	2.3216e-06	5	EMP3
4.76187e-10	-1.10653	0.468	0.577	7.52805e-06	5	LUM
6.36168e-10	-0.726506	0.373	0.499	1.00572e-05	5	FN1
3.02709e-09	-1.39946	0.848	0.854	4.78553e-05	5	VIM
4.7413e-09	-0.588514	0.867	0.833	7.49552e-05	5	HES1
8.3328e-09	-0.600624	0.648	0.696	0.000131733	5	UBE2S
2.17043e-08	-0.623693	0.207	0.32	0.000343124	5	GPC3
6.38491e-08	-0.842741	0.475	0.56	0.00100939	5	COL5A1
1.222e-07	-0.553849	0.905	0.892	0.00193186	5	SPARC
1.47652e-06	-1.22686	0.637	0.694	0.0233423	5	HBB
2.4858e-194	1.56586	0.337	0.013	3.9298e-190	6	DKK4
7.18258e-138	3.07071	0.979	0.706	1.13549e-133	6	IGFBP2
1.0647e-105	0.839442	0.621	0.176	1.68319e-101	6	BMP7
7.88741e-100	0.839771	0.589	0.165	1.24692e-95	6	HMCN1
3.3679e-90	0.914949	0.592	0.186	5.32432e-86	6	EDAR
1.36884e-89	1.19206	0.837	0.429	2.164e-85	6	SEMA3D
6.46459e-86	1.51148	0.682	0.287	1.02199e-81	6	APCDD1
1.76402e-82	-1.0452	0.939	0.938	2.78875e-78	6	ANXA2
1.05243e-80	-1.05518	0.955	0.956	1.66379e-76	6	S100A10
7.60283e-79	0.881872	0.3	0.046	1.20193e-74	6	PTCH2
4.81603e-68	-1.20436	0.921	0.905	7.61367e-64	6	KRT15
1.44396e-67	-1.59169	0.434	0.774	2.28275e-63	6	LGALS3
1.68494e-66	-1.74336	0.634	0.848	2.66373e-62	6	ENSSSCG00000035293
1.1183e-64	1.02171	0.608	0.26	1.76792e-60	6	WNT10B
3.15825e-59	0.904882	0.818	0.518	4.99287e-55	6	LEF1
8.09441e-59	-1.25811	0.947	0.891	1.27965e-54	6	KRT5
3.93452e-56	0.504886	0.355	0.094	6.22008e-52	6	LRP4
2.16257e-54	-0.593597	0.987	0.972	3.4188e-50	6	S100A11
1.09326e-51	0.631438	0.497	0.194	1.72833e-47	6	FZD10
4.28749e-51	0.541445	0.539	0.218	6.7781e-47	6	LZTS1
1.65041e-49	-0.988655	0.463	0.738	2.60914e-45	6	ENSSSCG00000010370
5.77953e-49	0.56302	0.529	0.213	9.13687e-45	6	EDIL3
1.11206e-48	-1.06138	0.126	0.519	1.75806e-44	6	CYP2W1
1.53252e-47	0.948471	0.434	0.155	2.42276e-43	6	PLAU
1.18278e-46	0.886619	0.534	0.233	1.86985e-42	6	TNFAIP3
6.2119e-44	0.696609	0.542	0.262	9.8204e-40	6	RELL1
2.32054e-43	0.76137	0.984	0.918	3.66854e-39	6	ENO1
4.8307e-41	0.519999	0.997	0.953	7.63685e-37	6	CYTB
1.14643e-40	0.586581	0.782	0.487	1.81239e-36	6	TFAP2B
2.11024e-40	0.728465	0.9	0.774	3.33608e-36	6	CTNNB1
4.45358e-40	0.691807	0.832	0.609	7.04066e-36	6	KREMEN2
1.0308e-39	-1.0724	0.684	0.854	1.62959e-35	6	EMP1
1.16042e-38	-0.800322	0.813	0.879	1.8345e-34	6	SELENOP
2.27825e-38	0.504894	0.997	0.942	3.60168e-34	6	HNRNPA1
3.66814e-38	-0.758253	0.413	0.697	5.79896e-34	6	KLC3
6.61511e-38	-0.757456	0.358	0.668	1.04578e-33	6	PHGDH
1.17784e-37	-1.95247	0.108	0.44	1.86205e-33	6	S100A12
2.86892e-36	-1.2992	0.434	0.689	4.53547e-32	6	GSN
4.63381e-36	0.528521	0.453	0.204	7.32559e-32	6	ZBTB22
5.72091e-35	-0.820739	0.339	0.648	9.04419e-31	6	P3H2
2.54555e-34	-0.93941	0.842	0.898	4.02426e-30	6	SPARC
4.63338e-34	0.542798	0.539	0.275	7.3249e-30	6	CRLF1
1.92694e-33	-1.3916	0.192	0.502	3.0463e-29	6	S100A8
5.10872e-32	-0.746482	0.068	0.368	8.07637e-28	6	DLK2
7.86412e-32	0.516224	0.334	0.121	1.24324e-27	6	SOX9
1.34995e-30	-0.627717	0.471	0.718	2.13414e-26	6	CAST
4.20978e-30	-0.828448	0.982	0.912	6.65523e-26	6	PERP
2.17287e-29	0.676578	0.797	0.606	3.43509e-25	6	TSC22D1
3.79367e-29	-0.638508	0.416	0.66	5.99742e-25	6	LAD1
4.40289e-29	0.514863	0.492	0.259	6.96052e-25	6	MLLT3
7.62479e-29	0.533091	0.808	0.636	1.2054e-24	6	PTBP3
1.48639e-28	-0.825968	0.345	0.612	2.34983e-24	6	CAVIN3
2.06283e-28	1.00717	0.6	0.371	3.26112e-24	6	CXCL2
1.14656e-26	-0.609808	0.15	0.44	1.81259e-22	6	LPCAT2
1.73662e-24	-0.911002	0.861	0.867	2.74542e-20	6	TACSTD2
1.85251e-24	0.687777	0.797	0.645	2.92864e-20	6	REL
4.20288e-24	-0.536412	0.084	0.335	6.64433e-20	6	PKP1
1.28352e-23	-0.57873	0.929	0.905	2.02912e-19	6	DSTN
2.84634e-23	0.536767	0.584	0.363	4.49978e-19	6	PMAIP1
5.22093e-23	-0.653993	0.868	0.866	8.25376e-19	6	PEG10
6.48019e-23	0.554313	0.561	0.357	1.02445e-18	6	TRAF4
3.39928e-22	-1.40321	0.05	0.275	5.37392e-18	6	ADIRF
5.34803e-22	0.60818	0.742	0.586	8.45469e-18	6	GJA1
5.56125e-22	-0.718664	0.942	0.909	8.79178e-18	6	KRT14
1.58561e-21	-0.501885	0.897	0.902	2.50669e-17	6	PRDX1
3.86431e-21	0.547597	0.445	0.243	6.10909e-17	6	DUSP6
4.37354e-21	-0.586631	0.513	0.702	6.91413e-17	6	SVIL
1.73863e-20	0.675522	0.616	0.445	2.7486e-16	6	ENSSSCG00000032436
2.20864e-20	0.620852	0.442	0.255	3.49164e-16	6	ROBO1
2.72538e-20	-1.15685	0.055	0.263	4.30855e-16	6	TM4SF1
5.04486e-20	-0.770982	0.637	0.781	7.97541e-16	6	TPM1
1.21438e-19	0.701952	0.661	0.468	1.91981e-15	6	ENSSSCG00000030300
7.51245e-18	-0.54637	0.647	0.769	1.18764e-13	6	SERPING1
1.01338e-17	-0.63953	0.897	0.885	1.60205e-13	6	TUBB4B
2.79168e-17	-1.17854	0.666	0.76	4.41336e-13	6	PHLDA2
3.81072e-17	-0.75685	0.803	0.853	6.02437e-13	6	ANXA1
6.89145e-17	-0.664027	0.355	0.545	1.08947e-12	6	DSC2
1.08707e-16	-0.509676	0.355	0.561	1.71855e-12	6	CAVIN2
3.59553e-16	-0.520192	0.868	0.864	5.68418e-12	6	KLF4
2.29697e-15	-0.644917	0.4	0.558	3.63128e-11	6	WFDC1
7.7927e-15	-0.673038	0.924	0.907	1.23195e-10	6	HSPB1
3.01836e-14	-0.556216	0.561	0.688	4.77172e-10	6	TSTD1
7.0427e-14	-1.73705	0.547	0.669	1.11338e-09	6	FABP5
6.26594e-13	-1.75039	0.847	0.825	9.90583e-09	6	KRT10
6.97074e-13	-0.501361	0.268	0.45	1.102e-08	6	HSPB8
1.13089e-12	-1.79788	0.811	0.896	1.78783e-08	6	COL1A1
1.00448e-11	0.727854	0.513	0.385	1.58798e-07	6	ENSSSCG00000031023
5.29069e-11	-0.504726	0.271	0.436	8.36406e-07	6	COX4I2
1.12972e-10	-0.511787	0.718	0.717	1.78597e-06	6	WNT6
2.42243e-10	-3.59457	0.242	0.378	3.82962e-06	6	ENSSSCG00000017445
1.63155e-09	1.18226	0.355	0.236	2.57931e-05	6	HES6
8.31716e-09	-0.559453	0.437	0.571	0.000131486	6	THBS1
1.42535e-08	-0.557187	0.55	0.653	0.000225334	6	ID1
6.42047e-08	-1.59477	0.884	0.943	0.00101501	6	COL3A1
2.12219e-07	-0.630431	0.639	0.696	0.00335497	6	COL5A2
3.54306e-07	4.81203	0.279	0.185	0.00560123	6	ENSSSCG00000002972
5.89211e-07	0.58745	0.808	0.742	0.00931484	6	MDK
7.47906e-07	-1.36793	0.805	0.858	0.0118237	6	VIM
7.78012e-07	-0.696489	0.411	0.507	0.0122996	6	COL6A1
9.83293e-07	-0.544438	0.545	0.632	0.0155449	6	IGFBP5
1.39412e-41	2.01154	0.344	0.063	2.20397e-37	7	KRT7
8.90985e-37	-1.61441	0.775	0.901	1.40856e-32	7	DCN
2.37309e-36	-2.08877	0.715	0.926	3.75161e-32	7	CXCL14
1.04115e-30	1.72535	0.828	0.478	1.64595e-26	7	CLDN4
1.47277e-30	0.780559	0.298	0.063	2.3283e-26	7	FOXA1
1.41291e-27	1.11568	0.603	0.241	2.23366e-23	7	ADIRF
3.22853e-26	0.813911	0.53	0.199	5.10398e-22	7	OCLN
4.0756e-26	1.01295	0.993	0.891	6.44311e-22	7	CD9
2.86323e-24	1.11436	0.583	0.23	4.52648e-20	7	TM4SF1
6.07328e-24	-1.97688	0.424	0.743	9.60125e-20	7	IGFBP2
1.16512e-23	0.866648	0.808	0.566	1.84193e-19	7	CDH1
1.59763e-23	1.00123	0.305	0.083	2.52569e-19	7	CLDN8
1.69843e-23	1.37931	0.907	0.695	2.68505e-19	7	EPCAM
3.34746e-23	1.26672	0.656	0.36	5.29201e-19	7	EHF
4.44501e-23	-1.07864	0.464	0.775	7.02712e-19	7	SERPINH1
8.47009e-23	0.825896	0.974	0.862	1.33904e-18	7	TACSTD2
1.84443e-21	1.90826	0.894	0.745	2.91586e-17	7	PHLDA2
5.59475e-20	-0.880614	0.252	0.608	8.84474e-16	7	TMEM245
1.96877e-19	-0.970099	0.046	0.42	3.11243e-15	7	SERPINI2
4.87298e-19	0.677807	0.536	0.273	7.7037e-15	7	VAT1
1.55581e-18	-0.902178	0.225	0.558	2.45958e-14	7	LEF1
2.08975e-18	0.705892	0.907	0.762	3.30369e-14	7	PTPRF
2.48316e-18	-0.860883	0.848	0.888	3.92563e-14	7	TXNDC17
1.11084e-17	-0.763627	0.212	0.563	1.75613e-13	7	PLOD1
2.52176e-17	0.582494	0.609	0.319	3.98665e-13	7	CDKN1A
9.48535e-17	0.82325	0.583	0.314	1.49954e-12	7	NUPR1
9.48668e-17	-0.781916	0.066	0.405	1.49975e-12	7	COL2A1
1.17688e-16	0.550123	0.98	0.904	1.86053e-12	7	DSTN
2.41649e-16	0.919297	0.609	0.359	3.82024e-12	7	CLU
5.04195e-16	1.37203	0.576	0.361	7.97082e-12	7	SLC12A2
1.64011e-15	0.554729	0.358	0.137	2.59285e-11	7	CREB5
2.89879e-15	0.693613	0.649	0.342	4.5827e-11	7	RHOV
9.6906e-15	0.603854	0.722	0.502	1.53199e-10	7	ENSSSCG00000029502
1.12139e-14	0.693851	0.338	0.133	1.7728e-10	7	ELF3
4.70104e-14	-0.884576	0.172	0.478	7.43187e-10	7	SEMA3D
4.84289e-14	0.802549	0.291	0.106	7.65613e-10	7	CLDN7
5.44913e-14	0.94243	0.974	0.946	8.61454e-10	7	UBC
7.39662e-14	0.614802	0.735	0.52	1.16933e-09	7	DSC2
1.05051e-13	-0.848048	0.384	0.655	1.66075e-09	7	FSTL1
1.63643e-13	-0.820931	0.497	0.726	2.58703e-09	7	WNT6
2.82062e-13	-0.82364	0.417	0.666	4.45911e-09	7	GJB6
5.29635e-13	-0.7261	0.285	0.576	8.373e-09	7	THBS4
8.73039e-13	0.552067	0.483	0.259	1.38019e-08	7	F2RL1
1.02664e-12	-0.561739	0.788	0.889	1.62301e-08	7	LDHA
3.98787e-12	0.788143	0.907	0.843	6.30442e-08	7	ENSSSCG00000040118
4.04914e-12	0.674524	0.623	0.388	6.40128e-08	7	ENSSSCG00000031023
5.24568e-12	0.508381	0.265	0.096	8.29289e-08	7	ANKRD22
6.90675e-12	1.76309	0.709	0.553	1.09189e-07	7	THBS1
7.08886e-12	-0.567963	0.205	0.486	1.12068e-07	7	EFEMP1
1.26372e-11	1.0777	0.841	0.764	1.99781e-07	7	TPM1
1.40103e-11	-0.609765	0.596	0.8	2.21488e-07	7	BCAM
1.68079e-11	0.542171	0.682	0.499	2.65717e-07	7	OSTF1
2.18807e-11	0.555661	0.318	0.148	3.45912e-07	7	ACADL
2.3967e-11	0.694678	0.477	0.29	3.78895e-07	7	ENSSSCG00000040056
3.30394e-11	0.556293	0.397	0.201	5.22321e-07	7	RCAN1
4.52191e-11	-0.704797	0.285	0.558	7.14869e-07	7	MEST
7.14541e-11	0.849436	0.477	0.287	1.12962e-06	7	UAP1
7.62035e-11	0.60692	0.536	0.361	1.2047e-06	7	NDRG2
8.53573e-11	1.62849	0.934	0.881	1.34941e-06	7	ENSSSCG00000029160
8.64469e-11	0.83211	0.483	0.287	1.36664e-06	7	CRABP2
8.66094e-11	-0.603295	0.093	0.349	1.36921e-06	7	DLK2
8.88457e-11	0.588366	0.901	0.836	1.40456e-06	7	EMP1
9.68544e-11	0.505606	0.51	0.308	1.53117e-06	7	AP1AR
1.04364e-10	-0.66871	0.397	0.638	1.64989e-06	7	KREMEN2
1.36341e-10	-0.702429	0.199	0.46	2.15541e-06	7	ENSSSCG00000000261
1.51781e-10	-0.547701	0.894	0.925	2.3995e-06	7	ENO1
1.67483e-10	0.885058	0.94	0.84	2.64774e-06	7	SAT1
1.78012e-10	1.27746	0.503	0.341	2.8142e-06	7	ALCAM
2.64247e-10	-0.628444	0.629	0.811	4.17748e-06	7	COL18A1
2.66433e-10	-0.540275	0.967	0.931	4.21204e-06	7	CTSV
3.41908e-10	-0.56218	0.272	0.52	5.40522e-06	7	NPR3
5.72023e-10	0.625403	0.609	0.419	9.04311e-06	7	ENSSSCG00000006395
8.74327e-10	-0.533488	0.55	0.766	1.38222e-05	7	SERPING1
8.85566e-10	-0.532959	0.96	0.952	1.39999e-05	7	ENSSSCG00000009327
9.93796e-10	0.641725	0.974	0.926	1.57109e-05	7	ZFP36L1
1.25691e-09	0.555305	0.788	0.617	1.98704e-05	7	IGFBP5
1.65022e-09	0.760671	0.589	0.426	2.60884e-05	7	YBX3
1.72584e-09	0.729301	0.921	0.852	2.72838e-05	7	CLDN1
2.11037e-09	1.22843	0.735	0.606	3.33629e-05	7	KLF6
2.7884e-09	-0.530283	0.695	0.837	4.40818e-05	7	PPIB
3.01835e-09	0.522935	0.861	0.765	4.77171e-05	7	PRDX5
3.04783e-09	0.593892	0.98	0.91	4.81832e-05	7	KRT14
3.20434e-09	0.648645	0.927	0.856	5.06573e-05	7	CCNL1
3.53289e-09	-0.512038	0.483	0.742	5.58515e-05	7	ENSSSCG00000022925
4.2477e-09	0.514448	0.98	0.892	6.71518e-05	7	SPINT2
5.80728e-09	0.50879	0.894	0.834	9.18074e-05	7	ESD
6.50732e-09	-0.579245	0.55	0.692	0.000102874	7	PDGFA
7.08077e-09	0.547006	0.384	0.212	0.00011194	7	OVOL1
7.59382e-09	0.779428	1	0.989	0.000120051	7	UBB
8.76227e-09	0.739277	0.609	0.467	0.000138523	7	ZKSCAN1
1.10389e-08	0.724582	0.589	0.456	0.000174514	7	IRF2BP2
1.52818e-08	-0.527334	0.887	0.952	0.00024159	7	CST3
2.05692e-08	1.36051	0.821	0.712	0.000325179	7	DNAJB1
2.81545e-08	0.512065	0.934	0.849	0.000445095	7	PABPC1
3.11961e-08	-0.521596	0.649	0.815	0.000493179	7	SMTNL2
3.35677e-08	0.512202	0.424	0.258	0.000530671	7	MACC1
4.374e-08	-0.524849	0.311	0.509	0.000691486	7	SRPX
6.36356e-08	0.669201	0.285	0.144	0.00100601	7	POU2F3
1.1235e-07	-0.533813	0.364	0.56	0.00177614	7	ITM2C
1.67491e-07	0.746435	0.444	0.298	0.00264786	7	ITPRID2
2.52278e-07	-0.550565	0.331	0.528	0.00398827	7	FBLN1
3.7477e-07	0.613598	0.967	0.949	0.00592474	7	HSPA8
3.86255e-07	0.635	0.861	0.845	0.00610631	7	S100A6
4.82644e-07	0.615172	0.437	0.272	0.00763012	7	AQP3
5.87712e-07	0.542254	0.371	0.219	0.00929114	7	GPCPD1
6.34387e-07	-0.50607	0.556	0.696	0.010029	7	COL5A2
6.35504e-07	0.520731	0.331	0.189	0.0100467	7	CCSER2
9.21311e-07	0.97449	0.689	0.577	0.014565	7	RHOB
1.23966e-06	0.535272	0.828	0.746	0.0195978	7	ENSSSCG00000039071
1.40225e-06	-0.690933	0.623	0.726	0.0221682	7	DUT
1.43016e-06	0.544838	0.629	0.544	0.0226094	7	HACD3
1.44289e-06	0.587031	0.616	0.505	0.0228106	7	PDCD4
1.84639e-06	0.519348	0.742	0.663	0.0291895	7	TRIB1
2.11475e-06	0.595705	0.768	0.664	0.0334321	7	THOC6
2.2675e-06	1.49526	0.788	0.72	0.0358469	7	VMP1
0	2.67492	0.643	0.01	0	8	ENSSSCG00000012049
0	2.37987	0.657	0.02	0	8	GABRP
0	2.15209	0.517	0.003	0	8	DEFB115
1.27485e-305	1.51721	0.483	0.006	2.01541e-301	8	ENSSSCG00000007695
6.28092e-297	2.98912	0.692	0.026	9.9295e-293	8	ENSSSCG00000008001
2.05097e-254	3.06783	0.783	0.047	3.24238e-250	8	KRT7
5.57525e-230	4.71604	0.797	0.062	8.81391e-226	8	MAL
5.54272e-202	2.2363	0.643	0.042	8.76249e-198	8	SFTA2
3.43392e-198	1.01355	0.406	0.011	5.42869e-194	8	ENSSSCG00000035837
7.93549e-190	1.59783	0.545	0.029	1.25452e-185	8	CYSRT1
8.89771e-190	0.729233	0.308	0.004	1.40664e-185	8	MNDA
4.51891e-183	3.39444	0.706	0.06	7.14394e-179	8	DEFB1.1
6.27746e-182	1.04213	0.427	0.015	9.92404e-178	8	TJP3
6.30025e-179	2.88209	0.685	0.056	9.96007e-175	8	IVL
1.22878e-174	1.01	0.427	0.016	1.94258e-170	8	CLIC3
2.70993e-165	0.869094	0.364	0.011	4.28413e-161	8	CRISP3
5.81988e-160	0.629435	0.357	0.011	9.20064e-156	8	MYH14
8.55473e-159	1.32318	0.476	0.026	1.35242e-154	8	ASPG
1.09605e-156	0.888988	0.392	0.016	1.73275e-152	8	ENSSSCG00000006525
1.27399e-145	5.98651	0.902	0.171	2.01405e-141	8	CST6
1.80844e-142	1.03506	0.371	0.016	2.85897e-138	8	SCNN1A
1.01895e-138	1.23717	0.441	0.026	1.61086e-134	8	ENSSSCG00000013902
4.22978e-127	1.57056	0.51	0.044	6.68686e-123	8	UPK1B
4.35247e-127	6.20346	0.909	0.218	6.88082e-123	8	KRT4
1.33801e-125	2.41147	0.685	0.092	2.11526e-121	8	CLDN7
1.49759e-122	1.03907	0.413	0.026	2.36754e-118	8	DEGS2
7.89859e-117	2.93723	0.657	0.089	1.24869e-112	8	A2ML1
5.76291e-116	0.604205	0.329	0.016	9.11058e-112	8	GBP2
8.08232e-110	0.644327	0.329	0.017	1.27773e-105	8	ENSSSCG00000005638
1.63925e-109	1.88592	0.552	0.063	2.59148e-105	8	S100A1
2.01051e-105	0.531053	0.266	0.01	3.17841e-101	8	ATP4B
4.18083e-105	0.578232	0.329	0.018	6.60947e-101	8	ANXA9
2.52699e-95	5.513	0.916	0.346	3.99492e-91	8	ENSSSCG00000017445
5.151e-91	0.746572	0.364	0.029	8.14322e-87	8	CLDN23
5.95108e-88	0.929805	0.427	0.043	9.40806e-84	8	CLEC11A
1.1899e-86	0.539501	0.322	0.023	1.88112e-82	8	FAM149A
2.64215e-86	3.43439	0.692	0.147	4.17698e-82	8	ENSSSCG00000006588
1.44481e-85	0.624625	0.378	0.034	2.2841e-81	8	DPP4
1.38216e-82	0.976024	0.434	0.047	2.18506e-78	8	ENSSSCG00000015084
2.47699e-80	1.15955	0.434	0.05	3.91588e-76	8	ENSSSCG00000031661
1.01298e-75	3.34381	0.769	0.235	1.60142e-71	8	ADIRF
1.22276e-74	2.26193	0.594	0.118	1.93306e-70	8	RARRES2
2.70234e-74	2.58596	0.706	0.194	4.27214e-70	8	ENSSSCG00000002953
4.56595e-72	0.887521	0.413	0.051	7.21831e-68	8	SCEL
3.39625e-71	3.28823	0.839	0.361	5.36914e-67	8	WFDC2
3.99914e-71	3.41049	0.951	0.824	6.32224e-67	8	ENSSSCG00000035293
1.84184e-67	0.592508	0.343	0.036	2.91177e-63	8	SMIM5
7.60784e-67	0.766306	0.399	0.051	1.20272e-62	8	SOD3
7.46714e-66	1.02546	0.476	0.077	1.18048e-61	8	ENSSSCG00000049524
1.24123e-63	0.536894	0.273	0.023	1.96226e-59	8	NEURL1
4.43104e-61	2.61553	0.909	0.736	7.00504e-57	8	LGALS3
2.71753e-60	1.71841	0.958	0.956	4.29614e-56	8	S100A10
8.67206e-59	2.03478	0.58	0.143	1.37097e-54	8	TNNI2
1.70894e-58	3.16657	0.832	0.394	2.70166e-54	8	S100A12
1.89146e-56	-2.66968	0.399	0.914	2.99022e-52	8	KRT5
8.78457e-56	-2.33788	0.287	0.887	1.38875e-51	8	PEG10
1.7777e-55	1.05158	0.448	0.08	2.81037e-51	8	ENSSSCG00000016400
1.31839e-54	1.08476	0.462	0.081	2.08425e-50	8	LAPTM4B
3.75025e-53	-0.671003	1	0.996	5.92877e-49	8	RPS8
1.54676e-51	-3.71721	0.713	0.925	2.44528e-47	8	CXCL14
5.53396e-51	1.79782	0.552	0.145	8.74863e-47	8	CCN3
9.10827e-51	1.42746	0.531	0.126	1.43993e-46	8	ELF3
9.2452e-51	1.54484	0.615	0.191	1.46157e-46	8	MGST1
1.24409e-50	1.61601	0.552	0.146	1.96679e-46	8	FBLN7
3.77081e-49	1.60249	0.93	0.893	5.96128e-45	8	CD9
4.39108e-49	2.97473	0.804	0.461	6.94187e-45	8	S100A8
9.65785e-47	1.62567	0.587	0.174	1.52681e-42	8	MFAP5
1.54779e-46	1.68928	0.538	0.151	2.4469e-42	8	PTGES
8.54481e-45	-0.682606	0.972	0.992	1.35085e-40	8	ENSSSCG00000024974
4.5267e-44	1.50641	0.958	0.943	7.15626e-40	8	ENSSSCG00000005453
9.47327e-44	2.61741	0.769	0.464	1.49763e-39	8	ENSSSCG00000008898
2.35583e-43	0.947086	0.979	0.973	3.72432e-39	8	S100A11
6.77871e-42	1.70665	0.867	0.874	1.07165e-37	8	CSTB
9.53045e-42	2.15506	0.888	0.844	1.50667e-37	8	S100A6
2.47861e-41	1.05745	0.462	0.11	3.91844e-37	8	HPGD
5.35498e-41	1.10456	0.902	0.952	8.46569e-37	8	ENSSSCG00000039506
1.28017e-40	-0.833269	0.874	0.975	2.02381e-36	8	SLC25A6
1.50642e-40	-0.748204	0.965	0.98	2.38149e-36	8	ENSSSCG00000005169
1.36586e-39	-1.57512	0.147	0.738	2.15928e-35	8	WNT6
1.63173e-39	-0.626994	0.965	0.982	2.57961e-35	8	RPS5
3.15406e-39	0.513557	0.301	0.047	4.98625e-35	8	ACHE
3.31231e-39	0.770115	0.399	0.082	5.23643e-35	8	KRT80
3.56183e-39	0.864008	0.986	0.978	5.63089e-35	8	ENSSSCG00000012119
5.31286e-39	0.647816	0.399	0.085	8.3991e-35	8	ROGDI
6.73647e-39	2.06457	0.42	0.099	1.06497e-34	8	LY6G6C
1.49893e-38	-1.18932	0.601	0.931	2.36966e-34	8	PNRC1
1.92037e-38	1.93829	0.846	0.658	3.03591e-34	8	GSN
2.24041e-38	-1.356	0.049	0.651	3.54187e-34	8	KREMEN2
4.2837e-38	2.05919	0.79	0.48	6.7721e-34	8	CLDN4
1.30752e-37	-1.1934	0.58	0.922	2.06705e-33	8	SFPQ
1.59688e-37	0.728256	0.399	0.089	2.5245e-33	8	SLC66A3
2.15263e-37	-1.11105	0.322	0.792	3.4031e-33	8	WLS
2.849e-37	-1.3153	0.126	0.693	4.50399e-33	8	SERPINB10
3.51771e-37	1.26985	0.517	0.162	5.56114e-33	8	PDXK
4.90184e-37	-0.515229	1	0.99	7.74932e-33	8	ENSSSCG00000031088
2.98322e-36	-1.54434	0.769	0.912	4.71618e-32	8	KRT15
3.14217e-36	1.60407	0.853	0.897	4.96746e-32	8	SPINT2
3.31136e-36	-0.615506	0.965	0.985	5.23494e-32	8	RPL5
4.27075e-36	1.06568	0.916	0.95	6.75162e-32	8	CST3
6.74719e-35	-1.11884	0.112	0.672	1.06666e-30	8	AJUBA
7.91462e-35	-1.3184	0.077	0.639	1.25122e-30	8	P3H2
1.59831e-34	-1.06354	0.028	0.609	2.52678e-30	8	FGFR2
1.68629e-34	-0.605398	0.951	0.976	2.66585e-30	8	ENSSSCG00000033019
4.83443e-34	-0.814375	0.944	0.991	7.64275e-30	8	PTMA
5.40664e-34	-1.5077	0.161	0.675	8.54736e-30	8	GJB6
5.90814e-34	1.9783	0.622	0.307	9.34018e-30	8	ENSSSCG00000004024
7.31864e-34	-0.558472	0.965	0.988	1.157e-29	8	RPLP0
9.49714e-34	-1.2754	0.035	0.606	1.5014e-29	8	COL17A1
1.70222e-33	0.509421	0.329	0.064	2.69104e-29	8	ZBTB7C
2.94891e-33	-0.952912	0.566	0.907	4.66193e-29	8	HNRNPU
5.03536e-33	1.85064	0.664	0.358	7.96041e-29	8	CLU
6.21112e-33	0.800797	0.434	0.118	9.81917e-29	8	C1orf116
7.11956e-33	1.20364	0.888	0.908	1.12553e-28	8	DSTN
8.12679e-33	-1.00802	0.413	0.836	1.28476e-28	8	PTP4A2
1.21643e-32	-0.902401	0.266	0.778	1.92305e-28	8	NFIB
1.43303e-32	-0.5595	0.965	0.983	2.26548e-28	8	RACK1
2.14812e-32	1.45511	0.846	0.911	3.39596e-28	8	HSPB1
2.19362e-32	1.99303	0.713	0.474	3.46789e-28	8	CYP2W1
3.54041e-32	-1.22348	0.559	0.91	5.59704e-28	8	ND3
3.75222e-32	-1.29735	0.601	0.915	5.93189e-28	8	ND1
5.19152e-32	-1.41748	0.594	0.9	8.20728e-28	8	ND2
8.07825e-32	0.711156	0.266	0.045	1.27709e-27	8	SDR16C5
8.32251e-32	0.560815	0.329	0.066	1.31571e-27	8	PLEKHG6
1.02887e-31	-0.542364	0.951	0.99	1.62654e-27	8	RPS2
1.07212e-31	-0.947588	0.063	0.62	1.69492e-27	8	GJA1
1.17399e-31	-0.967413	0.224	0.701	1.85597e-27	8	FAM83B
1.25766e-31	1.57465	0.685	0.378	1.98823e-27	8	PRSS23
1.39439e-31	1.05605	0.469	0.132	2.20439e-27	8	ENSSSCG00000039341
1.41066e-31	0.580073	0.399	0.1	2.23012e-27	8	ST14
1.55119e-31	0.75473	0.322	0.067	2.45227e-27	8	FHIT
1.89941e-31	0.562611	0.273	0.047	3.00278e-27	8	SPINK5
2.03379e-31	-0.883134	0.175	0.705	3.21523e-27	8	PDGFA
2.69305e-31	-1.07666	0.231	0.752	4.25744e-27	8	FJX1
5.26547e-31	-0.932385	0.727	0.955	8.32418e-27	8	HNRNPA1
5.37544e-31	-0.930678	0.315	0.776	8.49804e-27	8	RAD21
1.17346e-30	0.682783	0.434	0.12	1.85512e-26	8	DNASE1L1
1.24996e-30	0.930374	0.413	0.107	1.97606e-26	8	MEIS1
1.3973e-30	-0.986281	0.573	0.895	2.20899e-26	8	SLC38A2
1.59733e-30	0.558088	0.357	0.082	2.52522e-26	8	CLDN8
3.43704e-30	0.783214	0.371	0.091	5.43362e-26	8	CRYBG2
3.95216e-30	1.53626	0.65	0.353	6.24797e-26	8	METRNL
4.64695e-30	0.525244	0.252	0.042	7.34636e-26	8	ALDH3B2
4.84944e-30	1.29878	0.846	0.904	7.66648e-26	8	PRDX1
1.04421e-29	-0.959172	0.154	0.657	1.6508e-25	8	PHGDH
1.92701e-29	-1.03431	0.448	0.854	3.04641e-25	8	BCLAF1
6.28456e-29	-1.21338	0.371	0.821	9.93527e-25	8	ZFP36L2
7.32403e-29	-1.16605	0.224	0.697	1.15786e-24	8	DST
7.67941e-29	-0.992327	0.014	0.533	1.21404e-24	8	SOX6
1.02601e-28	0.746107	0.455	0.141	1.62202e-24	8	SORT1
1.03956e-28	0.513704	0.301	0.063	1.64343e-24	8	TMEM125
1.0896e-28	-1.1276	0.196	0.645	1.72255e-24	8	ND6
1.24101e-28	1.33888	0.524	0.211	1.96191e-24	8	PPL
1.47667e-28	0.585534	0.385	0.101	2.33446e-24	8	EMP2
1.48172e-28	0.629086	0.406	0.113	2.34245e-24	8	TSPAN15
2.73682e-28	-0.987398	0.58	0.925	4.32664e-24	8	TRA2B
2.7385e-28	1.49633	0.601	0.299	4.32929e-24	8	LITAF
2.95798e-28	1.09948	0.545	0.222	4.67628e-24	8	ENSSSCG00000013768
4.95168e-28	-0.649181	0.846	0.964	7.82812e-24	8	EEF1G
6.33588e-28	-0.948958	0.483	0.882	1.00164e-23	8	SRRM2
1.03487e-27	-0.932839	0.469	0.851	1.63603e-23	8	KTN1
1.24286e-27	1.31109	0.545	0.234	1.96484e-23	8	CARD19
1.34964e-27	1.91342	0.657	0.412	2.13365e-23	8	COX4I2
1.6902e-27	0.551097	0.35	0.085	2.67204e-23	8	CHPT1
1.94336e-27	-0.910994	0.503	0.866	3.07227e-23	8	PNN
2.43569e-27	-0.887735	0.007	0.497	3.85058e-23	8	TFPI
2.4573e-27	-0.812695	0.497	0.861	3.88474e-23	8	ENSSSCG00000032242
3.80009e-27	1.04006	0.594	0.231	6.00756e-23	8	TM4SF1
3.92414e-27	-0.92144	0.063	0.564	6.20367e-23	8	LEF1
4.1274e-27	-0.962695	0.755	0.959	6.525e-23	8	ENSSSCG00000009327
4.73913e-27	-0.855021	0.203	0.653	7.49209e-23	8	KIAA1217
6.94705e-27	-0.501304	0.944	0.982	1.09826e-22	8	RPLP2
7.01999e-27	1.10031	0.811	0.899	1.10979e-22	8	ENSSSCG00000012961
1.09231e-26	-0.770041	0.427	0.823	1.72683e-22	8	CHD3
1.38751e-26	1.02678	0.483	0.171	2.19351e-22	8	NIBAN2
1.49433e-26	-0.849479	0.224	0.696	2.36239e-22	8	ATP2B1
1.71009e-26	-0.973804	0.399	0.776	2.70349e-22	8	RBBP6
1.97723e-26	-0.553125	0.902	0.979	3.12581e-22	8	HSP90AB1
2.20211e-26	1.44649	0.748	0.673	3.48132e-22	8	TSTD1
3.58494e-26	-0.664887	0.273	0.75	5.66744e-22	8	HIF1A
3.87085e-26	-0.851452	0.329	0.712	6.11943e-22	8	PLIN2
4.4882e-26	0.875526	0.503	0.191	7.0954e-22	8	BCL2L1
4.77304e-26	1.05679	0.517	0.206	7.5457e-22	8	LMO7
5.16544e-26	0.714685	0.322	0.078	8.16604e-22	8	CTSZ
5.85107e-26	0.714399	0.399	0.116	9.24995e-22	8	GOLM1
6.48844e-26	-0.96226	0.028	0.508	1.02576e-21	8	FST
7.03364e-26	-0.653703	0.476	0.857	1.11195e-21	8	HNRNPD
7.96749e-26	-0.809441	0.434	0.806	1.25958e-21	8	BCAM
1.05071e-25	-0.812764	0.336	0.779	1.66106e-21	8	SERPINH1
1.54024e-25	-0.822566	0.552	0.867	2.43497e-21	8	ENSSSCG00000010517
1.5416e-25	0.553903	0.385	0.108	2.43712e-21	8	AKAP12
1.55042e-25	-0.92248	0.154	0.585	2.45105e-21	8	GATA3
1.57239e-25	-0.731813	0.524	0.886	2.48579e-21	8	SELENOP
2.26741e-25	0.992027	0.497	0.2	3.58455e-21	8	EVPL
3.18426e-25	-0.805935	0.476	0.818	5.03399e-21	8	ITGB1
3.34774e-25	-0.875501	0.119	0.581	5.29245e-21	8	THBS4
3.67694e-25	-0.985633	0.594	0.885	5.81288e-21	8	NCL
3.89513e-25	-1.58969	0.266	0.748	6.15782e-21	8	IGFBP2
4.41487e-25	-0.763946	0.231	0.686	6.97946e-21	8	AGRN
5.70701e-25	0.889634	0.531	0.205	9.02221e-21	8	GLIPR2
1.02908e-24	-0.716027	0.517	0.865	1.62688e-20	8	PABPC1
1.15513e-24	1.06471	0.846	0.903	1.82615e-20	8	EZR
1.34864e-24	1.43024	0.79	0.834	2.13206e-20	8	TSPO
1.59182e-24	-0.815083	0.399	0.769	2.5165e-20	8	TOPORS
1.88578e-24	0.836902	0.49	0.19	2.98123e-20	8	DEAF1
2.12576e-24	-0.866579	0.643	0.934	3.36062e-20	8	ND4
2.35942e-24	-0.901812	0.175	0.594	3.73e-20	8	LIMA1
2.49798e-24	-0.900066	0.329	0.761	3.94906e-20	8	ENSSSCG00000013361
3.53998e-24	-0.73598	0.385	0.778	5.59636e-20	8	JMJD1C
3.77148e-24	1.50158	0.839	0.748	5.96234e-20	8	PHLDA2
4.01276e-24	0.931694	0.462	0.175	6.34377e-20	8	TPD52L1
4.65559e-24	-0.785503	0.007	0.457	7.36003e-20	8	CA12
4.72597e-24	-0.81792	0.035	0.491	7.47128e-20	8	TP63
4.97793e-24	-0.749468	0.147	0.604	7.86962e-20	8	CRIM1
5.608e-24	-0.779766	0.476	0.844	8.86569e-20	8	SRRM1
1.10201e-23	-0.650371	0.455	0.834	1.74217e-19	8	PTBP1
1.3172e-23	-0.699799	0.203	0.66	2.08237e-19	8	SNAI2
1.50143e-23	-0.903694	0.084	0.53	2.37361e-19	8	TFAP2B
1.53439e-23	-0.688547	0.734	0.961	2.42572e-19	8	HNRNPA2B1
3.78082e-23	-0.805965	0.476	0.834	5.9771e-19	8	ND5
4.43217e-23	-0.802424	0.203	0.63	7.00682e-19	8	TNFAIP8
7.44794e-23	-0.929986	0.112	0.564	1.17744e-18	8	MEST
7.93878e-23	-0.609269	0.483	0.816	1.25504e-18	8	COL18A1
8.42047e-23	-0.658543	0.538	0.858	1.33119e-18	8	DEK
9.51277e-23	0.984105	0.86	0.895	1.50387e-18	8	CALM1
1.04621e-22	-0.813283	0.538	0.887	1.65396e-18	8	ENSSSCG00000034709
1.2531e-22	-0.624498	0.105	0.566	1.98102e-18	8	PLOD1
1.63789e-22	-0.735784	0.042	0.481	2.58934e-18	8	SERPINI1
1.6483e-22	-0.751966	0.371	0.756	2.6058e-18	8	ANKRD12
1.76184e-22	-0.523428	0.308	0.722	2.7853e-18	8	ITGB5
1.85413e-22	-0.724411	0.51	0.874	2.9312e-18	8	PABPN1
2.4207e-22	-0.527613	0.042	0.491	3.82689e-18	8	MYOF
2.89275e-22	-0.733583	0.028	0.464	4.57315e-18	8	RASSF9
3.28383e-22	-0.673932	0.566	0.879	5.19141e-18	8	EIF4B
4.32727e-22	-0.713128	0.364	0.743	6.84099e-18	8	KPNB1
6.08581e-22	-0.732332	0.098	0.517	9.62105e-18	8	SATB1
8.43364e-22	-0.686095	0.497	0.832	1.33327e-17	8	HNRNPH3
1.10497e-21	1.44483	0.748	0.744	1.74685e-17	8	P3H1
1.2357e-21	1.22732	0.608	0.363	1.95352e-17	8	AGPAT2
1.46409e-21	1.10394	0.441	0.159	2.31458e-17	8	KRT18
1.53344e-21	-0.634551	0.434	0.797	2.42422e-17	8	ENSSSCG00000012703
1.58918e-21	-0.722986	0.105	0.529	2.51234e-17	8	PTPRZ1
1.64515e-21	-0.648088	0.483	0.863	2.60082e-17	8	NREP
1.67152e-21	-0.824087	0.049	0.477	2.64251e-17	8	ENSSSCG00000011355
1.9248e-21	-0.91451	0.259	0.674	3.04292e-17	8	REL
2.0642e-21	-0.797655	0.469	0.803	3.2633e-17	8	SERPINB5
5.30095e-21	-0.558639	0.308	0.69	8.38027e-17	8	TRA2A
5.90063e-21	-0.57117	0.825	0.957	9.3283e-17	8	NPM1
6.28569e-21	-0.923197	0.252	0.607	9.93705e-17	8	TMEM245
6.45171e-21	-0.680522	0.056	0.466	1.01995e-16	8	SMIM1
7.95134e-21	1.40024	0.685	0.573	1.25703e-16	8	RAB25
1.01531e-20	0.645035	0.413	0.144	1.6051e-16	8	NCAM1
1.19228e-20	-0.595566	0.853	0.955	1.88488e-16	8	ERBB3
1.24176e-20	-0.546487	0.266	0.643	1.9631e-16	8	CHD1
1.37174e-20	-1.03371	0.35	0.736	2.16859e-16	8	VMP1
1.3982e-20	0.837065	0.881	0.941	2.21041e-16	8	ANXA2
1.61991e-20	1.17555	0.678	0.535	2.56092e-16	8	GRN
2.03712e-20	-0.520524	0.93	0.976	3.22048e-16	8	RPL17-C18orf32
2.32228e-20	-0.697099	0.797	0.963	3.67129e-16	8	CYTB
2.56369e-20	-0.540716	0.573	0.881	4.05294e-16	8	HNRNPH1
2.77338e-20	0.721038	0.462	0.182	4.38443e-16	8	LHFPL6
3.28167e-20	-0.818465	0.133	0.524	5.18798e-16	8	NPR3
4.34847e-20	-0.764097	0.154	0.551	6.87449e-16	8	RBBP8
4.39488e-20	-0.748679	0.441	0.798	6.94787e-16	8	SRSF5
4.69401e-20	0.885687	0.825	0.929	7.42076e-16	8	MYL12A
4.77784e-20	-0.507842	0.266	0.678	7.55329e-16	8	TGIF1
5.14452e-20	-1.03661	0.084	0.481	8.13297e-16	8	SEMA3D
5.32223e-20	-0.605257	0.231	0.62	8.41391e-16	8	SRPK2
5.713e-20	-0.598185	0.664	0.926	9.03168e-16	8	ENSSSCG00000015988
6.50347e-20	-0.723921	0.441	0.808	1.02813e-15	8	SYNCRIP
7.01091e-20	-0.723018	0.497	0.837	1.10835e-15	8	ARGLU1
7.13088e-20	-0.782768	0.392	0.766	1.12732e-15	8	BACH1
8.58468e-20	-0.576452	0.503	0.854	1.35715e-15	8	ENSSSCG00000038947
9.16812e-20	-0.535903	0.119	0.522	1.44939e-15	8	RAB38
1.13967e-19	-0.754468	0.231	0.587	1.8017e-15	8	BAZ1A
1.22776e-19	0.548148	0.287	0.077	1.94097e-15	8	SLC39A2
1.23862e-19	-0.642233	0.098	0.494	1.95814e-15	8	CDCA7L
1.83937e-19	1.51147	0.608	0.439	2.90785e-15	8	ENSSSCG00000004150
1.85696e-19	-0.640088	0.615	0.906	2.93567e-15	8	DCN
1.90661e-19	-0.749757	0.406	0.785	3.01416e-15	8	PNISR
2.21418e-19	-0.858829	0.021	0.406	3.5004e-15	8	COL2A1
2.2156e-19	0.939516	0.476	0.231	3.50264e-15	8	TMEM238
2.26987e-19	-0.660643	0.622	0.901	3.58844e-15	8	HNRNPM
2.50178e-19	-0.569672	0.538	0.866	3.95507e-15	8	H3-3A
2.79516e-19	-0.980668	0.035	0.42	4.41887e-15	8	SERPINI2
3.26122e-19	-0.62962	0.552	0.885	5.15567e-15	8	TOP1
3.59283e-19	-0.647244	0.042	0.434	5.6799e-15	8	BRINP1
3.62382e-19	0.611176	0.399	0.141	5.7289e-15	8	PPP1R3B
4.33061e-19	-0.673991	0.308	0.691	6.84627e-15	8	ASPH
5.17834e-19	-0.659636	0.182	0.596	8.18644e-15	8	BEX4
5.57805e-19	0.507909	0.287	0.078	8.81835e-15	8	ENSSSCG00000033952
8.15891e-19	-0.795864	0.72	0.941	1.28984e-14	8	EGR1
8.90317e-19	-0.628896	0.287	0.68	1.4075e-14	8	DNAJB4
9.24225e-19	-0.579637	0.51	0.862	1.46111e-14	8	SF3B1
1.17111e-18	-0.657365	0.07	0.434	1.8514e-14	8	NDRG4
1.60268e-18	-0.567777	0.294	0.672	2.53368e-14	8	COQ10B
1.72704e-18	-0.778756	0.503	0.815	2.73028e-14	8	AKAP9
2.03144e-18	-0.724803	0.343	0.738	3.21151e-14	8	IRS2
2.33628e-18	-0.722859	0.552	0.87	3.69343e-14	8	CCNL1
2.6959e-18	0.759984	0.448	0.191	4.26195e-14	8	NECTIN3
3.41256e-18	0.674817	0.427	0.168	5.39492e-14	8	HTRA1
3.44383e-18	-0.595831	0.28	0.63	5.44436e-14	8	MAPK6
4.20068e-18	0.502325	0.294	0.084	6.64085e-14	8	TYRO3
4.90486e-18	-0.857081	0.517	0.867	7.75409e-14	8	CLDN1
5.35258e-18	-0.565579	0.35	0.699	8.46189e-14	8	MAGOHB
5.44519e-18	-0.570927	0.182	0.57	8.6083e-14	8	TXNRD1
6.02908e-18	-0.559333	0.112	0.492	9.53137e-14	8	SLC16A1
6.73952e-18	-0.560361	0.72	0.939	1.06545e-13	8	HNRNPDL
6.96867e-18	-0.739439	0.133	0.487	1.10168e-13	8	ZBTB10
6.98408e-18	-0.589666	0.042	0.419	1.10411e-13	8	LAMB3
7.39822e-18	-0.658789	0.224	0.577	1.16958e-13	8	DKC1
7.59765e-18	-0.64801	0.112	0.483	1.20111e-13	8	SMARCAD1
9.48023e-18	0.611334	0.441	0.177	1.49873e-13	8	HOMER2
9.79853e-18	-0.668389	0.133	0.509	1.54905e-13	8	GNAI1
1.06884e-17	-0.556917	0.413	0.754	1.68973e-13	8	ATRX
1.07101e-17	-0.83602	0.462	0.778	1.69317e-13	8	KLF10
1.1198e-17	-0.574392	0.483	0.812	1.77029e-13	8	SRSF11
1.14857e-17	0.710037	0.406	0.16	1.81577e-13	8	IL18
1.21709e-17	-0.605073	0.531	0.851	1.92409e-13	8	BRD2
1.27606e-17	0.513196	0.336	0.107	2.01733e-13	8	GNA15
1.33138e-17	-0.676558	0.224	0.563	2.10478e-13	8	TCERG1
1.55436e-17	-0.556203	0.608	0.876	2.45729e-13	8	ENSSSCG00000001930
1.58863e-17	0.924248	0.503	0.25	2.51147e-13	8	COL11A1
1.6802e-17	-0.950155	0.252	0.637	2.65623e-13	8	IGFBP5
1.88598e-17	-0.743634	0.315	0.654	2.98155e-13	8	LUZP1
2.06773e-17	-0.61411	0.51	0.807	3.26887e-13	8	NASP
2.22726e-17	-0.689178	0.385	0.727	3.52108e-13	8	ACAA1
2.2438e-17	1.06942	0.566	0.348	3.54722e-13	8	FAM131C
2.33749e-17	-0.657819	0.531	0.835	3.69534e-13	8	EIF3A
2.90839e-17	-0.652969	0.231	0.571	4.59788e-13	8	ZNF292
3.05199e-17	-0.555112	0.154	0.532	4.82489e-13	8	HSPG2
3.32039e-17	-0.663675	0.35	0.719	5.24921e-13	8	MED13L
3.57141e-17	0.610146	0.364	0.129	5.64604e-13	8	VARS2
4.5931e-17	-0.557287	0.133	0.525	7.26123e-13	8	IVNS1ABP
4.77381e-17	0.697668	0.357	0.121	7.54692e-13	8	LSR
5.39925e-17	-0.526821	0.706	0.943	8.53568e-13	8	NUCKS1
6.36621e-17	0.849391	0.762	0.907	1.00643e-12	8	RAC1
6.66043e-17	-0.730264	0.322	0.681	1.05295e-12	8	THOC6
7.87537e-17	-0.572156	0.566	0.874	1.24502e-12	8	TAX1BP1
8.4381e-17	-0.576579	0.28	0.632	1.33398e-12	8	SNRNP70
9.09724e-17	1.14277	0.657	0.532	1.43818e-12	8	PLD3
9.95879e-17	-0.515461	0.28	0.645	1.57439e-12	8	TTC3
1.01712e-16	1.08685	0.573	0.36	1.60797e-12	8	NDRG2
1.21941e-16	-0.602549	0.51	0.823	1.92776e-12	8	RBM25
1.25349e-16	1.12112	0.664	0.594	1.98164e-12	8	H2AJ
1.35443e-16	0.865675	0.804	0.9	2.14123e-12	8	UBL5
1.37649e-16	-0.622418	0.119	0.469	2.17609e-12	8	SASH1
1.41487e-16	-0.666832	0.336	0.653	2.23677e-12	8	PSIP1
1.6291e-16	0.698201	0.476	0.219	2.57545e-12	8	ENSSSCG00000039658
1.67807e-16	-0.690284	0.448	0.775	2.65287e-12	8	PGK1
1.75354e-16	-0.551784	0.476	0.777	2.77217e-12	8	ENSSSCG00000010734
1.78959e-16	-0.566276	0.65	0.917	2.82916e-12	8	SON
1.82856e-16	-0.572652	0.93	0.978	2.89078e-12	8	COX2
2.7638e-16	-0.543759	0.224	0.575	4.3693e-12	8	ATP2A2
3.95485e-16	-0.592308	0.315	0.64	6.25222e-12	8	TWISTNB
4.10502e-16	-0.565803	0.357	0.683	6.48963e-12	8	BAG3
4.33523e-16	-0.619987	0.175	0.516	6.85357e-12	8	NAMPT
4.95161e-16	1.09902	0.545	0.319	7.82801e-12	8	ARL6IP5
4.97017e-16	1.05639	0.594	0.344	7.85734e-12	8	RHOV
5.53606e-16	0.852904	0.783	0.881	8.75196e-12	8	SOD1
6.16988e-16	-0.632067	0.399	0.708	9.75396e-12	8	TPR
6.45628e-16	-0.584655	0.105	0.455	1.02067e-11	8	NOTCH1
6.70515e-16	0.570377	0.413	0.17	1.06002e-11	8	ENSSSCG00000015823
7.30993e-16	-0.656143	0.259	0.575	1.15563e-11	8	RYBP
7.52571e-16	-0.576133	0.245	0.554	1.18974e-11	8	PSPC1
7.75553e-16	-0.523535	0.224	0.572	1.22607e-11	8	CBX5
9.08166e-16	1.02248	0.748	0.857	1.43572e-11	8	TMBIM6
9.77271e-16	0.637518	0.455	0.202	1.54497e-11	8	OCLN
1.03105e-15	-0.526487	0.531	0.84	1.62998e-11	8	TOMM20
1.70483e-15	-0.588735	0.238	0.565	2.69517e-11	8	RYK
1.70628e-15	-0.563708	0.469	0.785	2.69746e-11	8	THRAP3
1.79175e-15	-0.541333	0.825	0.961	2.83257e-11	8	DDX5
1.79655e-15	-0.544617	0.42	0.781	2.84017e-11	8	NUFIP2
1.90021e-15	0.760905	0.42	0.175	3.00404e-11	8	CASTOR1
1.94935e-15	-0.59915	0.399	0.703	3.08172e-11	8	SCAF11
1.97383e-15	-0.647864	0.364	0.692	3.12043e-11	8	SRSF10
2.00401e-15	0.696824	0.441	0.194	3.16814e-11	8	AGA
2.01257e-15	-0.535543	0.098	0.434	3.18168e-11	8	NGF
2.1274e-15	-0.550973	0.294	0.598	3.36321e-11	8	TMEM165
2.14532e-15	1.03066	0.531	0.304	3.39153e-11	8	PKP1
2.23624e-15	0.895753	0.853	0.848	3.53527e-11	8	ANXA1
2.3056e-15	-0.530762	0.28	0.625	3.64493e-11	8	DDX18
2.31678e-15	0.884446	0.538	0.305	3.6626e-11	8	BCAS4
2.47349e-15	-0.507805	0.007	0.33	3.91034e-11	8	ZBTB16
2.6448e-15	-0.592112	0.559	0.835	4.18116e-11	8	RANBP1
3.0483e-15	-0.634079	0.196	0.522	4.81905e-11	8	ENSSSCG00000033497
3.06394e-15	-0.511741	0.021	0.34	4.84379e-11	8	ENSSSCG00000033787
3.11744e-15	0.636275	0.364	0.137	4.92836e-11	8	ENSSSCG00000040586
3.31852e-15	-0.512697	0.448	0.752	5.24625e-11	8	NOP58
4.12972e-15	0.974824	0.664	0.545	6.52867e-11	8	SRI
5.11256e-15	-0.518823	0.93	0.982	8.08244e-11	8	COX3
5.67333e-15	-0.537813	0.839	0.971	8.96896e-11	8	GAPDH
6.32577e-15	1.04832	0.448	0.213	1.00004e-10	8	NFIL3
6.62823e-15	-0.507481	0.643	0.899	1.04786e-10	8	ENSSSCG00000010203
7.90393e-15	-0.727836	0.657	0.895	1.24953e-10	8	TXNDC17
8.56457e-15	-0.679891	0.797	0.943	1.35397e-10	8	ATF3
9.22029e-15	-0.555742	0.168	0.509	1.45763e-10	8	MCM7
9.55812e-15	-0.574089	0.378	0.677	1.51104e-10	8	ETF1
9.57536e-15	-0.617567	0.343	0.652	1.51377e-10	8	BPTF
9.67215e-15	0.990455	0.727	0.689	1.52907e-10	8	TUBB2B
1.00234e-14	-0.512873	0.28	0.611	1.5846e-10	8	ING2
1.0799e-14	1.1695	0.685	0.683	1.70722e-10	8	ENSSSCG00000027907
1.11901e-14	-0.528681	0.266	0.601	1.76905e-10	8	RFC2
1.27806e-14	0.799864	0.476	0.246	2.02049e-10	8	TENT5A
1.32503e-14	-0.580252	0.154	0.47	2.09474e-10	8	JARID2
1.39355e-14	-0.59571	0.406	0.699	2.20307e-10	8	VPS36
1.40645e-14	-0.544898	0.196	0.505	2.22346e-10	8	RESF1
1.52127e-14	0.770151	0.455	0.224	2.40497e-10	8	CCND3
1.73147e-14	-0.529869	0.392	0.708	2.73729e-10	8	ZRANB2
1.93904e-14	-0.553396	0.294	0.589	3.06543e-10	8	DNMT1
2.3531e-14	0.802719	0.825	0.868	3.72002e-10	8	TACSTD2
2.64937e-14	0.536212	1	0.995	4.18838e-10	8	TMSB10
3.04526e-14	-1.01501	0.538	0.838	4.81425e-10	8	KRT10
3.3695e-14	0.638129	0.343	0.124	5.32684e-10	8	BARX2
3.45704e-14	-0.521859	0.385	0.683	5.46524e-10	8	NUP50
3.63971e-14	0.654537	0.483	0.259	5.75401e-10	8	GGH
3.99524e-14	-0.516996	0.769	0.948	6.31607e-10	8	ENSSSCG00000028485
4.1407e-14	0.9285	0.657	0.526	6.54603e-10	8	DDAH2
4.49146e-14	-0.534159	0.182	0.498	7.10055e-10	8	ENSSSCG00000031117
4.82099e-14	-0.592157	0.035	0.351	7.62151e-10	8	DLK2
5.47606e-14	-0.577655	0.42	0.759	8.6571e-10	8	AMD1
5.82191e-14	-0.559579	0.371	0.671	9.20386e-10	8	HK1
6.60243e-14	-0.576639	0.231	0.538	1.04378e-09	8	PTPN1
8.62659e-14	0.944988	0.727	0.802	1.36378e-09	8	UOX
9.0544e-14	0.511112	0.853	0.958	1.43141e-09	8	CFL1
9.49405e-14	0.509331	0.42	0.201	1.50091e-09	8	ZFYVE21
9.56279e-14	-0.59579	0.706	0.929	1.51178e-09	8	HSPA5
1.20559e-13	-0.596103	0.427	0.725	1.90591e-09	8	ENSSSCG00000016711
1.29556e-13	-0.540774	0.133	0.434	2.04816e-09	8	ENSSSCG00000009633
1.33705e-13	0.834874	0.427	0.209	2.11374e-09	8	IDH1
1.38771e-13	-0.560722	0.441	0.74	2.19383e-09	8	TAF1D
1.41232e-13	0.777178	0.364	0.148	2.23274e-09	8	TMEM79
1.46322e-13	-0.55358	0.245	0.555	2.3132e-09	8	TENT5C
1.50487e-13	-0.601552	0.497	0.801	2.37905e-09	8	HERPUD1
1.5978e-13	0.602123	0.28	0.097	2.52597e-09	8	PRSS8
1.78464e-13	-0.550713	0.14	0.455	2.82133e-09	8	CSRP1
2.13716e-13	-0.582367	0.196	0.49	3.37863e-09	8	MBNL1
2.23695e-13	0.510722	0.385	0.166	3.53639e-09	8	MBNL3
2.64297e-13	-0.558817	0.441	0.735	4.17828e-09	8	MAT2A
2.89032e-13	-0.511652	0.287	0.575	4.56931e-09	8	ZC3H13
3.08631e-13	-0.601809	0.308	0.621	4.87915e-09	8	GALNT18
4.00328e-13	0.832954	0.797	0.84	6.32879e-09	8	EMP1
4.06063e-13	1.15389	0.72	0.769	6.41945e-09	8	RPS27L
4.25769e-13	0.604925	0.294	0.108	6.73098e-09	8	ENSSSCG00000020872
4.93674e-13	-0.532725	0.867	0.963	7.8045e-09	8	ATP6
7.57169e-13	0.888331	0.741	0.758	1.19701e-08	8	SERPING1
8.66843e-13	-0.504872	0.224	0.534	1.37039e-08	8	TNRC6A
8.78397e-13	-0.510197	0.245	0.555	1.38866e-08	8	GPC1
1.4e-12	-0.549742	0.175	0.47	2.21326e-08	8	LAMA3
1.50785e-12	-0.574549	0.259	0.558	2.38377e-08	8	ENSSSCG00000000107
1.72861e-12	-0.523571	0.301	0.591	2.73275e-08	8	GPBP1
1.85242e-12	-0.610354	0.462	0.732	2.92848e-08	8	DUT
1.89097e-12	1.03014	0.678	0.592	2.98943e-08	8	CCND1
1.90272e-12	-0.547701	0.364	0.647	3.008e-08	8	PRPF4B
2.04729e-12	-0.520809	0.203	0.502	3.23655e-08	8	TUT4
2.72756e-12	-0.554736	0.224	0.509	4.312e-08	8	RBM26
3.14993e-12	-0.643439	0.273	0.561	4.97973e-08	8	ARID5B
3.87915e-12	0.678529	0.427	0.21	6.13255e-08	8	EPS8L2
4.11994e-12	-0.783115	0.196	0.497	6.51321e-08	8	ENSSSCG00000030300
4.66272e-12	-0.537354	0.371	0.641	7.3713e-08	8	CLK1
5.43359e-12	0.879403	0.476	0.279	8.58997e-08	8	MAP7D2
6.08124e-12	0.836687	0.734	0.84	9.61384e-08	8	ATP5IF1
6.41146e-12	0.701896	0.818	0.838	1.01359e-07	8	ZDHHC18
8.39068e-12	0.819932	0.413	0.212	1.32648e-07	8	TMEM50B
8.66189e-12	-0.539835	0.287	0.575	1.36936e-07	8	FNBP4
8.82854e-12	-0.565286	0.301	0.576	1.3957e-07	8	PRRG4
9.07308e-12	-0.592635	0.357	0.661	1.43436e-07	8	GOLGB1
1.04703e-11	-0.545469	0.42	0.723	1.65525e-07	8	ENSSSCG00000010370
1.18771e-11	-0.669819	0.559	0.818	1.87766e-07	8	SMTNL2
1.36502e-11	0.547829	0.28	0.106	2.15797e-07	8	MAL2
1.75586e-11	0.565551	0.804	0.917	2.77584e-07	8	DYNLL1
1.77585e-11	-0.825067	0.517	0.786	2.80743e-07	8	HMGB2
3.07908e-11	-0.536131	0.231	0.494	4.86772e-07	8	KDSR
3.23211e-11	-0.544866	0.042	0.302	5.10964e-07	8	WNT10B
4.29895e-11	-0.842767	0.825	0.96	6.79621e-07	8	FOS
4.46042e-11	0.831706	0.455	0.258	7.05148e-07	8	GPRC5A
6.26041e-11	0.700651	0.49	0.309	9.89708e-07	8	SPINT1
8.53743e-11	0.56681	0.378	0.19	1.34968e-06	8	SPTBN2
1.16428e-10	0.522221	0.406	0.205	1.84061e-06	8	FSTL3
1.30342e-10	0.520597	0.42	0.216	2.06058e-06	8	MGST2
1.31512e-10	-0.517614	0.308	0.577	2.07908e-06	8	SMC1A
1.37855e-10	0.555928	0.392	0.192	2.17935e-06	8	TUBA4A
1.74563e-10	0.510154	0.35	0.159	2.75966e-06	8	CARS1
1.80648e-10	0.617765	0.783	0.916	2.85586e-06	8	ENSSSCG00000009851
1.8232e-10	0.819638	0.727	0.829	2.88229e-06	8	ARPC3
1.88122e-10	0.641743	0.42	0.223	2.97402e-06	8	SAP30L
2.04023e-10	0.523801	0.441	0.242	3.22539e-06	8	TMEM54
2.07121e-10	-0.560044	0.434	0.709	3.27438e-06	8	MEF2A
2.37211e-10	0.554935	0.832	0.941	3.75008e-06	8	CD63
2.56336e-10	0.757421	0.497	0.325	4.05242e-06	8	TMEM160
2.77842e-10	-0.526189	0.329	0.584	4.3924e-06	8	CCAR1
2.83519e-10	0.934409	0.524	0.357	4.48215e-06	8	ENSSSCG00000028092
3.65265e-10	0.909611	0.601	0.543	5.77448e-06	8	CDC34
3.79893e-10	0.628877	0.469	0.3	6.00573e-06	8	ZER1
3.93203e-10	0.610081	0.881	0.913	6.21614e-06	8	KRT14
4.36211e-10	0.860653	0.497	0.287	6.89606e-06	8	CRABP2
5.01099e-10	-0.516163	0.238	0.487	7.92187e-06	8	NKTR
7.52003e-10	0.801224	0.503	0.311	1.18884e-05	8	ENSSSCG00000037142
8.69006e-10	0.862028	0.497	0.343	1.37381e-05	8	PACSIN3
1.09474e-09	0.794777	0.713	0.831	1.73068e-05	8	HSBP1
1.56134e-09	-0.776999	0.175	0.414	2.46832e-05	8	ENSSSCG00000035544
1.93868e-09	0.614398	0.462	0.279	3.06485e-05	8	EMID1
2.44016e-09	0.791243	0.524	0.374	3.85765e-05	8	WNT7A
2.73592e-09	0.687014	0.483	0.313	4.32521e-05	8	NRK
3.32312e-09	0.566444	0.364	0.188	5.25351e-05	8	CCSER2
5.96635e-09	-0.711569	0.063	0.286	9.43221e-05	8	AQP3
7.47218e-09	0.50947	0.315	0.152	0.000118128	8	BAG2
9.47288e-09	-0.718042	0.042	0.253	0.000149757	8	PCLAF
1.16107e-08	0.606952	0.769	0.881	0.000183554	8	SAP18
1.58853e-08	0.729274	0.566	0.518	0.000251131	8	BPHL
1.7562e-08	0.81451	0.566	0.47	0.000277637	8	AMOTL2
2.17684e-08	0.588583	0.776	0.895	0.000344136	8	ECHS1
2.30297e-08	0.820916	0.566	0.501	0.000364077	8	RAC3
2.52155e-08	0.526888	0.413	0.223	0.000398633	8	SH3GLB2
2.64276e-08	0.66054	0.301	0.15	0.000417793	8	EREG
3.26031e-08	0.870223	0.643	0.71	0.000515423	8	RAB11A
3.46101e-08	0.817512	0.699	0.758	0.000547152	8	VPS28
3.58408e-08	0.696521	0.503	0.387	0.000566607	8	ENSSSCG00000013380
3.72278e-08	0.640981	0.727	0.655	0.000588534	8	FABP5
3.75974e-08	0.790735	0.601	0.556	0.000594377	8	ATP6AP2
6.30886e-08	0.787677	0.455	0.319	0.000997367	8	PHACTR2
6.64473e-08	0.94973	0.643	0.67	0.00105046	8	PRDX4
7.32686e-08	0.512438	0.294	0.14	0.0011583	8	SERPINB8
1.1531e-07	0.829541	0.517	0.404	0.00182294	8	CCDC85B
1.41277e-07	0.767628	0.545	0.446	0.00223344	8	PSENEN
1.59917e-07	0.592793	0.776	0.927	0.00252812	8	STPG4
1.6373e-07	0.628074	0.476	0.314	0.00258841	8	DYNLT3
1.7022e-07	0.769411	0.65	0.747	0.00269101	8	ENSSSCG00000008222
1.9746e-07	0.619521	0.343	0.178	0.00312165	8	NEDD4L
2.10115e-07	0.892957	0.601	0.597	0.0033217	8	LRPAP1
2.10262e-07	0.72995	0.427	0.282	0.00332404	8	PRDX6
2.40167e-07	0.778091	0.538	0.448	0.0037968	8	CD151
2.69917e-07	0.719032	0.629	0.615	0.00426712	8	LAMTOR2
2.94543e-07	0.621863	0.483	0.379	0.00465643	8	HMOX2
3.63419e-07	0.610191	0.706	0.849	0.0057453	8	EIF6
4.37463e-07	0.902115	0.65	0.668	0.00691585	8	NDUFAB1
4.54818e-07	0.549438	0.308	0.157	0.00719022	8	TOM1
4.76268e-07	0.617986	0.72	0.854	0.00752932	8	ENSSSCG00000007524
5.17713e-07	0.691586	0.517	0.426	0.00818452	8	NRBP1
7.18117e-07	0.625107	0.699	0.796	0.0113527	8	KRTCAP2
7.30246e-07	0.899965	0.629	0.614	0.0115445	8	ENSSSCG00000017164
7.7784e-07	0.746471	0.664	0.671	0.0122969	8	ENSSSCG00000024313
7.95779e-07	0.800405	0.622	0.596	0.0125805	8	ACAT2
8.00241e-07	0.762177	0.566	0.51	0.012651	8	ENSSSCG00000026414
8.69795e-07	0.79369	0.587	0.525	0.0137506	8	DSC2
8.76999e-07	0.715075	0.678	0.774	0.0138645	8	MGST3
1.1222e-06	0.690382	0.497	0.387	0.0177408	8	SND1
1.1584e-06	0.818272	0.517	0.385	0.0183132	8	EHD1
1.1855e-06	0.583095	0.699	0.765	0.0187416	8	RAB2A
1.27129e-06	0.602618	0.685	0.797	0.0200978	8	MAMDC4
1.2959e-06	0.553742	0.266	0.136	0.0204868	8	SPRYD3
1.31117e-06	0.626975	0.783	0.891	0.0207283	8	HINT1
1.46137e-06	0.503089	0.503	0.373	0.0231028	8	GRTP1
1.52736e-06	0.936187	0.455	0.338	0.0241461	8	ENSSSCG00000001927
2.04561e-06	0.584123	0.804	0.869	0.0323391	8	NDUFS5
2.09436e-06	0.594347	0.497	0.371	0.0331097	8	ENSSSCG00000008057
2.60242e-06	0.672751	0.51	0.38	0.0411417	8	COMTD1
2.98591e-06	0.64424	0.259	0.119	0.0472043	8	SBSN
